# Supplementary material for: SDS22 coordinates the assembly of holoenzymes from nascent protein phosphatase-1
Source: Nat Commun. 2024 Jun 25;15:5359. doi: 10.1038/s41467-024-49746-4 (PMC11199634; doi:10.1038/s41467-024-49746-4)
Supplement: Supplementary file 4 — Supplementary Data 1 [file 41467_2024_49746_MOESM4_ESM.xlsx]

## Sheet: EdgeRtable
Gene ID	Gene Name	parental.treatedvsuntreated : logFC	parental.treatedvsuntreated : PValue	parental.treatedvsuntreated : FDR	parental.treatedvsuntreated : DE	parental.treatedvsuntreated : DE.BH	SDS22.treatedvsuntreated : logFC	SDS22.treatedvsuntreated : PValue	SDS22.treatedvsuntreated : FDR	SDS22.treatedvsuntreated : DE	SDS22.treatedvsuntreated : DE.BH	untreated.SDS22vsparental : logFC	untreated.SDS22vsparental : PValue	untreated.SDS22vsparental : FDR	untreated.SDS22vsparental : DE	untreated.SDS22vsparental : DE.BH	treated.SDS22vsparental : logFC	treated.SDS22vsparental : PValue	treated.SDS22vsparental : FDR	treated.SDS22vsparental : DE	treated.SDS22vsparental : DE.BH	SDS22vsparental.treatedvsuntreated : logFC	SDS22vsparental.treatedvsuntreated : PValue	SDS22vsparental.treatedvsuntreated : FDR	SDS22vsparental.treatedvsuntreated : DE	SDS22vsparental.treatedvsuntreated : DE.BH	Chromosome	StartPosition	EndPosition	Strand	ExonCount	TranscriptCount	Length	GC	RNAType	Description	Flag
ENSG00000000003	TSPAN6	-0.0314251	0.758981	0.863779	0	0	0.678028	4.52718e-11	5.65816e-10	0	0	-0.414592	6.58539e-05	0.000711008	0	0	0.294861	0.00364738	0.0113531	0	0	0.354727	1.02676e-06	6.52052e-05	0	0	X	100627109	100639991	-	10	5	4535	41.65	protein_coding	tetraspanin 6 [Source:HGNC Symbol;Acc:HGNC:11858]	0
ENSG00000000419	DPM1	-0.342367	0.000483663	0.00372098	0	0	-0.362497	0.000201387	0.000739148	0	0	0.0723063	0.453132	0.643804	0	0	0.0521764	0.598832	0.707823	0	0	-0.0100649	0.884292	0.952849	0	0	20	50934867	50958555	-	10	6	1207	39.77	protein_coding	dolichyl-phosphate mannosyltransferase subunit 1, catalytic [Source:HGNC Symbol;Acc:HGNC:3005]	0
ENSG00000000457	SCYL3	0.109094	0.354338	0.548001	0	0	0.377681	0.0010814	0.00332634	0	0	-0.0180823	0.878419	0.940261	0	0	0.250505	0.0295819	0.0669963	0	0	0.134294	0.103641	0.308531	0	0	1	169849631	169894267	-	15	5	6883	41.38	protein_coding	SCY1 like pseudokinase 3 [Source:HGNC Symbol;Acc:HGNC:19285]	0
ENSG00000000460	C1orf112	-0.0342991	0.872246	0.934123	0	0	-1.05919	1.48731e-06	8.6068e-06	-1	-1	1.19164e-06	0.999996	1	0	0	-1.02489	3.4139e-06	2.43587e-05	-1	-1	-0.512445	0.000810593	0.0118524	0	0	1	169662007	169854080	+	32	9	5967	42.99	protein_coding	chromosome 1 open reading frame 112 [Source:HGNC Symbol;Acc:HGNC:25565]	0
ENSG00000001036	FUCA2	0.0692493	0.385694	0.579164	0	0	0.0388169	0.624941	0.71802	0	0	0.122461	0.123703	0.275919	0	0	0.0920284	0.248163	0.369838	0	0	-0.0152162	0.786938	0.905101	0	0	6	143494811	143511690	-	7	3	2793	43.43	protein_coding	fucosidase, alpha-L- 2, plasma [Source:HGNC Symbol;Acc:HGNC:4008]	0
ENSG00000001084	GCLC	-0.195687	0.0793569	0.192917	0	0	-0.00957055	0.931247	0.953463	0	0	0.0039524	0.971572	0.987582	0	0	0.190069	0.0884289	0.164401	0	0	0.0930583	0.236728	0.495873	0	0	6	53497341	53616970	-	18	13	8463	44.03	protein_coding	glutamate-cysteine ligase catalytic subunit [Source:HGNC Symbol;Acc:HGNC:4311]	0
ENSG00000001167	NFYA	-0.1281	0.213394	0.387295	0	0	0.26838	0.00872187	0.0211861	0	0	-0.109267	0.286931	0.484516	0	0	0.287213	0.00515112	0.015253	0	0	0.19824	0.00630395	0.0524364	0	0	6	41072945	41099976	+	10	2	3811	45	protein_coding	nuclear transcription factor Y subunit alpha [Source:HGNC Symbol;Acc:HGNC:7804]	0
ENSG00000001460	STPG1	0.29621	0.0192659	0.0669474	0	0	0.32798	0.0126589	0.0292115	0	0	-0.288433	0.0323415	0.10588	0	0	-0.256663	0.0375727	0.0818203	0	0	0.0158851	0.861835	0.941505	0	0	1	24356999	24416934	-	12	12	8511	49.71	protein_coding	sperm tail PG-rich repeat containing 1 [Source:HGNC Symbol;Acc:HGNC:28070]	0
ENSG00000001461	NIPAL3	0.303325	0.00680829	0.0299976	0	0	0.871662	4.83181e-15	1.21041e-13	0	0	-0.218203	0.0556178	0.157457	0	0	0.350134	0.00133332	0.00476462	0	0	0.284169	0.000316454	0.00592687	0	0	1	24415794	24472976	+	16	7	9404	46.92	protein_coding	NIPA like domain containing 3 [Source:HGNC Symbol;Acc:HGNC:25233]	0
ENSG00000001497	LAS1L	-0.267554	0.00646871	0.0288187	0	0	-0.479624	1.16412e-06	6.88233e-06	0	0	0.0235179	0.808388	0.897629	0	0	-0.188552	0.0588904	0.118165	0	0	-0.106035	0.127535	0.348615	0	0	X	65512582	65534775	-	14	5	5589	51.46	protein_coding	LAS1 like, ribosome biogenesis factor [Source:HGNC Symbol;Acc:HGNC:25726]	0
ENSG00000001561	ENPP4	0.301222	0.00336384	0.0172656	0	0	1.08466	1.66198e-27	2.38356e-25	1	1	0.0798368	0.439934	0.632045	0	0	0.863275	2.81394e-18	1.78044e-16	0	0	0.391719	4.35355e-08	6.0484e-06	0	0	6	46129993	46146699	+	4	1	4651	34.44	protein_coding	ectonucleotide pyrophosphatase/phosphodiesterase 4 (putative) [Source:HGNC Symbol;Acc:HGNC:3359]	0
ENSG00000001617	SEMA3F	0.46	0.000133946	0.00131127	0	0	0.726817	2.4792e-10	2.73506e-09	0	0	0.113229	0.357323	0.556171	0	0	0.380045	0.000719712	0.00278844	0	0	0.133408	0.109493	0.318845	0	0	3	50155045	50189075	+	20	9	4826	62.81	protein_coding	semaphorin 3F [Source:HGNC Symbol;Acc:HGNC:10728]	0
ENSG00000001629	ANKIB1	0.266022	0.0115283	0.0451939	0	0	0.29156	0.00492505	0.0128795	0	0	0.197297	0.0611986	0.168409	0	0	0.222834	0.0314309	0.0704605	0	0	0.0127688	0.862803	0.94216	0	0	7	92246234	92401384	+	24	7	7130	40.94	protein_coding	ankyrin repeat and IBR domain containing 1 [Source:HGNC Symbol;Acc:HGNC:22215]	0
ENSG00000001630	CYP51A1	-0.198631	0.350381	0.54418	0	0	0.424224	0.043483	0.0836604	0	0	-0.0520348	0.805583	0.89561	0	0	0.57082	0.00696608	0.0197614	0	0	0.311428	0.0372118	0.16688	0	0	7	92112151	92142952	-	12	5	4074	42.76	protein_coding	cytochrome P450 family 51 subfamily A member 1 [Source:HGNC Symbol;Acc:HGNC:2649]	0
ENSG00000001631	KRIT1	-0.0833911	0.421108	0.610469	0	0	-0.101877	0.32461	0.434479	0	0	0.0402523	0.696098	0.82633	0	0	0.021767	0.834255	0.892194	0	0	-0.00924268	0.899546	0.959241	0	0	7	92198969	92246166	-	18	24	6204	37.89	protein_coding	KRIT1, ankyrin repeat containing [Source:HGNC Symbol;Acc:HGNC:1573]	0
ENSG00000002016	RAD52	-0.159913	0.129964	0.274287	0	0	0.0882633	0.399751	0.510403	0	0	-0.183892	0.0785912	0.199757	0	0	0.064284	0.543779	0.662779	0	0	0.124088	0.0953388	0.294594	0	0	12	912077	990053	-	12	19	4190	50.67	protein_coding	RAD52 homolog, DNA repair protein [Source:HGNC Symbol;Acc:HGNC:9824]	0
ENSG00000002079	MYH16	-1.12663	0.048098	0.133167	0	0	-1.47458	0.00759992	0.0187821	0	-1	0.359919	0.492545	0.677757	0	0	0.0119752	0.984071	0.990633	0	0	-0.173972	0.663275	0.838718	0	0	7	99238794	99311130	+	43	5	6342	53.58	transcribed_unitary_pseudogene	myosin heavy chain 16 pseudogene [Source:HGNC Symbol;Acc:HGNC:31038]	1
ENSG00000002330	BAD	0.0452587	0.673444	0.810147	0	0	0.0893286	0.39948	0.51017	0	0	0.0584735	0.585218	0.74893	0	0	0.102543	0.334613	0.464523	0	0	0.0220349	0.770272	0.898555	0	0	11	64269830	64284704	-	5	7	1708	64.7	protein_coding	BCL2 associated agonist of cell death [Source:HGNC Symbol;Acc:HGNC:936]	0
ENSG00000002549	LAP3	-0.209271	0.00994763	0.0402915	0	0	-0.149788	0.0644768	0.116633	0	0	-0.0515827	0.518939	0.698715	0	0	0.00790001	0.923454	0.95273	0	0	0.0297413	0.604051	0.803683	0	0	4	17577192	17607972	+	15	11	3785	44.94	protein_coding	leucine aminopeptidase 3 [Source:HGNC Symbol;Acc:HGNC:18449]	0
ENSG00000002586	CD99	0.502549	1.08974e-09	6.48942e-08	0	0	0.808704	1.69381e-23	1.5026e-21	0	0	-0.0227179	0.788242	0.885162	0	0	0.283437	0.00031778	0.00136045	0	0	0.153078	0.00806225	0.0621089	0	0	X	2691179	2741309	+	15	12	3284	51.77	protein_coding	CD99 molecule [Source:HGNC Symbol;Acc:HGNC:7082]	0
ENSG00000002587	HS3ST1	-0.776077	4.46752e-12	5.25559e-10	0	0	-0.44699	6.40793e-05	0.000263514	0	0	-0.247871	0.0253163	0.0875675	0	0	0.0812157	0.470134	0.597255	0	0	0.164543	0.0371153	0.166603	0	0	4	11393150	11429765	-	3	3	8166	47.77	protein_coding	heparan sulfate-glucosamine 3-sulfotransferase 1 [Source:HGNC Symbol;Acc:HGNC:5194]	1
ENSG00000002726	AOC1	1.9198	0.00287584	0.015196	0	1	3.64732	4.16522e-21	2.64514e-19	1	1	0.767876	0.305532	0.503612	0	0	2.49539	1.79073e-13	5.30578e-12	1	1	0.863758	0.0690325	0.243602	0	0	7	150824627	150861504	+	11	7	3824	58.66	protein_coding	amine oxidase, copper containing 1 [Source:HGNC Symbol;Acc:HGNC:80]	1
ENSG00000002745	WNT16	-0.668008	1.92439e-07	5.75978e-06	0	0	-0.652429	3.52666e-07	2.28602e-06	0	0	0.0593198	0.639819	0.788266	0	0	0.0748991	0.56075	0.67688	0	0	0.00778965	0.931274	0.974299	0	0	7	121325367	121341104	+	5	2	3261	41.89	protein_coding	Wnt family member 16 [Source:HGNC Symbol;Acc:HGNC:16267]	0
ENSG00000002746	HECW1	0.414178	0.0217762	0.0734801	0	0	0.145252	0.342204	0.4524	0	0	0.711174	3.74847e-05	0.000442161	0	0	0.442247	0.0058283	0.0169721	0	0	-0.134463	0.256011	0.516645	0	0	7	43112599	43566001	+	37	11	13965	47.78	protein_coding	HECT, C2 and WW domain containing E3 ubiquitin protein ligase 1 [Source:HGNC Symbol;Acc:HGNC:22195]	0
ENSG00000002822	MAD1L1	-0.217681	0.0350787	0.10558	0	0	-0.266627	0.00976095	0.0233411	0	0	-0.104932	0.30431	0.502335	0	0	-0.153878	0.140226	0.237692	0	0	-0.0244728	0.737406	0.880599	0	0	7	1815793	2233243	-	37	23	7230	60.73	protein_coding	MAD1 mitotic arrest deficient like 1 [Source:HGNC Symbol;Acc:HGNC:6762]	0
ENSG00000002834	LASP1	0.281855	0.000450667	0.00354155	0	0	0.10043	0.209632	0.306549	0	0	0.242618	0.00249152	0.0144764	0	0	0.0611942	0.445146	0.574507	0	0	-0.0907121	0.109546	0.318877	0	0	17	38869859	38921770	+	9	9	7061	57.36	protein_coding	LIM and SH3 protein 1 [Source:HGNC Symbol;Acc:HGNC:6513]	1
ENSG00000002919	SNX11	0.4587	1.11416e-06	2.45828e-05	0	0	0.29509	0.00080612	0.00255353	0	0	0.430579	4.31058e-06	6.99199e-05	0	0	0.26697	0.00257496	0.00840096	0	0	-0.0818047	0.20472	0.458158	0	0	17	48103357	48123074	+	11	13	3606	50.75	protein_coding	sorting nexin 11 [Source:HGNC Symbol;Acc:HGNC:14975]	0
ENSG00000003056	M6PR	-0.0163392	0.843063	0.91679	0	0	-0.0347319	0.671942	0.756566	0	0	0.0915705	0.264302	0.459413	0	0	0.0731778	0.375185	0.506744	0	0	-0.00919634	0.874396	0.947749	0	0	12	8940363	8949955	-	7	13	3777	45.99	protein_coding	mannose-6-phosphate receptor, cation dependent [Source:HGNC Symbol;Acc:HGNC:6752]	0
ENSG00000003096	KLHL13	0.266957	0.275771	0.46235	0	0	-0.227709	0.33939	0.449828	0	0	0.694457	0.00422818	0.0221311	0	0	0.199791	0.407089	0.537435	0	0	-0.247333	0.147792	0.380764	0	0	X	117897813	118117340	-	12	9	6983	38.94	protein_coding	kelch like family member 13 [Source:HGNC Symbol;Acc:HGNC:22931]	0
ENSG00000003137	CYP26B1	-0.187753	0.150427	0.304034	0	0	-0.184827	0.131607	0.210069	0	0	0.413344	0.00101807	0.0069916	0	0	0.41627	0.00107869	0.00396758	0	0	0.00146314	0.986849	0.995701	0	0	2	72129238	72148038	-	7	5	5015	57.13	protein_coding	cytochrome P450 family 26 subfamily B member 1 [Source:HGNC Symbol;Acc:HGNC:20581]	0
ENSG00000003147	ICA1	-0.00181108	0.992139	0.997238	0	0	0.661012	0.000265761	0.000948714	0	0	-0.152273	0.408151	0.603539	0	0	0.51055	0.00474031	0.0142231	0	0	0.331412	0.0101926	0.0727814	0	0	7	8113184	8262687	-	21	18	4891	46.7	protein_coding	islet cell autoantigen 1 [Source:HGNC Symbol;Acc:HGNC:5343]	0
ENSG00000003249	DBNDD1	0.175642	0.0296745	0.0929896	0	0	0.103948	0.202894	0.298674	0	0	-0.149173	0.0671898	0.179188	0	0	-0.220867	0.00634655	0.0182557	0	0	-0.0358471	0.53242	0.756269	0	0	16	90004865	90020128	-	6	7	4791	61.59	protein_coding	dysbindin domain containing 1 [Source:HGNC Symbol;Acc:HGNC:28455]	0
ENSG00000003393	ALS2	0.545049	6.32127e-13	8.77331e-11	0	0	0.525334	2.15042e-13	3.92457e-12	0	0	0.608577	6.90384e-16	1.03317e-13	0	0	0.588863	2.80665e-16	1.31257e-14	0	0	-0.00985731	0.849728	0.935385	0	0	2	201700554	201781189	-	40	12	10384	41.61	protein_coding	ALS2, alsin Rho guanine nucleotide exchange factor [Source:HGNC Symbol;Acc:HGNC:443]	0
ENSG00000003400	CASP10	0.409501	0.0296503	0.0929304	0	0	1.2557	8.19838e-12	1.15651e-10	1	1	-0.503446	0.0138675	0.0553605	0	0	0.342753	0.043064	0.0915769	0	0	0.423099	0.00144475	0.018013	0	0	2	201182881	201229406	+	12	13	7598	46.22	protein_coding	caspase 10 [Source:HGNC Symbol;Acc:HGNC:1500]	0
ENSG00000003402	CFLAR	0.239777	0.0116288	0.045505	0	0	0.316914	0.00057519	0.00189745	0	0	0.178296	0.0597739	0.165467	0	0	0.255433	0.00567371	0.0165583	0	0	0.0385684	0.559869	0.774732	0	0	2	201116104	201176687	+	20	25	22529	46.01	protein_coding	CASP8 and FADD like apoptosis regulator [Source:HGNC Symbol;Acc:HGNC:1876]	0
ENSG00000003436	TFPI	0.157118	0.27155	0.457592	0	0	1.12176	2.66014e-13	4.754e-12	1	1	-1.67763	3.52422e-28	1.55518e-25	-1	-1	-0.712986	9.38025e-07	7.67273e-06	0	0	0.48232	4.07742e-06	0.000192253	0	0	2	187464230	187565760	-	13	12	11714	39.53	protein_coding	tissue factor pathway inhibitor [Source:HGNC Symbol;Acc:HGNC:11760]	0
ENSG00000003509	NDUFAF7	-0.0015773	0.990002	0.996351	0	0	-0.0272414	0.817627	0.871076	0	0	0.352077	0.00376208	0.0201023	0	0	0.326413	0.00769452	0.0214902	0	0	-0.012832	0.881855	0.951281	0	0	2	37231631	37253403	+	12	13	3651	42.21	protein_coding	NADH:ubiquinone oxidoreductase complex assembly factor 7 [Source:HGNC Symbol;Acc:HGNC:28816]	0
ENSG00000003756	RBM5	0.214942	0.0662356	0.168492	0	0	0.513651	1.27858e-05	6.09878e-05	0	0	-0.316984	0.00723783	0.0335932	0	0	-0.0182745	0.875397	0.921048	0	0	0.149355	0.0716658	0.249446	0	0	3	50088908	50119021	+	25	26	10368	43.96	protein_coding	RNA binding motif protein 5 [Source:HGNC Symbol;Acc:HGNC:9902]	0
ENSG00000003989	SLC7A2	-0.365449	0.00100798	0.00671074	0	0	-0.864702	7.43631e-16	2.1437e-14	0	0	0.592042	1.63111e-08	5.14128e-07	0	0	0.0927897	0.41388	0.543606	0	0	-0.249626	0.00123911	0.0161065	0	0	8	17497088	17570573	+	15	6	7905	41.62	protein_coding	solute carrier family 7 member 2 [Source:HGNC Symbol;Acc:HGNC:11060]	0
ENSG00000004059	ARF5	0.0745285	0.358452	0.551933	0	0	0.225048	0.00582535	0.014921	0	0	-0.230431	0.00474122	0.0242054	0	0	-0.0799121	0.324923	0.453853	0	0	0.0752596	0.190893	0.439999	0	0	7	127588345	127591705	+	5	6	1871	59.97	protein_coding	ADP ribosylation factor 5 [Source:HGNC Symbol;Acc:HGNC:658]	0
ENSG00000004139	SARM1	0.0490328	0.8974	0.947325	0	0	-0.351122	0.395079	0.50545	0	0	-0.516694	0.188356	0.366813	0	0	-0.916848	0.0214006	0.0510753	0	0	-0.200077	0.475051	0.71509	0	0	17	28364356	28404049	+	11	8	11137	55.56	protein_coding	sterile alpha and TIR motif containing 1 [Source:HGNC Symbol;Acc:HGNC:17074]	1
ENSG00000004142	POLDIP2	-0.321859	3.18046e-05	0.000401129	0	0	-0.412695	8.88558e-08	6.35539e-07	0	0	0.0470438	0.537045	0.713077	0	0	-0.0437924	0.575568	0.688601	0	0	-0.0454181	0.405535	0.661048	0	0	17	28347177	28357522	-	11	2	2121	56.01	protein_coding	DNA polymerase delta interacting protein 2 [Source:HGNC Symbol;Acc:HGNC:23781]	0
ENSG00000004399	PLXND1	0.504571	7.95173e-08	2.64188e-06	0	0	0.638025	8.43953e-12	1.18858e-10	0	0	0.0355744	0.707963	0.832886	0	0	0.169028	0.0665092	0.130516	0	0	0.0667268	0.313113	0.576713	0	0	3	129555175	129606818	-	36	17	9738	61.16	protein_coding	plexin D1 [Source:HGNC Symbol;Acc:HGNC:9107]	0
ENSG00000004455	AK2	-0.23046	0.00697948	0.0305718	0	0	-0.49607	1.04064e-08	8.81372e-08	0	0	-0.196222	0.0213075	0.0767801	0	0	-0.461831	1.04811e-07	1.04085e-06	0	0	-0.132805	0.0289215	0.14217	0	0	1	33007940	33080996	-	13	15	5727	44.96	protein_coding	adenylate kinase 2 [Source:HGNC Symbol;Acc:HGNC:362]	0
ENSG00000004478	FKBP4	-0.209942	0.117703	0.256022	0	0	-0.720173	9.19255e-08	6.55088e-07	0	0	0.272072	0.0421931	0.129023	0	0	-0.238159	0.076724	0.146844	0	0	-0.255116	0.0071941	0.0573462	0	0	12	2794953	2805423	+	12	8	5180	52.59	protein_coding	FK506 binding protein 4 [Source:HGNC Symbol;Acc:HGNC:3720]	1
ENSG00000004487	KDM1A	-0.0099269	0.904364	0.951817	0	0	-0.160975	0.0534851	0.0997484	0	0	-0.215455	0.00919836	0.0404662	0	0	-0.366503	1.10023e-05	6.96905e-05	0	0	-0.0755242	0.198091	0.450196	0	0	1	23019448	23083689	+	19	6	5435	46.64	protein_coding	lysine demethylase 1A [Source:HGNC Symbol;Acc:HGNC:29079]	1
ENSG00000004534	RBM6	0.017031	0.821655	0.90483	0	0	0.295194	9.58581e-05	0.000380382	0	0	-0.215085	0.00459085	0.0236008	0	0	0.0630786	0.402425	0.533447	0	0	0.139082	0.00928294	0.0684997	0	0	3	49940007	50100045	+	29	20	7302	46.96	protein_coding	RNA binding motif protein 6 [Source:HGNC Symbol;Acc:HGNC:9903]	0
ENSG00000004660	CAMKK1	-0.780467	4.63972e-09	2.32797e-07	0	0	-0.291131	0.018073	0.0395518	0	0	0.0511614	0.676049	0.813739	0	0	0.540497	5.56021e-05	0.00029112	0	0	0.244668	0.00709633	0.0567772	0	0	17	3860315	3894891	-	17	4	7424	57.48	protein_coding	calcium/calmodulin dependent protein kinase kinase 1 [Source:HGNC Symbol;Acc:HGNC:1469]	0
ENSG00000004700	RECQL	0.225184	0.0420145	0.120429	0	0	-0.560995	4.23079e-07	2.70475e-06	0	0	0.403526	0.000252631	0.00219918	0	0	-0.382653	0.000589896	0.00233974	0	0	-0.393089	5.25792e-07	3.85059e-05	0	0	12	21468911	21501669	-	15	8	3778	37.67	protein_coding	RecQ like helicase [Source:HGNC Symbol;Acc:HGNC:9948]	0
ENSG00000004766	VPS50	-0.0936078	0.477861	0.661017	0	0	0.261614	0.042573	0.082176	0	0	0.157062	0.229718	0.420139	0	0	0.512284	8.34503e-05	0.000417737	0	0	0.177611	0.0541814	0.211107	0	0	7	93232340	93361121	+	32	20	9454	35.53	protein_coding	VPS50, EARP/GARPII complex subunit [Source:HGNC Symbol;Acc:HGNC:25956]	0
ENSG00000004777	ARHGAP33	0.21743	0.460591	0.646345	0	0	-0.447247	0.133989	0.213179	0	0	-0.0266945	0.928172	0.964929	0	0	-0.691371	0.0201037	0.0484844	0	0	-0.332338	0.112973	0.323949	0	0	19	35774532	35788822	+	25	13	5260	64.68	protein_coding	Rho GTPase activating protein 33 [Source:HGNC Symbol;Acc:HGNC:23085]	0
ENSG00000004779	NDUFAB1	-0.166713	0.0807163	0.195267	0	0	-0.373396	0.000129551	0.000498564	0	0	-0.365032	0.000136176	0.00131441	0	0	-0.571716	4.53093e-09	5.99364e-08	0	0	-0.103342	0.129789	0.352648	0	0	16	23581002	23596356	-	7	5	1600	48.12	protein_coding	NADH:ubiquinone oxidoreductase subunit AB1 [Source:HGNC Symbol;Acc:HGNC:7694]	0
ENSG00000004799	PDK4	0.4349	0.0190983	0.0665349	0	0	0.998052	1.73851e-07	1.18541e-06	0	0	-0.37154	0.0795313	0.201352	0	0	0.191612	0.252016	0.374155	0	0	0.281576	0.0369777	0.166202	0	0	7	95583499	95596491	-	9	5	4519	37.97	protein_coding	pyruvate dehydrogenase kinase 4 [Source:HGNC Symbol;Acc:HGNC:8812]	0
ENSG00000004838	ZMYND10	0.0619536	0.871305	0.933522	0	0	0.565689	0.165673	0.253397	0	0	-0.619556	0.138565	0.297753	0	0	-0.11582	0.755799	0.833267	0	0	0.251868	0.368414	0.62776	0	0	3	50341110	50346852	-	9	9	4009	58.49	protein_coding	zinc finger MYND-type containing 10 [Source:HGNC Symbol;Acc:HGNC:19412]	1
ENSG00000004848	ARX	0.0323225	0.92423	0.961262	0	0	0.465875	0.124403	0.200635	0	0	0.0470692	0.890411	0.947386	0	0	0.480622	0.110833	0.197274	0	0	0.216776	0.343356	0.606129	0	0	X	25003694	25016420	-	9	5	3097	62.38	protein_coding	aristaless related homeobox [Source:HGNC Symbol;Acc:HGNC:18060]	0
ENSG00000004864	SLC25A13	-0.0598279	0.612003	0.767023	0	0	0.0359417	0.758332	0.824284	0	0	-0.0464315	0.690785	0.823525	0	0	0.0493382	0.675983	0.770901	0	0	0.0478848	0.564016	0.777156	0	0	7	96120220	96322147	-	20	8	3710	44.1	protein_coding	solute carrier family 25 member 13 [Source:HGNC Symbol;Acc:HGNC:10983]	0
ENSG00000004866	ST7	0.188973	0.0744004	0.183417	0	0	0.133549	0.195641	0.290006	0	0	0.126965	0.229194	0.41969	0	0	0.0715411	0.489568	0.613833	0	0	-0.0277121	0.707818	0.86296	0	0	7	116953238	117230103	+	31	30	6742	45.08	protein_coding	suppression of tumorigenicity 7 [Source:HGNC Symbol;Acc:HGNC:11351]	0
ENSG00000004897	CDC27	0.137672	0.152758	0.306981	0	0	-0.127977	0.184295	0.276065	0	0	0.0921089	0.338539	0.537824	0	0	-0.173541	0.0719409	0.139191	0	0	-0.132825	0.051199	0.203087	0	0	17	47117703	47189422	-	22	19	6824	37.6	protein_coding	cell division cycle 27 [Source:HGNC Symbol;Acc:HGNC:1728]	1
ENSG00000004948	CALCR	1.61829	0.00195574	0.0113137	0	1	1.10087	0.102783	0.171023	0	0	-1.1528	0.117949	0.267268	0	0	-1.67022	0.000365272	0.00153587	-1	-1	-0.25871	0.594246	0.797171	0	0	7	93424487	93574730	-	18	7	4042	40.9	protein_coding	calcitonin receptor [Source:HGNC Symbol;Acc:HGNC:1440]	1
ENSG00000004961	HCCS	0.130745	0.145424	0.29685	0	0	0.245546	0.00433265	0.0114804	0	0	0.244766	0.00568561	0.0279454	0	0	0.359567	3.84848e-05	0.000211402	0	0	0.0574008	0.356096	0.616602	0	0	X	11111301	11123078	+	7	3	2335	42.74	protein_coding	holocytochrome c synthase [Source:HGNC Symbol;Acc:HGNC:4837]	0
ENSG00000004975	DVL2	0.0120693	0.881887	0.939421	0	0	-0.123709	0.131629	0.21007	0	0	-0.159259	0.0506837	0.146995	0	0	-0.295038	0.00031108	0.00133556	0	0	-0.0678893	0.239597	0.49927	0	0	17	7225341	7234545	-	10	15	5350	58.79	protein_coding	dishevelled segment polarity protein 2 [Source:HGNC Symbol;Acc:HGNC:3086]	0
ENSG00000005001	PRSS22	0.462071	0.0227941	0.0760627	0	0	0.921815	9.78688e-07	5.86872e-06	0	0	0.558599	0.00577032	0.0282182	0	0	1.01834	7.15524e-08	7.3386e-07	1	1	0.229872	0.0967897	0.296476	0	0	16	2852727	2858170	-	8	8	2387	62.38	protein_coding	protease, serine 22 [Source:HGNC Symbol;Acc:HGNC:14368]	0
ENSG00000005007	UPF1	-0.115098	0.204075	0.375508	0	0	-0.194841	0.0311026	0.0629588	0	0	0.160911	0.0750732	0.193734	0	0	0.0811681	0.37028	0.501475	0	0	-0.0398716	0.533184	0.756775	0	0	19	18831938	18868236	+	28	13	8600	59.62	protein_coding	UPF1, RNA helicase and ATPase [Source:HGNC Symbol;Acc:HGNC:9962]	1
ENSG00000005020	SKAP2	0.419883	7.03027e-05	0.000766736	0	0	0.721762	2.22388e-12	3.42948e-11	0	0	0.195296	0.0660631	0.177343	0	0	0.497175	1.10444e-06	8.91952e-06	0	0	0.15094	0.0404105	0.17496	0	0	7	26667062	26995239	-	22	9	5520	40.07	protein_coding	src kinase associated phosphoprotein 2 [Source:HGNC Symbol;Acc:HGNC:15687]	0
ENSG00000005022	SLC25A5	-0.0940417	0.30125	0.490958	0	0	-0.317885	0.000483731	0.00162249	0	0	0.116748	0.198461	0.379796	0	0	-0.107095	0.240322	0.36087	0	0	-0.111922	0.0819662	0.269531	0	0	X	119468400	119471319	+	5	4	1500	49.8	protein_coding	solute carrier family 25 member 5 [Source:HGNC Symbol;Acc:HGNC:10991]	1
ENSG00000005059	MCUB	-0.0170841	0.920161	0.959698	0	0	-0.568288	0.00101916	0.00315294	0	0	0.0801949	0.636061	0.785041	0	0	-0.471009	0.0067627	0.0192692	0	0	-0.275602	0.0231942	0.123391	0	0	4	109560205	109688726	+	10	5	3566	39.74	protein_coding	mitochondrial calcium uniporter dominant negative beta subunit [Source:HGNC Symbol;Acc:HGNC:26076]	0
ENSG00000005073	HOXA11	-0.248497	0.0909145	0.2125	0	0	0.0958439	0.500277	0.606615	0	0	-0.0478003	0.740468	0.855438	0	0	0.296541	0.0406664	0.0873525	0	0	0.17217	0.0922254	0.289002	0	0	7	27181510	27185223	-	2	2	2307	55.05	protein_coding	homeobox A11 [Source:HGNC Symbol;Acc:HGNC:5101]	0
ENSG00000005075	POLR2J	-0.0692337	0.572478	0.737711	0	0	-0.458938	0.000168354	0.00063096	0	0	0.156635	0.195564	0.376176	0	0	-0.233069	0.0593367	0.118825	0	0	-0.194852	0.0242651	0.126892	0	0	7	102473118	102478907	-	4	2	1355	58.82	protein_coding	RNA polymerase II subunit J [Source:HGNC Symbol;Acc:HGNC:9197]	0
ENSG00000005100	DHX33	-0.47552	3.00857e-10	2.16642e-08	0	0	-0.636136	6.6815e-17	2.28606e-15	0	0	-0.0477085	0.518038	0.698147	0	0	-0.208325	0.00733345	0.0206358	0	0	-0.0803082	0.133905	0.357889	0	0	17	5440912	5469060	-	12	5	5872	48.86	protein_coding	DEAH-box helicase 33 [Source:HGNC Symbol;Acc:HGNC:16718]	0
ENSG00000005108	THSD7A	1.44368	0.0616367	0.160455	0	0	3.0676	0.000172635	0.000644478	1	1	-0.621751	0.544298	0.718852	0	0	1.00217	0.104512	0.187927	0	0	0.811961	0.180884	0.426921	0	0	7	11370357	11832198	-	29	5	10929	42.57	protein_coding	thrombospondin type 1 domain containing 7A [Source:HGNC Symbol;Acc:HGNC:22207]	1
ENSG00000005156	LIG3	-0.163064	0.033157	0.10132	0	0	-0.325664	2.87628e-05	0.000127349	0	0	-0.0993926	0.189705	0.368407	0	0	-0.261993	0.000859711	0.00325967	0	0	-0.0813	0.136454	0.361789	0	0	17	34980494	35009743	+	19	16	12919	49.9	protein_coding	DNA ligase 3 [Source:HGNC Symbol;Acc:HGNC:6600]	0
ENSG00000005175	RPAP3	-0.0336439	0.757687	0.863163	0	0	-0.223224	0.0394865	0.0770653	0	0	0.227253	0.0360444	0.115067	0	0	0.0376723	0.729775	0.813066	0	0	-0.0947902	0.217576	0.473266	0	0	12	47661249	47706061	-	19	7	5381	35.9	protein_coding	RNA polymerase II associated protein 3 [Source:HGNC Symbol;Acc:HGNC:26151]	0
ENSG00000005187	ACSM3	-0.699417	0.000605582	0.00444249	0	0	-0.785116	9.13702e-05	0.000363832	0	0	0.0702575	0.713366	0.836409	0	0	-0.0154411	0.94251	0.963733	0	0	-0.0428493	0.765342	0.895113	0	0	16	20610243	20797581	+	24	15	7822	42.27	protein_coding	acyl-CoA synthetase medium-chain family member 3 [Source:HGNC Symbol;Acc:HGNC:10522]	0
ENSG00000005189	AC004381.6	-0.268006	0.219093	0.394249	0	0	-0.533578	0.0172329	0.037979	0	0	-0.183615	0.391158	0.587676	0	0	-0.449187	0.0489141	0.101607	0	0	-0.132786	0.395767	0.652715	0	0	16	20806429	20849668	+	21	19	4114	46.38	protein_coding	Putative RNA exonuclease NEF-sp [Source:UniProtKB/Swiss-Prot;Acc:Q96IC2]	0
ENSG00000005194	CIAPIN1	-0.119642	0.152088	0.306312	0	0	-0.192575	0.0260208	0.0540907	0	0	-0.307808	0.000245665	0.0021505	0	0	-0.380741	9.82441e-06	6.29948e-05	0	0	-0.0364665	0.54421	0.764622	0	0	16	57428169	57447528	-	9	15	3509	47.79	protein_coding	cytokine induced apoptosis inhibitor 1 [Source:HGNC Symbol;Acc:HGNC:28050]	0
ENSG00000005206	SPPL2B	0.027922	0.840003	0.915197	0	0	0.145325	0.290799	0.39865	0	0	-0.0228293	0.868962	0.935139	0	0	0.094574	0.491529	0.615754	0	0	0.0587017	0.547268	0.76716	0	0	19	2328615	2354806	+	19	14	7130	64.08	protein_coding	signal peptide peptidase like 2B [Source:HGNC Symbol;Acc:HGNC:30627]	0
ENSG00000005238	FAM214B	0.813737	2.80021e-06	5.30161e-05	0	0	1.26778	1.9423e-13	3.59045e-12	1	1	-0.157875	0.377191	0.574974	0	0	0.296166	0.0741278	0.142652	0	0	0.22702	0.062625	0.229933	0	0	9	35104112	35116341	-	10	9	6409	56.23	protein_coding	family with sequence similarity 214 member B [Source:HGNC Symbol;Acc:HGNC:25666]	0
ENSG00000005249	PRKAR2B	0.380111	0.039156	0.114449	0	0	-0.0968358	0.593154	0.690365	0	0	0.559857	0.0022911	0.0135312	0	0	0.0829106	0.648971	0.749081	0	0	-0.238473	0.0649806	0.23499	0	0	7	107044649	107161811	+	13	3	4318	40.04	protein_coding	protein kinase cAMP-dependent type II regulatory subunit beta [Source:HGNC Symbol;Acc:HGNC:9392]	0
ENSG00000005302	MSL3	-0.135779	0.318188	0.510363	0	0	0.290226	0.0283201	0.0581333	0	0	-0.122567	0.363836	0.562437	0	0	0.303438	0.0229269	0.0542068	0	0	0.213002	0.0248006	0.128948	0	0	X	11758159	11775753	+	14	17	6496	43.61	protein_coding	male-specific lethal 3 homolog (Drosophila) [Source:HGNC Symbol;Acc:HGNC:7370]	0
ENSG00000005339	CREBBP	0.235888	0.0022397	0.0125269	0	0	0.376682	1.3334e-06	7.78682e-06	0	0	-0.30224	0.000103454	0.00104364	0	0	-0.161446	0.0364983	0.0798951	0	0	0.0703972	0.198911	0.450919	0	0	16	3725054	3880726	-	37	20	15492	53.15	protein_coding	CREB binding protein [Source:HGNC Symbol;Acc:HGNC:2348]	1
ENSG00000005436	GCFC2	-0.174167	0.170816	0.33135	0	0	-0.42232	0.00133153	0.00401394	0	0	-0.194825	0.125842	0.279343	0	0	-0.442978	0.000754789	0.00290927	0	0	-0.124077	0.175118	0.418987	0	0	2	75652000	75710989	-	18	11	5465	37.37	protein_coding	GC-rich sequence DNA-binding factor 2 [Source:HGNC Symbol;Acc:HGNC:1317]	0
ENSG00000005448	WDR54	-0.282533	0.0355987	0.106578	0	0	-0.404726	0.00252972	0.00711149	0	0	0.00686036	0.958698	0.981861	0	0	-0.115333	0.396106	0.527752	0	0	-0.0610966	0.519662	0.747088	0	0	2	74421678	74425755	+	5	13	2860	56.4	protein_coding	WD repeat domain 54 [Source:HGNC Symbol;Acc:HGNC:25770]	0
ENSG00000005483	KMT2E	0.0948639	0.39576	0.58868	0	0	0.47083	2.07213e-05	9.44174e-05	0	0	0.166529	0.135102	0.292444	0	0	0.542495	1.00771e-06	8.20374e-06	0	0	0.187983	0.016709	0.0995711	0	0	7	105014179	105114361	+	31	16	9231	41.11	protein_coding	lysine methyltransferase 2E [Source:HGNC Symbol;Acc:HGNC:18541]	0
ENSG00000005486	RHBDD2	0.612863	4.48908e-12	5.25559e-10	0	0	0.822393	1.11355e-21	7.75876e-20	0	0	0.386732	1.35819e-05	0.000187596	0	0	0.596262	2.91286e-12	6.99169e-11	0	0	0.104765	0.0888857	0.28271	0	0	7	75842602	75888926	+	8	9	2441	57.76	protein_coding	rhomboid domain containing 2 [Source:HGNC Symbol;Acc:HGNC:23082]	0
ENSG00000005513	SOX8	0.131485	0.484045	0.66606	0	0	-0.149493	0.345986	0.456305	0	0	0.918358	1.72249e-07	4.09447e-06	0	0	0.637381	0.000173521	0.000800399	0	0	-0.140489	0.253171	0.513904	0	0	16	981808	986979	+	2	2	4432	64.96	protein_coding	SRY-box 8 [Source:HGNC Symbol;Acc:HGNC:11203]	0
ENSG00000005700	IBTK	-0.456009	0.0601624	0.157546	0	0	-0.0966821	0.689826	0.771254	0	0	-0.245974	0.309553	0.507909	0	0	0.113353	0.640159	0.742063	0	0	0.179663	0.294273	0.558618	0	0	6	82169983	82247754	-	28	10	8722	36.8	protein_coding	inhibitor of Bruton tyrosine kinase [Source:HGNC Symbol;Acc:HGNC:17853]	1
ENSG00000005801	ZNF195	-0.29544	0.0016544	0.00990341	0	0	-0.00394391	0.966598	0.977446	0	0	-0.200769	0.0300724	0.100028	0	0	0.0907265	0.342277	0.47223	0	0	0.145748	0.0284226	0.14024	0	0	11	3339261	3379222	-	16	30	5709	43.48	protein_coding	zinc finger protein 195 [Source:HGNC Symbol;Acc:HGNC:12986]	0
ENSG00000005810	MYCBP2	-0.00510603	0.954071	0.976948	0	0	-0.17021	0.0529367	0.0988863	0	0	0.242666	0.005873	0.0285763	0	0	0.077562	0.380963	0.512397	0	0	-0.0825522	0.18609	0.433575	0	0	13	77044655	77327050	-	87	12	15945	43.97	protein_coding	MYC binding protein 2, E3 ubiquitin protein ligase [Source:HGNC Symbol;Acc:HGNC:23386]	0
ENSG00000005812	FBXL3	0.27395	0.00414203	0.0203844	0	0	0.317569	0.000780826	0.00248209	0	0	0.110713	0.248564	0.442194	0	0	0.154331	0.100921	0.182711	0	0	0.0218092	0.745512	0.88509	0	0	13	76992598	77027195	-	7	6	7082	38.89	protein_coding	F-box and leucine rich repeat protein 3 [Source:HGNC Symbol;Acc:HGNC:13599]	0
ENSG00000005882	PDK2	0.0876658	0.322249	0.514815	0	0	-0.082013	0.352772	0.462992	0	0	0.0403342	0.648843	0.794549	0	0	-0.129345	0.142751	0.241165	0	0	-0.0848394	0.174762	0.418543	0	0	17	50094737	50112152	+	13	16	5481	58.13	protein_coding	pyruvate dehydrogenase kinase 2 [Source:HGNC Symbol;Acc:HGNC:8810]	0
ENSG00000005884	ITGA3	0.537444	0.00788911	0.0336634	0	0	0.427624	0.03435	0.0685645	0	0	-0.159741	0.428653	0.622226	0	0	-0.269562	0.181676	0.291013	0	0	-0.0549103	0.700285	0.859315	0	0	17	50055968	50090481	+	24	16	9802	57.44	protein_coding	integrin subunit alpha 3 [Source:HGNC Symbol;Acc:HGNC:6139]	1
ENSG00000005889	ZFX	-0.0114883	0.895444	0.946248	0	0	0.175801	0.0415557	0.0805194	0	0	0.0110426	0.898876	0.951452	0	0	0.198332	0.0222945	0.052908	0	0	0.0936446	0.127257	0.348264	0	0	X	24149173	24216255	+	18	11	9037	42.13	protein_coding	zinc finger protein, X-linked [Source:HGNC Symbol;Acc:HGNC:12869]	0
ENSG00000005893	LAMP2	0.201484	0.0091381	0.0377501	0	0	0.923086	3.26105e-34	1.12245e-31	0	0	0.137428	0.0753345	0.1941	0	0	0.85903	6.98749e-30	2.10973e-27	0	0	0.360801	2.39311e-11	1.79067e-08	0	0	X	120427827	120469365	-	11	4	5526	36.59	protein_coding	lysosomal associated membrane protein 2 [Source:HGNC Symbol;Acc:HGNC:6501]	0
ENSG00000005961	ITGA2B	0.475551	0.076514	0.187526	0	0	0.0881737	0.687699	0.769694	0	0	0.713325	0.00597747	0.0289536	0	0	0.325947	0.151273	0.252098	0	0	-0.193689	0.264799	0.525688	0	0	17	44372180	44389505	-	23	10	5551	60.58	protein_coding	integrin subunit alpha 2b [Source:HGNC Symbol;Acc:HGNC:6138]	0
ENSG00000006007	GDE1	0.351054	8.58534e-06	0.000133956	0	0	0.594823	3.60408e-14	7.61057e-13	0	0	-0.0927994	0.243639	0.436773	0	0	0.150969	0.0519009	0.106472	0	0	0.121884	0.0283721	0.140171	0	0	16	19501689	19522145	-	7	5	4416	45.15	protein_coding	glycerophosphodiester phosphodiesterase 1 [Source:HGNC Symbol;Acc:HGNC:29644]	0
ENSG00000006015	C19orf60	-0.0129126	0.90446	0.951859	0	0	-0.355681	0.00101936	0.00315297	0	0	0.000492258	0.996344	0.999079	0	0	-0.342276	0.0015897	0.0055278	0	0	-0.171384	0.0247034	0.128599	0	0	19	18588685	18592336	+	3	8	3370	59.64	protein_coding	chromosome 19 open reading frame 60 [Source:HGNC Symbol;Acc:HGNC:26098]	0
ENSG00000006016	CRLF1	0.455277	0.00103255	0.0068373	0	0	0.632823	1.54063e-06	8.89442e-06	0	0	0.858076	4.56022e-10	2.09843e-08	0	0	1.03562	9.13781e-15	3.35313e-13	1	1	0.0887733	0.352851	0.614454	0	0	19	18572220	18607741	-	12	5	3018	62.39	protein_coding	cytokine receptor like factor 1 [Source:HGNC Symbol;Acc:HGNC:2364]	0
ENSG00000006025	OSBPL7	0.199436	0.215717	0.390113	0	0	0.604348	0.000133115	0.000510791	0	0	-0.0220781	0.891667	0.948171	0	0	0.382834	0.0147536	0.0373335	0	0	0.202456	0.0727622	0.251655	0	0	17	47807372	47821834	-	18	11	6572	59.78	protein_coding	oxysterol binding protein like 7 [Source:HGNC Symbol;Acc:HGNC:16387]	0
ENSG00000006042	TMEM98	0.809704	5.23524e-10	3.49219e-08	0	0	0.305553	0.00839004	0.020458	0	0	0.982394	1.97493e-14	2.22147e-12	0	0	0.478243	4.99955e-05	0.00026499	0	0	-0.252076	0.00388118	0.037191	0	0	17	32927910	32945106	+	9	9	5187	49.93	protein_coding	transmembrane protein 98 [Source:HGNC Symbol;Acc:HGNC:24529]	0
ENSG00000006047	YBX2	-0.591916	0.119052	0.257884	0	0	-1.63237	0.000400055	0.00136715	-1	-1	-0.211175	0.565385	0.73353	0	0	-1.25163	0.0089456	0.0243636	0	-1	-0.520227	0.0862933	0.277902	0	0	17	7288252	7294615	-	6	7	4618	58.62	protein_coding	Y-box binding protein 2 [Source:HGNC Symbol;Acc:HGNC:17948]	1
ENSG00000006062	MAP3K14	-0.467993	0.000391891	0.00317236	0	0	-0.26695	0.0395936	0.0772307	0	0	-0.026921	0.83459	0.91416	0	0	0.174123	0.189577	0.300647	0	0	0.100522	0.277248	0.539928	0	0	17	45263121	45317040	-	17	6	5852	58.22	protein_coding	mitogen-activated protein kinase kinase kinase 14 [Source:HGNC Symbol;Acc:HGNC:6853]	0
ENSG00000006118	TMEM132A	0.0881839	0.314453	0.506101	0	0	0.532526	8.24895e-10	8.33124e-09	0	0	0.143221	0.101778	0.24011	0	0	0.587563	1.37496e-11	2.93586e-10	0	0	0.222171	0.000311319	0.00586192	0	0	11	60924463	60937159	+	9	14	7271	61.26	protein_coding	transmembrane protein 132A [Source:HGNC Symbol;Acc:HGNC:31092]	0
ENSG00000006125	AP2B1	0.315437	5.58066e-05	0.000639009	0	0	0.265449	0.000661269	0.00214442	0	0	0.193205	0.0134444	0.0540857	0	0	0.143217	0.0662976	0.130154	0	0	-0.024994	0.650663	0.831403	0	0	17	35578046	35726409	+	30	22	7587	46.25	protein_coding	adaptor related protein complex 2 beta 1 subunit [Source:HGNC Symbol;Acc:HGNC:563]	1
ENSG00000006194	ZNF263	-0.0172489	0.832552	0.910994	0	0	0.130978	0.114076	0.186692	0	0	-0.219806	0.0076376	0.0350983	0	0	-0.0715794	0.383149	0.51446	0	0	0.0741135	0.202486	0.455224	0	0	16	3263800	3301401	+	8	8	6945	49.75	protein_coding	zinc finger protein 263 [Source:HGNC Symbol;Acc:HGNC:13056]	0
ENSG00000006282	SPATA20	0.199888	0.0734976	0.181842	0	0	0.575075	1.4863e-07	1.02646e-06	0	0	0.287131	0.00995106	0.0428788	0	0	0.662318	1.64009e-09	2.35413e-08	0	0	0.187593	0.0163321	0.0977274	0	0	17	50543058	50555852	+	11	28	5337	61.66	protein_coding	spermatogenesis associated 20 [Source:HGNC Symbol;Acc:HGNC:26125]	0
ENSG00000006283	CACNA1G	0.456579	0.0526068	0.142757	0	0	0.392433	0.0659539	0.118818	0	0	0.762001	0.00103024	0.00706395	0	0	0.697855	0.00129274	0.00463307	0	0	-0.0320729	0.839408	0.930944	0	0	17	50561068	50627474	+	39	34	9709	58.67	protein_coding	calcium voltage-gated channel subunit alpha1 G [Source:HGNC Symbol;Acc:HGNC:1394]	0
ENSG00000006327	TNFRSF12A	0.29948	0.0217381	0.073413	0	0	-0.0872791	0.504643	0.610624	0	0	-0.100352	0.442562	0.634361	0	0	-0.487111	0.000195921	0.00089319	0	0	-0.19338	0.0363185	0.164441	0	0	16	3018445	3022383	+	4	7	1848	64.12	protein_coding	TNF receptor superfamily member 12A [Source:HGNC Symbol;Acc:HGNC:18152]	1
ENSG00000006432	MAP3K9	0.334975	0.000515024	0.00390982	0	0	0.366492	6.86793e-05	0.000280553	0	0	0.41249	1.62307e-05	0.0002196	0	0	0.444008	1.74688e-06	1.34333e-05	0	0	0.0157587	0.813218	0.918881	0	0	14	70722526	70809534	-	16	7	12386	52.07	protein_coding	mitogen-activated protein kinase kinase kinase 9 [Source:HGNC Symbol;Acc:HGNC:6861]	0
ENSG00000006451	RALA	0.0647027	0.451276	0.6389	0	0	0.0621178	0.469123	0.578919	0	0	-0.0356643	0.677623	0.814645	0	0	-0.0382491	0.656154	0.755042	0	0	-0.00129244	0.983016	0.994764	0	0	7	39623483	39708124	+	8	5	3665	44.72	protein_coding	RAS like proto-oncogene A [Source:HGNC Symbol;Acc:HGNC:9839]	0
ENSG00000006453	BAIAP2L1	-0.165162	0.0980734	0.224716	0	0	0.137613	0.16322	0.250514	0	0	0.0230886	0.8158	0.901485	0	0	0.325864	0.00105142	0.00388053	0	0	0.151388	0.0310287	0.148997	0	0	7	98291651	98401068	-	16	5	4798	51.65	protein_coding	BAI1 associated protein 2 like 1 [Source:HGNC Symbol;Acc:HGNC:21649]	0
ENSG00000006459	KDM7A	1.1203	3.22084e-09	1.69513e-07	1	1	1.54183	6.38483e-16	1.86559e-14	1	1	-0.191685	0.314249	0.513135	0	0	0.229849	0.213256	0.330078	0	0	0.210767	0.112084	0.322884	0	0	7	140084746	140177035	-	21	3	9430	38.71	protein_coding	lysine demethylase 7A [Source:HGNC Symbol;Acc:HGNC:22224]	0
ENSG00000006468	ETV1	-0.197825	0.258845	0.442339	0	0	0.259659	0.145941	0.228768	0	0	-1.09051	9.77123e-10	4.08582e-08	-1	-1	-0.633024	0.000357818	0.00150748	0	0	0.228742	0.0674459	0.240519	0	0	7	13891228	13991425	-	24	23	9616	38.79	protein_coding	ETS variant 1 [Source:HGNC Symbol;Acc:HGNC:3490]	0
ENSG00000006530	AGK	-0.276285	0.00195655	0.0113146	0	0	-0.203743	0.0209549	0.0449052	0	0	0.0338433	0.697934	0.827633	0	0	0.106386	0.238618	0.358876	0	0	0.0362713	0.563276	0.776828	0	0	7	141551189	141655244	+	20	11	6547	41.01	protein_coding	acylglycerol kinase [Source:HGNC Symbol;Acc:HGNC:21869]	0
ENSG00000006534	ALDH3B1	-1.04627	7.36585e-17	1.86421e-14	-1	-1	-0.164504	0.162716	0.249859	0	0	0.28396	0.0169335	0.0642896	0	0	1.16573	7.91627e-21	7.17047e-19	1	1	0.440885	2.92124e-07	2.59147e-05	0	0	11	68008578	68029282	+	12	10	6626	58.63	protein_coding	aldehyde dehydrogenase 3 family member B1 [Source:HGNC Symbol;Acc:HGNC:410]	0
ENSG00000006555	TTC22	0.961163	1.44704e-05	0.000209615	0	0	0.802224	0.00916392	0.0220915	0	0	-1.38398	1.79146e-06	3.2591e-05	-1	-1	-1.54292	3.96027e-11	7.74503e-10	-1	-1	-0.0794695	0.688109	0.852827	0	0	1	54779712	54801267	-	6	5	6055	56.73	protein_coding	tetratricopeptide repeat domain 22 [Source:HGNC Symbol;Acc:HGNC:26067]	0
ENSG00000006576	PHTF2	0.113504	0.540279	0.71207	0	0	-0.710328	0.000147048	0.000558776	0	0	0.139823	0.450431	0.641503	0	0	-0.684009	0.000257426	0.00113133	0	0	-0.411916	0.00174766	0.0207572	0	0	7	77798792	77957503	+	21	12	8646	35.54	protein_coding	putative homeodomain transcription factor 2 [Source:HGNC Symbol;Acc:HGNC:13411]	0
ENSG00000006607	FARP2	0.189385	0.0825351	0.19819	0	0	0.0285606	0.792611	0.850691	0	0	0.0623905	0.567152	0.735183	0	0	-0.0984341	0.365047	0.495892	0	0	-0.0804123	0.296139	0.560485	0	0	2	241356243	241494841	+	35	23	14413	47.98	protein_coding	FERM, ARH/RhoGEF and pleckstrin domain protein 2 [Source:HGNC Symbol;Acc:HGNC:16460]	0
ENSG00000006611	USH1C	0.96234	3.77811e-10	2.59958e-08	0	0	0.693316	1.22458e-06	7.21498e-06	0	0	0.672542	1.43291e-05	0.000196341	0	0	0.403518	0.00431128	0.0131276	0	0	-0.134512	0.199652	0.451277	0	0	11	17493895	17544416	-	31	11	4904	56.02	protein_coding	USH1 protein network component harmonin [Source:HGNC Symbol;Acc:HGNC:12597]	0
ENSG00000006625	GGCT	-0.110969	0.307034	0.497698	0	0	-0.419807	0.000130619	0.000502334	0	0	0.0804373	0.452092	0.642955	0	0	-0.228401	0.0403466	0.0868607	0	0	-0.154419	0.0455437	0.188366	0	0	7	30496621	30504844	-	5	8	1597	41.58	protein_coding	gamma-glutamylcyclotransferase [Source:HGNC Symbol;Acc:HGNC:21705]	0
ENSG00000006634	DBF4	-0.280064	0.089016	0.209716	0	0	-1.22913	3.45206e-13	6.05605e-12	-1	-1	0.0760069	0.642455	0.789873	0	0	-0.873062	2.41355e-07	2.22959e-06	0	0	-0.474534	5.42775e-05	0.00151151	0	0	7	87876216	87909541	+	12	8	4583	38.8	protein_coding	DBF4 zinc finger [Source:HGNC Symbol;Acc:HGNC:17364]	0
ENSG00000006638	TBXA2R	0.248912	0.340581	0.53436	0	0	-0.414478	0.128113	0.205674	0	0	-0.127338	0.634286	0.784031	0	0	-0.790728	0.00292726	0.00940768	0	0	-0.331695	0.0787318	0.263008	0	0	19	3594506	3606840	-	4	4	2793	62.51	protein_coding	thromboxane A2 receptor [Source:HGNC Symbol;Acc:HGNC:11608]	0
ENSG00000006652	IFRD1	-0.64019	0.0299047	0.0936084	0	0	0.44332	0.131363	0.209777	0	0	-0.455871	0.120825	0.271583	0	0	0.627638	0.0332491	0.073949	0	0	0.541755	0.00923489	0.0682636	0	0	7	112422968	112481017	+	19	17	7489	40.51	protein_coding	interferon related developmental regulator 1 [Source:HGNC Symbol;Acc:HGNC:5456]	0
ENSG00000006695	COX10	-0.18194	0.0472548	0.131425	0	0	-0.35963	8.77666e-05	0.000350781	0	0	0.0221517	0.804547	0.895092	0	0	-0.155538	0.097692	0.178137	0	0	-0.088845	0.17081	0.413145	0	0	17	14069496	14208677	+	7	4	3172	49.34	protein_coding	COX10, heme A:farnesyltransferase cytochrome c oxidase assembly factor [Source:HGNC Symbol;Acc:HGNC:2260]	0
ENSG00000006704	GTF2IRD1	-0.000441522	0.997243	0.999465	0	0	0.163713	0.1996	0.294855	0	0	-0.175318	0.171581	0.344494	0	0	-0.0111632	0.930019	0.956351	0	0	0.0820772	0.363259	0.622982	0	0	7	74453790	74602604	+	27	7	6498	58.17	protein_coding	GTF2I repeat domain containing 1 [Source:HGNC Symbol;Acc:HGNC:4661]	0
ENSG00000006712	PAF1	0.239306	0.00538328	0.0251142	0	0	-0.0425729	0.6182	0.711892	0	0	0.189641	0.0271939	0.0924914	0	0	-0.0922377	0.28088	0.406703	0	0	-0.140939	0.0200276	0.112413	0	0	19	39385852	39391195	-	11	8	2668	56.3	protein_coding	PAF1 homolog, Paf1/RNA polymerase II complex component [Source:HGNC Symbol;Acc:HGNC:25459]	0
ENSG00000006715	VPS41	0.416695	1.62662e-07	4.96349e-06	0	0	0.515102	6.07234e-11	7.4117e-10	0	0	0.0434148	0.589018	0.751501	0	0	0.141822	0.0683881	0.133457	0	0	0.0492036	0.379031	0.637336	0	0	7	38722963	38932394	-	37	14	7801	40.03	protein_coding	VPS41, HOPS complex subunit [Source:HGNC Symbol;Acc:HGNC:12713]	0
ENSG00000006740	ARHGAP44	0.0746993	0.483036	0.66547	0	0	0.223658	0.018905	0.0410802	0	0	0.18969	0.0647284	0.174714	0	0	0.338649	0.000624172	0.00245981	0	0	0.0744795	0.297472	0.561459	0	0	17	12789539	12991643	+	24	12	9281	52.77	protein_coding	Rho GTPase activating protein 44 [Source:HGNC Symbol;Acc:HGNC:29096]	0
ENSG00000006744	ELAC2	-0.25339	0.00369091	0.0186441	0	0	-0.495762	1.31195e-08	1.09128e-07	0	0	0.172076	0.0467425	0.138624	0	0	-0.070297	0.423274	0.553499	0	0	-0.121186	0.0492631	0.198274	0	0	17	12992391	13018187	-	21	21	6345	54.5	protein_coding	elaC ribonuclease Z 2 [Source:HGNC Symbol;Acc:HGNC:14198]	0
ENSG00000006756	ARSD	0.636448	2.74736e-06	5.21877e-05	0	0	1.05181	3.25148e-15	8.37694e-14	1	1	-0.0630269	0.652262	0.797066	0	0	0.352335	0.00626343	0.0180498	0	0	0.207681	0.0289826	0.142293	0	0	X	2903970	2929351	-	12	7	7030	51.34	protein_coding	arylsulfatase D [Source:HGNC Symbol;Acc:HGNC:717]	0
ENSG00000006757	PNPLA4	-0.0865547	0.409075	0.599959	0	0	0.195038	0.0886643	0.151923	0	0	-0.632042	8.75923e-09	2.98508e-07	0	0	-0.350449	0.00133067	0.00475615	0	0	0.140796	0.0697866	0.245509	0	0	X	7898247	7927739	-	8	4	3441	42.66	protein_coding	patatin like phospholipase domain containing 4 [Source:HGNC Symbol;Acc:HGNC:24887]	0
ENSG00000006831	ADIPOR2	0.149072	0.111051	0.246011	0	0	0.13259	0.153989	0.238967	0	0	0.262026	0.00504216	0.0254399	0	0	0.245544	0.00841735	0.0231447	0	0	-0.00824078	0.900549	0.959656	0	0	12	1688574	1788678	+	12	7	5878	43.71	protein_coding	adiponectin receptor 2 [Source:HGNC Symbol;Acc:HGNC:24041]	1
ENSG00000006837	CDKL3	0.266849	0.576461	0.740973	0	0	0.174576	0.696982	0.777638	0	0	0.302764	0.521899	0.701354	0	0	0.210492	0.642644	0.743873	0	0	-0.0461363	0.887241	0.954179	0	0	5	134286350	134371047	-	18	10	3057	38.44	protein_coding	cyclin dependent kinase like 3 [Source:HGNC Symbol;Acc:HGNC:15483]	1
ENSG00000007047	MARK4	0.470448	8.19939e-09	3.72326e-07	0	0	0.458909	7.0104e-09	6.10881e-08	0	0	0.167054	0.0434686	0.13166	0	0	0.155515	0.0464921	0.0975551	0	0	-0.00576963	0.91916	0.968944	0	0	19	45079288	45305283	+	19	11	6668	57.71	protein_coding	microtubule affinity regulating kinase 4 [Source:HGNC Symbol;Acc:HGNC:13538]	0
ENSG00000007062	PROM1	-0.532743	2.52751e-05	0.000333322	0	0	-0.370906	0.00256474	0.00719816	0	0	0.182357	0.135869	0.293536	0	0	0.344194	0.00675099	0.0192454	0	0	0.0809183	0.358605	0.618892	0	0	4	15963076	16084378	-	43	20	7434	46.69	protein_coding	prominin 1 [Source:HGNC Symbol;Acc:HGNC:9454]	0
ENSG00000007080	CCDC124	-0.349314	0.000441637	0.0034865	0	0	-0.786751	4.90779e-15	1.22766e-13	0	0	0.0785498	0.425008	0.618658	0	0	-0.358888	0.000383088	0.00160179	0	0	-0.218719	0.00193049	0.022388	0	0	19	17933016	17943991	+	6	4	1660	61.93	protein_coding	coiled-coil domain containing 124 [Source:HGNC Symbol;Acc:HGNC:25171]	0
ENSG00000007168	PAFAH1B1	0.331636	7.12773e-05	0.00077442	0	0	0.335818	5.33195e-05	0.000223104	0	0	0.144177	0.084287	0.20947	0	0	0.148359	0.0737841	0.142154	0	0	0.00209086	0.971673	0.989511	0	0	17	2593210	2685615	+	17	13	8127	42.12	protein_coding	platelet activating factor acetylhydrolase 1b regulatory subunit 1 [Source:HGNC Symbol;Acc:HGNC:8574]	1
ENSG00000007202	KIAA0100	0.0941498	0.219222	0.394438	0	0	0.0235686	0.757335	0.82372	0	0	0.197841	0.00958314	0.0417134	0	0	0.12726	0.0964989	0.176525	0	0	-0.0352906	0.513884	0.743064	0	0	17	28614440	28645454	-	36	16	9235	50.68	protein_coding	KIAA0100 [Source:HGNC Symbol;Acc:HGNC:28960]	1
ENSG00000007237	GAS7	0.823726	2.4566e-06	4.76642e-05	0	0	1.08719	3.00515e-11	3.86826e-10	1	1	0.0694947	0.702436	0.82946	0	0	0.332961	0.0340968	0.0754055	0	0	0.131733	0.273683	0.535709	0	0	17	9910609	10198551	-	23	19	10100	52.36	protein_coding	growth arrest specific 7 [Source:HGNC Symbol;Acc:HGNC:4169]	0
ENSG00000007255	TRAPPC6A	-0.520814	0.00599163	0.0271557	0	0	0.0219539	0.898744	0.931473	0	0	0.207388	0.245763	0.439135	0	0	0.750156	4.22239e-05	0.000229018	0	0	0.271384	0.0341843	0.158106	0	0	19	45162928	45178237	-	6	5	933	64.63	protein_coding	trafficking protein particle complex 6A [Source:HGNC Symbol;Acc:HGNC:23069]	0
ENSG00000007314	SCN4A	1.56162	2.01698e-07	5.99519e-06	1	1	0.544656	0.047524	0.090338	0	0	0.639609	0.0551971	0.156472	0	0	-0.377356	0.127362	0.219916	0	0	-0.508482	0.0143475	0.0909134	0	0	17	63938554	63972918	-	24	3	8243	57.64	protein_coding	sodium voltage-gated channel alpha subunit 4 [Source:HGNC Symbol;Acc:HGNC:10591]	0
ENSG00000007341	ST7L	0.0502701	0.701982	0.829322	0	0	-0.12444	0.367408	0.478008	0	0	-0.275112	0.0401877	0.124558	0	0	-0.449822	0.000878643	0.00332486	0	0	-0.0873551	0.359269	0.619359	0	0	1	112523518	112620825	-	23	28	8111	44.54	protein_coding	suppression of tumorigenicity 7 like [Source:HGNC Symbol;Acc:HGNC:18441]	0
ENSG00000007372	PAX6	0.551427	0.197584	0.367096	0	0	-0.219291	0.551958	0.65345	0	0	1.25529	0.00185501	0.0113755	0	1	0.484567	0.216229	0.333335	0	0	-0.385359	0.172307	0.414974	0	0	11	31784779	31818062	-	14	82	20812	47.94	protein_coding	paired box 6 [Source:HGNC Symbol;Acc:HGNC:8620]	1
ENSG00000007376	RPUSD1	-0.196878	0.0249846	0.0817307	0	0	-0.51163	1.08548e-08	9.16189e-08	0	0	-0.0603417	0.489321	0.674939	0	0	-0.375094	3.07306e-05	0.0001738	0	0	-0.157376	0.0120368	0.0811022	0	0	16	784974	788397	-	5	10	2769	66.23	protein_coding	RNA pseudouridylate synthase domain containing 1 [Source:HGNC Symbol;Acc:HGNC:14173]	0
ENSG00000007384	RHBDF1	0.337248	0.0060131	0.0272248	0	0	0.892679	7.77031e-16	2.22507e-14	0	0	0.107899	0.388852	0.585878	0	0	0.66333	1.02552e-09	1.54259e-08	0	0	0.277716	0.000833852	0.0120593	0	0	16	58059	76355	-	15	11	4914	61.78	protein_coding	rhomboid 5 homolog 1 [Source:HGNC Symbol;Acc:HGNC:20561]	0
ENSG00000007392	LUC7L	-0.0451106	0.60539	0.762497	0	0	-0.0538681	0.538182	0.640946	0	0	-0.100801	0.24511	0.438368	0	0	-0.109558	0.213661	0.330468	0	0	-0.00437875	0.943519	0.979182	0	0	16	188969	229463	-	10	21	6176	47.07	protein_coding	LUC7 like [Source:HGNC Symbol;Acc:HGNC:6723]	0
ENSG00000007402	CACNA2D2	0.961279	1.20301e-13	1.973e-11	0	0	0.606977	5.9328e-07	3.69138e-06	0	0	0.626232	1.80643e-06	3.27729e-05	0	0	0.27193	0.0232974	0.0549695	0	0	-0.177151	0.0462104	0.190259	0	0	3	50362799	50504244	-	40	8	6322	58.4	protein_coding	calcium voltage-gated channel auxiliary subunit alpha2delta 2 [Source:HGNC Symbol;Acc:HGNC:1400]	0
ENSG00000007516	BAIAP3	1.04857	1.797e-18	6.87253e-16	1	1	1.09595	8.38453e-21	5.08091e-19	1	1	0.200129	0.10397	0.244057	0	0	0.247511	0.0281868	0.0643875	0	0	0.0236908	0.776744	0.901878	0	0	16	1333601	1349441	+	34	16	6146	65.38	protein_coding	BAI1 associated protein 3 [Source:HGNC Symbol;Acc:HGNC:948]	0
ENSG00000007520	TSR3	-0.295648	0.000648413	0.0046789	0	0	-0.151627	0.0929595	0.157931	0	0	-0.444579	3.74866e-07	8.14577e-06	0	0	-0.300558	0.000781356	0.00299913	0	0	0.0720103	0.249828	0.510695	0	0	16	1349240	1351911	-	6	2	1243	67.1	protein_coding	TSR3, acp transferase ribosome maturation factor [Source:HGNC Symbol;Acc:HGNC:14175]	0
ENSG00000007541	PIGQ	0.243336	0.0696541	0.175153	0	0	-0.0481364	0.726137	0.79995	0	0	-0.106278	0.44099	0.632875	0	0	-0.397751	0.00291115	0.00935941	0	0	-0.145736	0.129133	0.351419	0	0	16	566995	584136	+	13	25	7904	66.23	protein_coding	phosphatidylinositol glycan anchor biosynthesis class Q [Source:HGNC Symbol;Acc:HGNC:14135]	0
ENSG00000007545	CRAMP1	-0.0225188	0.809336	0.89683	0	0	0.173441	0.0801533	0.139917	0	0	-0.539012	2.96771e-08	8.62741e-07	0	0	-0.343053	0.000308877	0.00132762	0	0	0.0979797	0.150063	0.383615	0	0	16	1612325	1677908	+	21	8	8373	57.45	protein_coding	cramped chromatin regulator homolog 1 [Source:HGNC Symbol;Acc:HGNC:14122]	0
ENSG00000007866	TEAD3	0.331316	0.000977538	0.00654608	0	0	0.218297	0.0261723	0.0543597	0	0	0.248764	0.0133757	0.0538973	0	0	0.135745	0.166316	0.272211	0	0	-0.0565094	0.421013	0.673324	0	0	6	35473597	35497076	-	14	4	3046	59.65	protein_coding	TEA domain transcription factor 3 [Source:HGNC Symbol;Acc:HGNC:11716]	0
ENSG00000007923	DNAJC11	-0.182857	0.0500549	0.13726	0	0	-0.414665	1.12347e-05	5.42204e-05	0	0	-0.205592	0.0272332	0.0925886	0	0	-0.437399	3.81008e-06	2.68296e-05	0	0	-0.115904	0.0806031	0.26663	0	0	1	6634168	6701924	-	19	11	5083	53.43	protein_coding	DnaJ heat shock protein family (Hsp40) member C11 [Source:HGNC Symbol;Acc:HGNC:25570]	0
ENSG00000007944	MYLIP	0.490981	0.000177755	0.00165945	0	0	1.14834	1.11467e-20	6.63788e-19	1	1	0.0284647	0.832271	0.912724	0	0	0.685819	1.07056e-08	1.30299e-07	0	0	0.328677	0.000266357	0.00517382	0	0	6	16129125	16148248	+	7	2	3033	46.46	protein_coding	myosin regulatory light chain interacting protein [Source:HGNC Symbol;Acc:HGNC:21155]	0
ENSG00000007968	E2F2	-0.168508	0.310693	0.501975	0	0	-1.31404	1.08659e-13	2.08474e-12	-1	-1	-0.394696	0.0179971	0.0675826	0	0	-1.54023	3.14969e-18	1.97114e-16	-1	-1	-0.572765	2.24267e-06	0.000121372	0	0	1	23506430	23531220	-	7	2	5457	56.55	protein_coding	E2F transcription factor 2 [Source:HGNC Symbol;Acc:HGNC:3114]	0
ENSG00000008018	PSMB1	0.192596	0.0347564	0.104866	0	0	-0.0924675	0.310902	0.420052	0	0	0.136677	0.133505	0.290103	0	0	-0.148386	0.104414	0.18779	0	0	-0.142532	0.0271531	0.136	0	0	6	170535117	170553341	-	6	2	2256	42.42	protein_coding	proteasome subunit beta 1 [Source:HGNC Symbol;Acc:HGNC:9537]	1
ENSG00000008056	SYN1	0.313879	0.399908	0.592239	0	0	-1.08088	0.0279687	0.0575835	0	0	-0.451962	0.276409	0.472956	0	0	-1.84672	2.66423e-05	0.000153401	-1	-1	-0.697378	0.0238026	0.125426	0	0	X	47571898	47619943	-	14	5	3822	59.42	protein_coding	synapsin I [Source:HGNC Symbol;Acc:HGNC:11494]	1
ENSG00000008083	JARID2	0.435649	5.47489e-05	0.000628991	0	0	0.492528	3.91472e-06	2.08196e-05	0	0	0.0752302	0.489838	0.675416	0	0	0.132109	0.210687	0.326807	0	0	0.0284395	0.707693	0.862869	0	0	6	15246296	15522040	+	20	3	6015	50.94	protein_coding	jumonji and AT-rich interaction domain containing 2 [Source:HGNC Symbol;Acc:HGNC:6196]	0
ENSG00000008086	CDKL5	0.892941	1.1988e-06	2.61486e-05	0	0	0.869344	9.71558e-08	6.8837e-07	0	0	0.927388	3.5907e-07	7.85208e-06	0	0	0.903791	4.0507e-08	4.35159e-07	0	0	-0.0117986	0.921966	0.970013	0	0	X	18425583	18653629	+	28	11	17075	42.7	protein_coding	cyclin dependent kinase like 5 [Source:HGNC Symbol;Acc:HGNC:11411]	0
ENSG00000008128	CDK11A	-0.170135	0.430048	0.618359	0	0	0.0131877	0.952561	0.968601	0	0	-0.370919	0.0885647	0.217308	0	0	-0.187596	0.392586	0.524077	0	0	0.0916612	0.553435	0.771019	0	0	1	1702730	1724324	-	15	23	4701	56.33	protein_coding	cyclin dependent kinase 11A [Source:HGNC Symbol;Acc:HGNC:1730]	0
ENSG00000008130	NADK	-0.124751	0.171979	0.333007	0	0	-0.284672	0.00188891	0.00549123	0	0	-0.0205784	0.821013	0.905049	0	0	-0.180499	0.0496883	0.102917	0	0	-0.0799602	0.216303	0.471669	0	0	1	1751232	1780457	-	17	17	5570	59.12	protein_coding	NAD kinase [Source:HGNC Symbol;Acc:HGNC:29831]	0
ENSG00000008256	CYTH3	0.248371	0.0225734	0.0755812	0	0	0.353993	0.000854247	0.00269013	0	0	0.344553	0.00146756	0.00941008	0	0	0.450175	2.5065e-05	0.000145291	0	0	0.052811	0.487232	0.725118	0	0	7	6161776	6272644	-	16	11	5808	54.34	protein_coding	cytohesin 3 [Source:HGNC Symbol;Acc:HGNC:9504]	0
ENSG00000008277	ADAM22	0.235569	0.0354051	0.106172	0	0	0.753633	7.53388e-12	1.06979e-10	0	0	-0.0913403	0.420428	0.614713	0	0	0.426723	8.49512e-05	0.000424181	0	0	0.259032	0.00096634	0.013358	0	0	7	87934143	88202889	+	36	11	12199	39.86	protein_coding	ADAM metallopeptidase domain 22 [Source:HGNC Symbol;Acc:HGNC:201]	0
ENSG00000008282	SYPL1	0.0226745	0.787565	0.883	0	0	0.0703525	0.398085	0.508615	0	0	0.16463	0.0489071	0.143193	0	0	0.212308	0.0113251	0.0297912	0	0	0.023839	0.6871	0.852129	0	0	7	106090503	106112576	-	8	7	2804	43.4	protein_coding	synaptophysin like 1 [Source:HGNC Symbol;Acc:HGNC:11507]	0
ENSG00000008283	CYB561	-0.0989286	0.398723	0.591452	0	0	0.202408	0.0821095	0.142649	0	0	0.216994	0.0632708	0.172211	0	0	0.518331	9.5268e-06	6.13609e-05	0	0	0.150668	0.0681618	0.241819	0	0	17	63432304	63446378	-	13	21	5320	59.91	protein_coding	cytochrome b561 [Source:HGNC Symbol;Acc:HGNC:2571]	0
ENSG00000008294	SPAG9	0.31277	2.07293e-05	0.000282687	0	0	0.272278	0.000185986	0.000688496	0	0	0.188863	0.0101759	0.0436075	0	0	0.148372	0.0414866	0.0888805	0	0	-0.0202456	0.695384	0.856845	0	0	17	50962174	51120865	-	39	22	11963	41.41	protein_coding	sperm associated antigen 9 [Source:HGNC Symbol;Acc:HGNC:14524]	0
ENSG00000008300	CELSR3	-0.0325897	0.783794	0.880546	0	0	0.0728463	0.551645	0.653214	0	0	-0.335296	0.00551439	0.0273259	0	0	-0.22986	0.0561158	0.113468	0	0	0.052718	0.536393	0.759318	0	0	3	48636469	48662915	-	31	4	13873	61.21	protein_coding	cadherin EGF LAG seven-pass G-type receptor 3 [Source:HGNC Symbol;Acc:HGNC:3230]	0
ENSG00000008311	AASS	1.07016	2.91756e-07	8.13797e-06	1	1	1.08338	2.23653e-09	2.10677e-08	1	1	0.942772	6.31928e-06	9.7801e-05	0	0	0.955991	1.30601e-07	1.27418e-06	0	0	0.00660968	0.964911	0.98697	0	0	7	122075647	122144280	-	24	7	4591	42.06	protein_coding	aminoadipate-semialdehyde synthase [Source:HGNC Symbol;Acc:HGNC:17366]	0
ENSG00000008323	PLEKHG6	0.0827371	0.495671	0.67638	0	0	0.228762	0.052536	0.0982339	0	0	0.0380838	0.753978	0.864679	0	0	0.184109	0.11845	0.207673	0	0	0.0730124	0.388541	0.645741	0	0	12	6310436	6328506	+	20	9	4260	60.77	protein_coding	pleckstrin homology and RhoGEF domain containing G6 [Source:HGNC Symbol;Acc:HGNC:25562]	0
ENSG00000008324	SS18L2	-0.208495	0.0622011	0.161591	0	0	-0.301252	0.0088419	0.0214202	0	0	-0.191481	0.0843845	0.209591	0	0	-0.284239	0.0142155	0.0361748	0	0	-0.0463787	0.563248	0.776828	0	0	3	42581840	42595114	+	4	3	1298	47.92	protein_coding	SS18 like 2 [Source:HGNC Symbol;Acc:HGNC:15593]	0
ENSG00000008382	MPND	-0.0820966	0.446995	0.634568	0	0	0.0380393	0.718463	0.793833	0	0	-0.0400992	0.708242	0.83307	0	0	0.0800367	0.45159	0.580163	0	0	0.0600679	0.426132	0.676668	0	0	19	4343527	4360086	+	13	8	2049	65.93	protein_coding	MPN domain containing [Source:HGNC Symbol;Acc:HGNC:25934]	0
ENSG00000008394	MGST1	-0.186696	0.0361597	0.107722	0	0	-0.371051	3.88432e-05	0.00016729	0	0	-0.14756	0.09731	0.232211	0	0	-0.331916	0.000236415	0.00104971	0	0	-0.0921776	0.14575	0.377336	0	0	12	16347142	16609259	+	17	19	7440	38.67	protein_coding	microsomal glutathione S-transferase 1 [Source:HGNC Symbol;Acc:HGNC:7061]	0
ENSG00000008405	CRY1	0.00487087	0.97247	0.987398	0	0	0.360738	0.00887173	0.0214804	0	0	0.0724644	0.604449	0.762709	0	0	0.428332	0.00207199	0.00697555	0	0	0.177934	0.071208	0.248412	0	0	12	106991364	107093829	-	14	5	5062	42.93	protein_coding	cryptochrome circadian clock 1 [Source:HGNC Symbol;Acc:HGNC:2384]	0
ENSG00000008441	NFIX	-0.148388	0.128519	0.272122	0	0	0.497311	2.37485e-07	1.58292e-06	0	0	0.0206979	0.831286	0.911935	0	0	0.666397	5.87136e-12	1.3437e-10	0	0	0.322849	2.46442e-06	0.000129703	0	0	19	12995608	13098796	+	15	14	6302	60.84	protein_coding	nuclear factor I X [Source:HGNC Symbol;Acc:HGNC:7788]	0
ENSG00000008513	ST3GAL1	-0.306182	0.00253808	0.0138141	0	0	-0.159271	0.124393	0.200635	0	0	-0.286337	0.00437623	0.022798	0	0	-0.139426	0.182604	0.292214	0	0	0.0734556	0.31125	0.575114	0	0	8	133454848	133571940	-	15	15	8729	52.32	protein_coding	ST3 beta-galactoside alpha-2,3-sialyltransferase 1 [Source:HGNC Symbol;Acc:HGNC:10862]	0
ENSG00000008516	MMP25	0.488997	0.033028	0.101033	0	0	-0.427166	0.0918892	0.156483	0	0	-0.0782343	0.751351	0.86274	0	0	-0.994397	2.29017e-05	0.00013397	0	0	-0.458081	0.00738205	0.0584129	0	0	16	3046681	3060726	+	11	4	4126	65.37	protein_coding	matrix metallopeptidase 25 [Source:HGNC Symbol;Acc:HGNC:14246]	0
ENSG00000008710	PKD1	-0.065907	0.503375	0.682455	0	0	0.259187	0.00913603	0.0220335	0	0	-0.328426	0.000929419	0.0064837	0	0	-0.00333201	0.973081	0.984209	0	0	0.162547	0.0201726	0.112914	0	0	16	2088710	2135898	-	39	40	18532	65.77	protein_coding	polycystin 1, transient receptor potential channel interacting [Source:HGNC Symbol;Acc:HGNC:9008]	0
ENSG00000008735	MAPK8IP2	-0.164731	0.356768	0.550374	0	0	-1.09762	6.92225e-10	7.07854e-09	-1	-1	0.359372	0.0341596	0.110443	0	0	-0.573521	0.00225214	0.00749263	0	0	-0.466446	0.000227129	0.00453467	0	0	22	50600685	50613981	+	12	2	5901	63.48	protein_coding	mitogen-activated protein kinase 8 interacting protein 2 [Source:HGNC Symbol;Acc:HGNC:6883]	0
ENSG00000008838	MED24	0.00533678	0.959183	0.980142	0	0	-0.240906	0.0218013	0.0464644	0	0	-0.112125	0.282288	0.479158	0	0	-0.358368	0.000648529	0.00254125	0	0	-0.123121	0.0961179	0.29574	0	0	17	40019097	40061215	-	28	34	6962	57.37	protein_coding	mediator complex subunit 24 [Source:HGNC Symbol;Acc:HGNC:22963]	0
ENSG00000008853	RHOBTB2	0.300902	0.0395106	0.115192	0	0	-0.12668	0.394068	0.504569	0	0	-0.201883	0.17236	0.345443	0	0	-0.629465	1.87229e-05	0.00011165	0	0	-0.213791	0.0402468	0.174471	0	0	8	22987417	23020199	+	16	8	6580	59.06	protein_coding	Rho related BTB domain containing 2 [Source:HGNC Symbol;Acc:HGNC:18756]	0
ENSG00000008869	HEATR5B	-0.0837619	0.524096	0.698605	0	0	0.48312	0.000208479	0.000762251	0	0	-0.128254	0.328953	0.528597	0	0	0.438628	0.000765917	0.00294623	0	0	0.283441	0.00218911	0.0246439	0	0	2	36968383	37084342	-	37	5	8206	41.31	protein_coding	HEAT repeat containing 5B [Source:HGNC Symbol;Acc:HGNC:29273]	0
ENSG00000008952	SEC62	0.174234	0.0303406	0.0946803	0	0	0.317885	7.565e-05	0.000306627	0	0	0.00983617	0.902936	0.953745	0	0	0.153486	0.0552568	0.112063	0	0	0.0718251	0.206237	0.459759	0	0	3	169966635	169998373	+	11	10	7928	37.21	protein_coding	SEC62 homolog, preprotein translocation factor [Source:HGNC Symbol;Acc:HGNC:11846]	0
ENSG00000008988	RPS20	-0.154204	0.0573656	0.152167	0	0	0.0958354	0.234422	0.335669	0	0	0.197968	0.0141944	0.0563129	0	0	0.448008	3.37372e-08	3.68646e-07	0	0	0.12502	0.0287915	0.141572	0	0	8	56067295	56074581	-	3	12	3002	43.67	protein_coding	ribosomal protein S20 [Source:HGNC Symbol;Acc:HGNC:10405]	1
ENSG00000009307	CSDE1	-0.0425617	0.651616	0.794778	0	0	-0.0838512	0.374841	0.48566	0	0	-0.21254	0.0243013	0.0849016	0	0	-0.253829	0.00721576	0.020355	0	0	-0.0206447	0.757037	0.89054	0	0	1	114716913	114758676	-	25	18	5778	40.53	protein_coding	cold shock domain containing E1 [Source:HGNC Symbol;Acc:HGNC:29905]	1
ENSG00000009335	UBE3C	0.22294	0.00803	0.0341479	0	0	0.171724	0.0399776	0.0778473	0	0	0.233125	0.00549023	0.0272375	0	0	0.18191	0.0298669	0.0674997	0	0	-0.0256077	0.665725	0.839965	0	0	7	157138913	157269372	+	24	9	9220	45.66	protein_coding	ubiquitin protein ligase E3C [Source:HGNC Symbol;Acc:HGNC:16803]	1
ENSG00000009413	REV3L	-0.078219	0.349036	0.542826	0	0	0.218264	0.00684097	0.0171448	0	0	0.313161	0.000140253	0.00134696	0	0	0.609644	1.13741e-13	3.52066e-12	0	0	0.148241	0.0106884	0.0750497	0	0	6	111299028	111483715	-	37	14	12425	39.2	protein_coding	REV3 like, DNA directed polymerase zeta catalytic subunit [Source:HGNC Symbol;Acc:HGNC:9968]	0
ENSG00000009780	FAM76A	0.0676036	0.609351	0.765302	0	0	0.243384	0.0739439	0.130991	0	0	-0.275681	0.0408691	0.125982	0	0	-0.0999004	0.454709	0.583039	0	0	0.0878904	0.354516	0.615415	0	0	1	27725979	27763122	+	11	7	4034	41.32	protein_coding	family with sequence similarity 76 member A [Source:HGNC Symbol;Acc:HGNC:28530]	0
ENSG00000009830	POMT2	0.107836	0.352646	0.546219	0	0	0.0573125	0.619977	0.7137	0	0	-0.000487543	0.996652	0.999265	0	0	-0.0510108	0.658527	0.75693	0	0	-0.0252616	0.75769	0.890883	0	0	14	77274956	77320884	-	26	23	10008	52.85	protein_coding	protein O-mannosyltransferase 2 [Source:HGNC Symbol;Acc:HGNC:19743]	0
ENSG00000009844	VTA1	-0.0138595	0.867091	0.931152	0	0	0.104507	0.20458	0.300591	0	0	0.0863091	0.296022	0.494039	0	0	0.204675	0.0132352	0.0340781	0	0	0.0591831	0.310903	0.575097	0	0	6	142147162	142224689	+	8	5	7262	38.01	protein_coding	vesicle trafficking 1 [Source:HGNC Symbol;Acc:HGNC:20954]	0
ENSG00000009950	MLXIPL	0.398819	0.000318698	0.002669	0	0	0.38419	0.000419471	0.00142698	0	0	0.261469	0.0188041	0.0697373	0	0	0.24684	0.0226818	0.0537011	0	0	-0.00731462	0.924867	0.971435	0	0	7	73593194	73624543	-	14	11	4815	61.89	protein_coding	MLX interacting protein like [Source:HGNC Symbol;Acc:HGNC:12744]	0
ENSG00000009954	BAZ1B	-0.0809214	0.282094	0.469293	0	0	-0.236453	0.00171625	0.00505244	0	0	0.0842522	0.261338	0.455824	0	0	-0.0712794	0.345803	0.47628	0	0	-0.0777658	0.14419	0.374965	0	0	7	73440398	73522278	-	19	3	7053	47.7	protein_coding	bromodomain adjacent to zinc finger domain 1B [Source:HGNC Symbol;Acc:HGNC:961]	1
ENSG00000010017	RANBP9	0.344924	1.45943e-05	0.000211065	0	0	0.231858	0.00349938	0.0095021	0	0	0.0461764	0.563396	0.73248	0	0	-0.0668896	0.397078	0.528617	0	0	-0.056533	0.314294	0.577821	0	0	6	13621498	13711564	-	14	2	3347	45.68	protein_coding	RAN binding protein 9 [Source:HGNC Symbol;Acc:HGNC:13727]	0
ENSG00000010030	ETV7	-0.491419	0.407598	0.598733	0	0	0.709528	0.154213	0.239186	0	0	0.193112	0.726571	0.845907	0	0	1.39406	0.0090726	0.0246316	0	1	0.600474	0.121727	0.339094	0	0	6	36354091	36387800	-	9	8	2374	52.61	protein_coding	ETS variant 7 [Source:HGNC Symbol;Acc:HGNC:18160]	1
ENSG00000010072	SPRTN	0.21033	0.041159	0.118786	0	0	0.13015	0.192162	0.285918	0	0	0.220726	0.0308082	0.101768	0	0	0.140546	0.162295	0.266873	0	0	-0.0400899	0.576111	0.784186	0	0	1	231337104	231355023	+	6	6	5906	42.26	protein_coding	SprT-like N-terminal domain [Source:HGNC Symbol;Acc:HGNC:25356]	0
ENSG00000010165	METTL13	-0.160674	0.0786773	0.191708	0	0	-0.3245	0.00039835	0.00136159	0	0	0.00913667	0.919473	0.961427	0	0	-0.15469	0.0948143	0.173953	0	0	-0.0819131	0.205454	0.458785	0	0	1	171781664	171814023	+	9	7	3827	49.8	protein_coding	methyltransferase like 13 [Source:HGNC Symbol;Acc:HGNC:24248]	0
ENSG00000010219	DYRK4	0.042366	0.773933	0.87381	0	0	0.0842127	0.54508	0.647087	0	0	0.338052	0.0185875	0.0692519	0	0	0.379899	0.00789094	0.0219462	0	0	0.0209234	0.836556	0.929987	0	0	12	4562204	4615302	+	23	17	7054	45.75	protein_coding	dual specificity tyrosine phosphorylation regulated kinase 4 [Source:HGNC Symbol;Acc:HGNC:3095]	0
ENSG00000010244	ZNF207	0.264507	0.0133025	0.0503931	0	0	-0.0131562	0.901688	0.933281	0	0	0.347724	0.00112496	0.00758343	0	0	0.0700604	0.511217	0.633636	0	0	-0.138832	0.0656547	0.236681	0	0	17	32350117	32381886	+	14	17	15834	36.63	protein_coding	zinc finger protein 207 [Source:HGNC Symbol;Acc:HGNC:12998]	1
ENSG00000010256	UQCRC1	-0.217864	0.00527954	0.0247915	0	0	-0.385425	1.12501e-06	6.67634e-06	0	0	-0.251366	0.00129863	0.0084979	0	0	-0.418928	1.20003e-07	1.17947e-06	0	0	-0.0837807	0.131639	0.355151	0	0	3	48599002	48610976	-	11	10	3236	58.34	protein_coding	ubiquinol-cytochrome c reductase core protein I [Source:HGNC Symbol;Acc:HGNC:12585]	1
ENSG00000010270	STARD3NL	0.203466	0.0128556	0.0490777	0	0	0.239739	0.00287919	0.00798432	0	0	0.0471833	0.565303	0.73353	0	0	0.0834561	0.297889	0.425345	0	0	0.0181364	0.751893	0.888436	0	0	7	38178222	38230671	+	11	7	4348	44.48	protein_coding	STARD3 N-terminal like [Source:HGNC Symbol;Acc:HGNC:19169]	0
ENSG00000010278	CD9	0.211697	0.0240004	0.0791412	0	0	0.314096	0.000778515	0.00247749	0	0	0.0396225	0.672592	0.811274	0	0	0.142021	0.128418	0.221205	0	0	0.0511994	0.43909	0.687082	0	0	12	6199715	6238271	+	12	12	3299	50.38	protein_coding	CD9 molecule [Source:HGNC Symbol;Acc:HGNC:1709]	1
ENSG00000010292	NCAPD2	-0.0118835	0.93953	0.969441	0	0	-1.0188	1.31515e-10	1.51599e-09	-1	-1	0.074639	0.633519	0.783476	0	0	-0.932282	3.98151e-09	5.32415e-08	0	0	-0.503461	5.93453e-06	0.000259222	0	0	12	6493356	6531955	+	31	13	6487	51.89	protein_coding	non-SMC condensin I complex subunit D2 [Source:HGNC Symbol;Acc:HGNC:24305]	1
ENSG00000010310	GIPR	1.10421	1.93404e-06	3.91125e-05	1	1	0.224264	0.281933	0.388975	0	0	0.805928	0.000630633	0.00470854	0	0	-0.0740208	0.718435	0.803449	0	0	-0.439975	0.00495551	0.0442148	0	0	19	45668244	45683724	+	13	8	4736	56.99	protein_coding	gastric inhibitory polypeptide receptor [Source:HGNC Symbol;Acc:HGNC:4271]	0
ENSG00000010318	PHF7	-0.246875	0.333917	0.527318	0	0	-0.9432	0.00021266	0.000776384	0	0	0.215276	0.377962	0.575792	0	0	-0.481049	0.0710722	0.137805	0	0	-0.348162	0.0540029	0.210651	0	0	3	52410657	52423641	+	9	11	3367	50.13	protein_coding	PHD finger protein 7 [Source:HGNC Symbol;Acc:HGNC:18458]	0
ENSG00000010319	SEMA3G	0.360992	0.0811497	0.195957	0	0	0.0503793	0.807796	0.863274	0	0	0.00913301	0.965575	0.984685	0	0	-0.30148	0.136526	0.232497	0	0	-0.155306	0.288899	0.552439	0	0	3	52433053	52445085	-	17	3	5011	58.53	protein_coding	semaphorin 3G [Source:HGNC Symbol;Acc:HGNC:30400]	0
ENSG00000010322	NISCH	0.320215	0.000699906	0.00498155	0	0	0.580101	1.51679e-09	1.46899e-08	0	0	-0.482556	5.56766e-07	1.16145e-05	0	0	-0.222669	0.0178322	0.043798	0	0	0.129943	0.0534142	0.20916	0	0	3	52455118	52493071	+	23	14	9161	58.49	protein_coding	nischarin [Source:HGNC Symbol;Acc:HGNC:18006]	0
ENSG00000010361	FUZ	0.268815	0.541421	0.712701	0	0	0.260419	0.543845	0.646022	0	0	0.0595994	0.897812	0.951145	0	0	0.0512035	0.899642	0.936311	0	0	-0.00419797	0.988898	0.996692	0	0	19	49806869	49817376	-	14	18	2950	57.59	protein_coding	fuzzy planar cell polarity protein [Source:HGNC Symbol;Acc:HGNC:26219]	1
ENSG00000010404	IDS	0.717078	4.70827e-14	8.43915e-12	0	0	0.675027	5.12273e-13	8.72029e-12	0	0	0.193417	0.0441687	0.133195	0	0	0.151366	0.100207	0.181743	0	0	-0.0210254	0.751962	0.888457	0	0	X	149476990	149521096	-	17	8	9292	44.02	protein_coding	iduronate 2-sulfatase [Source:HGNC Symbol;Acc:HGNC:5389]	0
ENSG00000010438	PRSS3	-0.0173381	0.925138	0.961445	0	0	-0.254381	0.172674	0.262219	0	0	-0.250736	0.17555	0.349678	0	0	-0.48778	0.00882672	0.0240844	0	0	-0.118522	0.366225	0.626017	0	0	9	33750466	33799231	+	9	8	1664	57.27	protein_coding	protease, serine 3 [Source:HGNC Symbol;Acc:HGNC:9486]	0
ENSG00000010539	ZNF200	0.0653183	0.632542	0.781577	0	0	-0.143513	0.297616	0.405765	0	0	-0.0382516	0.779056	0.878781	0	0	-0.247082	0.0734683	0.141668	0	0	-0.104415	0.281797	0.544974	0	0	16	3222325	3236221	-	6	10	7498	44.88	protein_coding	zinc finger protein 200 [Source:HGNC Symbol;Acc:HGNC:12993]	0
ENSG00000010626	LRRC23	-0.101841	0.538973	0.710729	0	0	-0.596954	0.000147897	0.000561753	0	0	0.277376	0.074116	0.192302	0	0	-0.217736	0.195463	0.308447	0	0	-0.247556	0.0306067	0.147711	0	0	12	6873569	6914243	+	12	15	3054	54.58	protein_coding	leucine rich repeat containing 23 [Source:HGNC Symbol;Acc:HGNC:19138]	0
ENSG00000010704	HFE	0.0465863	0.731618	0.848403	0	0	-0.0979144	0.47835	0.586763	0	0	-0.105904	0.436975	0.629739	0	0	-0.250405	0.0690102	0.134415	0	0	-0.0722503	0.455692	0.699407	0	0	6	26087281	26098343	+	5	14	5675	43.33	protein_coding	hemochromatosis [Source:HGNC Symbol;Acc:HGNC:4886]	0
ENSG00000010803	SCMH1	0.0891484	0.354678	0.548182	0	0	-0.171791	0.0827939	0.143659	0	0	-0.131287	0.17607	0.350287	0	0	-0.392226	6.60798e-05	0.000338563	0	0	-0.13047	0.0589154	0.221722	0	0	1	41027200	41242154	-	21	17	4447	50.96	protein_coding	sex comb on midleg homolog 1 (Drosophila) [Source:HGNC Symbol;Acc:HGNC:19003]	0
ENSG00000010810	FYN	0.244666	0.219045	0.394204	0	0	1.02734	4.26328e-08	3.24492e-07	1	1	0.37843	0.054915	0.156032	0	0	1.1611	9.17096e-10	1.39674e-08	1	1	0.391337	0.00416276	0.0391646	0	0	6	111660332	111873452	-	29	29	7411	46.07	protein_coding	FYN proto-oncogene, Src family tyrosine kinase [Source:HGNC Symbol;Acc:HGNC:4037]	0
ENSG00000010818	HIVEP2	0.988381	1.45586e-11	1.46522e-09	0	0	1.2143	1.76779e-17	6.61384e-16	1	1	0.150778	0.314261	0.513135	0	0	0.376699	0.00636499	0.0182935	0	0	0.112961	0.267593	0.52876	0	0	6	142751467	142956698	-	14	5	10682	47.95	protein_coding	human immunodeficiency virus type I enhancer binding protein 2 [Source:HGNC Symbol;Acc:HGNC:4921]	0
ENSG00000011007	ELOA	-0.0447516	0.614164	0.768375	0	0	-0.181219	0.0555204	0.102975	0	0	-0.660637	4.10514e-13	3.48027e-11	0	0	-0.797104	7.32306e-18	4.34586e-16	0	0	-0.0682335	0.292904	0.557002	0	0	1	23743155	23762059	+	12	4	5391	49.17	protein_coding	elongin A [Source:HGNC Symbol;Acc:HGNC:11620]	0
ENSG00000011009	LYPLA2	0.107383	0.208922	0.38153	0	0	0.170397	0.0492448	0.0929993	0	0	-0.180203	0.0375941	0.118584	0	0	-0.117189	0.170215	0.277012	0	0	0.031507	0.604601	0.803744	0	0	1	23790970	23795539	+	9	10	2196	62.02	protein_coding	lysophospholipase II [Source:HGNC Symbol;Acc:HGNC:6738]	0
ENSG00000011021	CLCN6	0.0516141	0.701412	0.829065	0	0	0.365674	0.00542387	0.0140171	0	0	-0.0631434	0.639378	0.787779	0	0	0.250916	0.0561209	0.113468	0	0	0.15703	0.0951805	0.294403	0	0	1	11806096	11843144	+	25	8	6938	53.29	protein_coding	chloride voltage-gated channel 6 [Source:HGNC Symbol;Acc:HGNC:2024]	0
ENSG00000011028	MRC2	1.53695	1.67733e-38	5.77337e-35	1	1	1.71605	4.55203e-57	1.56681e-53	1	1	0.778897	1.99595e-10	9.92786e-09	0	0	0.957996	1.65302e-20	1.42242e-18	0	0	0.0895497	0.264723	0.525688	0	0	17	62627401	62693597	+	31	7	6860	63.78	protein_coding	mannose receptor C type 2 [Source:HGNC Symbol;Acc:HGNC:16875]	0
ENSG00000011105	TSPAN9	0.887379	3.7376e-17	1.05449e-14	0	0	0.623866	2.94958e-10	3.20064e-09	0	0	0.666524	3.4933e-10	1.65619e-08	0	0	0.403011	3.96711e-05	0.000216901	0	0	-0.131757	0.0683195	0.242229	0	0	12	3077355	3286564	+	12	8	6905	59.59	protein_coding	tetraspanin 9 [Source:HGNC Symbol;Acc:HGNC:21640]	0
ENSG00000011114	BTBD7	0.284626	0.000505524	0.00385129	0	0	0.288971	0.000359539	0.00124225	0	0	0.16378	0.0457641	0.136713	0	0	0.168124	0.037446	0.0815858	0	0	0.00217212	0.969917	0.988978	0	0	14	93237550	93333092	-	13	8	11333	42.35	protein_coding	BTB domain containing 7 [Source:HGNC Symbol;Acc:HGNC:18269]	0
ENSG00000011132	APBA3	-0.0493523	0.670977	0.808706	0	0	0.254492	0.023134	0.0489471	0	0	0.00395436	0.972729	0.988467	0	0	0.307798	0.00624559	0.0180105	0	0	0.151922	0.059806	0.223701	0	0	19	3750819	3761699	-	6	8	5556	60.82	protein_coding	amyloid beta precursor protein binding family A member 3 [Source:HGNC Symbol;Acc:HGNC:580]	0
ENSG00000011143	MKS1	-0.228511	0.0445425	0.12573	0	0	-0.167109	0.15257	0.237236	0	0	-0.301195	0.00808409	0.0365547	0	0	-0.239792	0.0401561	0.0865047	0	0	0.0307011	0.706577	0.862303	0	0	17	58205437	58219605	-	18	13	4078	52.21	protein_coding	Meckel syndrome, type 1 [Source:HGNC Symbol;Acc:HGNC:7121]	0
ENSG00000011198	ABHD5	0.0557624	0.593478	0.753893	0	0	-0.286673	0.0101373	0.0241335	0	0	-0.288734	0.00667668	0.031541	0	0	-0.631169	7.99769e-09	1.00321e-07	0	0	-0.171218	0.0250242	0.12964	0	0	3	43690113	43734371	+	12	7	3172	46.88	protein_coding	abhydrolase domain containing 5 [Source:HGNC Symbol;Acc:HGNC:21396]	0
ENSG00000011243	AKAP8L	0.379066	1.05959e-05	0.000161234	0	0	0.606936	5.93612e-13	1.00157e-11	0	0	0.233003	0.00687218	0.0321999	0	0	0.460873	4.13434e-08	4.42213e-07	0	0	0.113935	0.058237	0.220131	0	0	19	15380048	15419141	-	16	20	5081	60.64	protein_coding	A-kinase anchoring protein 8 like [Source:HGNC Symbol;Acc:HGNC:29857]	0
ENSG00000011258	MBTD1	-0.0970975	0.351518	0.545454	0	0	0.194601	0.0624038	0.113503	0	0	-0.194615	0.062269	0.170292	0	0	0.0970834	0.351801	0.482197	0	0	0.145849	0.04803	0.194952	0	0	17	51177425	51260163	-	19	7	7201	38.98	protein_coding	mbt domain containing 1 [Source:HGNC Symbol;Acc:HGNC:19866]	0
ENSG00000011260	UTP18	-0.275906	0.00181974	0.0106959	0	0	-0.461949	1.78192e-07	1.21261e-06	0	0	0.0985322	0.258844	0.453312	0	0	-0.0875105	0.328618	0.458048	0	0	-0.0930214	0.136843	0.362263	0	0	17	51260528	51297936	+	16	7	2721	43.04	protein_coding	UTP18, small subunit processome component [Source:HGNC Symbol;Acc:HGNC:24274]	0
ENSG00000011275	RNF216	-0.103435	0.150416	0.304034	0	0	0.0764316	0.284802	0.39199	0	0	-0.0747781	0.295831	0.494008	0	0	0.105089	0.143607	0.242183	0	0	0.0899333	0.0760595	0.257775	0	0	7	5620047	5781739	-	25	9	7619	51.71	protein_coding	ring finger protein 216 [Source:HGNC Symbol;Acc:HGNC:21698]	0
ENSG00000011295	TTC19	-0.261385	0.004904	0.0233208	0	0	0.0647265	0.480613	0.588541	0	0	0.088358	0.336523	0.536052	0	0	0.414469	7.9707e-06	5.21581e-05	0	0	0.163056	0.0125134	0.0833061	0	0	17	15999380	16045015	+	9	10	5966	46.35	protein_coding	tetratricopeptide repeat domain 19 [Source:HGNC Symbol;Acc:HGNC:26006]	0
ENSG00000011304	PTBP1	-0.118828	0.430424	0.61864	0	0	-0.569454	0.000166155	0.000623399	0	0	0.0883324	0.55766	0.728229	0	0	-0.362293	0.0164175	0.0408952	0	0	-0.225313	0.0345934	0.159235	0	0	19	797075	812327	+	9	21	6883	60.5	protein_coding	polypyrimidine tract binding protein 1 [Source:HGNC Symbol;Acc:HGNC:9583]	1
ENSG00000011332	DPF1	-0.393211	0.0146289	0.0543295	0	0	-0.506457	0.00167034	0.00493081	0	0	-0.0291089	0.852274	0.924878	0	0	-0.142354	0.391425	0.523096	0	0	-0.0566228	0.619458	0.813558	0	0	19	38211006	38229714	-	16	17	4800	60.83	protein_coding	double PHD fingers 1 [Source:HGNC Symbol;Acc:HGNC:20225]	0
ENSG00000011347	SYT7	0.104803	0.313245	0.504675	0	0	-0.464194	8.40889e-06	4.18273e-05	0	0	0.220312	0.0334834	0.108685	0	0	-0.348685	0.000846373	0.0032176	0	0	-0.284498	0.000110257	0.00262451	0	0	11	61515313	61581148	-	15	10	5953	60.59	protein_coding	synaptotagmin 7 [Source:HGNC Symbol;Acc:HGNC:11514]	0
ENSG00000011376	LARS2	-0.254105	0.0185742	0.0652056	0	0	-0.344231	0.00193996	0.00562635	0	0	-0.441784	4.53885e-05	0.000516966	0	0	-0.53191	1.59993e-06	1.24086e-05	0	0	-0.045063	0.560415	0.774944	0	0	3	45388506	45549421	+	25	8	5393	51.1	protein_coding	leucyl-tRNA synthetase 2, mitochondrial [Source:HGNC Symbol;Acc:HGNC:17095]	0
ENSG00000011405	PIK3C2A	0.325413	0.0018215	0.0107027	0	0	0.420115	5.02842e-05	0.000212105	0	0	0.280059	0.00725609	0.0336596	0	0	0.374761	0.000298861	0.00129134	0	0	0.0473511	0.519239	0.747078	0	0	11	17077730	17207983	-	37	5	9204	37.81	protein_coding	phosphatidylinositol-4-phosphate 3-kinase catalytic subunit type 2 alpha [Source:HGNC Symbol;Acc:HGNC:8971]	0
ENSG00000011422	PLAUR	0.0346126	0.811591	0.898267	0	0	0.193582	0.19256	0.286263	0	0	-0.613537	3.19687e-05	0.000387725	0	0	-0.454567	0.00194892	0.00660255	0	0	0.0794849	0.444062	0.690361	0	0	19	43646095	43670547	-	10	16	4457	52.66	protein_coding	plasminogen activator, urokinase receptor [Source:HGNC Symbol;Acc:HGNC:9053]	0
ENSG00000011426	ANLN	0.0676126	0.706435	0.832609	0	0	-1.52046	1.27405e-16	4.18444e-15	-1	-1	0.469752	0.00894658	0.0395506	0	0	-1.11832	8.34146e-10	1.27833e-08	-1	-1	-0.794035	5.24865e-10	1.96368e-07	0	0	7	36389806	36453791	+	28	13	6012	40.34	protein_coding	anillin actin binding protein [Source:HGNC Symbol;Acc:HGNC:14082]	1
ENSG00000011451	WIZ	-0.168784	0.0294605	0.0924535	0	0	-0.528166	2.06167e-11	2.72933e-10	0	0	-0.043644	0.570961	0.738371	0	0	-0.403026	3.7025e-07	3.28623e-06	0	0	-0.179691	0.00114726	0.0151997	0	0	19	15419980	15449951	-	15	8	7965	60.9	protein_coding	widely interspaced zinc finger motifs [Source:HGNC Symbol;Acc:HGNC:30917]	0
ENSG00000011454	RABGAP1	0.236427	0.00846231	0.0354951	0	0	0.456009	2.45276e-07	1.63043e-06	0	0	0.0807464	0.369346	0.567826	0	0	0.300329	0.000655304	0.00256372	0	0	0.109791	0.0811903	0.267996	0	0	9	122940833	123104866	+	31	13	9162	42.34	protein_coding	RAB GTPase activating protein 1 [Source:HGNC Symbol;Acc:HGNC:17155]	0
ENSG00000011478	QPCTL	-0.478854	0.00193827	0.0112353	0	0	-0.41989	0.00567898	0.0145982	0	0	6.99642e-05	0.999625	1	0	0	0.0590335	0.705907	0.793797	0	0	0.0294818	0.785465	0.904619	0	0	19	45692483	45703989	+	7	4	2396	57.97	protein_coding	glutaminyl-peptide cyclotransferase like [Source:HGNC Symbol;Acc:HGNC:25952]	0
ENSG00000011485	PPP5C	0.0380931	0.703842	0.830566	0	0	-0.122913	0.220775	0.319854	0	0	-0.0305581	0.760169	0.867934	0	0	-0.191564	0.0566326	0.114395	0	0	-0.0805029	0.25631	0.516884	0	0	19	46346994	46392981	+	11	15	7059	56.17	protein_coding	protein phosphatase 5 catalytic subunit [Source:HGNC Symbol;Acc:HGNC:9322]	0
ENSG00000011523	CEP68	-0.292337	0.00476177	0.0227702	0	0	0.038898	0.703092	0.782509	0	0	-0.136939	0.177723	0.352579	0	0	0.194295	0.0617871	0.122846	0	0	0.165617	0.0227308	0.121755	0	0	2	65056366	65087004	+	7	5	8623	46.49	protein_coding	centrosomal protein 68 [Source:HGNC Symbol;Acc:HGNC:29076]	0
ENSG00000011566	MAP4K3	0.153274	0.106527	0.238467	0	0	0.434273	3.68281e-06	1.96958e-05	0	0	-0.0312317	0.74373	0.858112	0	0	0.249768	0.00738847	0.0207567	0	0	0.1405	0.0352995	0.161142	0	0	2	39249266	39437312	-	37	13	6067	37.81	protein_coding	mitogen-activated protein kinase kinase kinase kinase 3 [Source:HGNC Symbol;Acc:HGNC:6865]	0
ENSG00000011638	TMEM159	-0.0408865	0.655283	0.797216	0	0	0.237999	0.0109922	0.0259075	0	0	-0.360296	0.000110233	0.00110362	0	0	-0.0814103	0.37618	0.507801	0	0	0.139443	0.0331956	0.155582	0	0	16	21158377	21180616	+	9	9	2558	50.08	protein_coding	transmembrane protein 159 [Source:HGNC Symbol;Acc:HGNC:30136]	0
ENSG00000012048	BRCA1	-0.129216	0.321725	0.514247	0	0	-1.25821	1.23979e-20	7.30714e-19	-1	-1	-0.0168018	0.897246	0.950898	0	0	-1.1458	2.28031e-17	1.25782e-15	-1	-1	-0.564497	1.63751e-09	4.36449e-07	0	0	17	43044295	43170245	-	28	30	8922	43.4	protein_coding	BRCA1, DNA repair associated [Source:HGNC Symbol;Acc:HGNC:1100]	0
ENSG00000012061	ERCC1	0.0769735	0.538782	0.710641	0	0	-0.179219	0.156678	0.242219	0	0	-0.174437	0.165049	0.336113	0	0	-0.43063	0.000648959	0.00254178	0	0	-0.128096	0.150128	0.383624	0	0	19	45407333	45478828	-	17	17	5576	55.97	protein_coding	ERCC excision repair 1, endonuclease non-catalytic subunit [Source:HGNC Symbol;Acc:HGNC:3433]	0
ENSG00000012124	CD22	0.0377241	0.873686	0.934851	0	0	-0.283407	0.230373	0.331116	0	0	0.0947663	0.68834	0.821529	0	0	-0.226365	0.340142	0.470263	0	0	-0.160566	0.33754	0.600917	0	0	19	35319261	35347355	+	15	34	6159	54.99	protein_coding	CD22 molecule [Source:HGNC Symbol;Acc:HGNC:1643]	0
ENSG00000012171	SEMA3B	-0.307295	0.0711886	0.177687	0	0	0.077676	0.653521	0.74103	0	0	-0.57943	0.000732501	0.00532812	0	0	-0.194459	0.258401	0.381265	0	0	0.192485	0.112823	0.323898	0	0	3	50267558	50277546	+	12	15	5768	63.59	protein_coding	semaphorin 3B [Source:HGNC Symbol;Acc:HGNC:10724]	0
ENSG00000012174	MBTPS2	0.00186829	0.981967	0.992022	0	0	0.204005	0.0128406	0.0295658	0	0	-0.0244624	0.767292	0.872193	0	0	0.177674	0.0302259	0.0681497	0	0	0.101068	0.0825381	0.270386	0	0	X	21839636	21885424	+	12	3	8927	38.75	protein_coding	membrane bound transcription factor peptidase, site 2 [Source:HGNC Symbol;Acc:HGNC:15455]	0
ENSG00000012211	PRICKLE3	-0.0210812	0.838813	0.914621	0	0	0.0405448	0.68649	0.768729	0	0	0.172214	0.0915574	0.222903	0	0	0.23384	0.0218987	0.0520835	0	0	0.030813	0.669399	0.842193	0	0	X	49175264	49186528	-	9	8	3194	62.27	protein_coding	prickle planar cell polarity protein 3 [Source:HGNC Symbol;Acc:HGNC:6645]	0
ENSG00000012232	EXTL3	0.30605	9.9321e-05	0.0010211	0	0	0.392636	7.17267e-07	4.39763e-06	0	0	-0.210706	0.00813854	0.0367526	0	0	-0.12412	0.112171	0.19916	0	0	0.0432929	0.437573	0.685975	0	0	8	28600469	28755599	+	18	14	13220	50.85	protein_coding	exostosin like glycosyltransferase 3 [Source:HGNC Symbol;Acc:HGNC:3518]	0
ENSG00000012660	ELOVL5	0.0238703	0.838003	0.914106	0	0	0.0922999	0.426192	0.536099	0	0	0.20599	0.0766204	0.196133	0	0	0.274419	0.0185074	0.0452046	0	0	0.0342148	0.677563	0.847369	0	0	6	53267398	53349179	-	13	7	3813	42.51	protein_coding	ELOVL fatty acid elongase 5 [Source:HGNC Symbol;Acc:HGNC:21308]	0
ENSG00000012779	ALOX5	0.00148203	0.996726	0.999354	0	0	0.696483	0.00203396	0.00586437	0	0	1.98374	9.36194e-12	6.22081e-10	1	1	2.67874	5.86582e-23	7.53364e-21	1	1	0.347501	0.0973356	0.297222	0	0	10	45374176	45446119	+	14	8	3730	58.95	protein_coding	arachidonate 5-lipoxygenase [Source:HGNC Symbol;Acc:HGNC:435]	1
ENSG00000012822	CALCOCO1	0.686874	2.24789e-09	1.22813e-07	0	0	1.40372	2.71204e-35	9.93068e-33	1	1	-0.081076	0.492268	0.677592	0	0	0.635767	5.84306e-09	7.56083e-08	0	0	0.358422	8.25728e-06	0.00033916	0	0	12	53708517	53727745	-	14	22	8898	51.7	protein_coding	calcium binding and coiled-coil domain 1 [Source:HGNC Symbol;Acc:HGNC:29306]	0
ENSG00000012963	UBR7	0.109768	0.419466	0.609129	0	0	-0.394582	0.00397131	0.0106326	0	0	0.000632233	0.996287	0.999079	0	0	-0.503718	0.000241089	0.00106744	0	0	-0.252175	0.00896176	0.0669714	0	0	14	93207056	93229215	+	11	7	3694	45.56	protein_coding	ubiquitin protein ligase E3 component n-recognin 7 (putative) [Source:HGNC Symbol;Acc:HGNC:20344]	0
ENSG00000012983	MAP4K5	-0.116249	0.184824	0.349964	0	0	0.0368128	0.672228	0.756789	0	0	-0.000810603	0.992579	0.997448	0	0	0.152251	0.0819111	0.154707	0	0	0.0765307	0.215264	0.470795	0	0	14	50418501	50561126	-	36	10	7620	37.68	protein_coding	mitogen-activated protein kinase kinase kinase kinase 5 [Source:HGNC Symbol;Acc:HGNC:6867]	0
ENSG00000013275	PSMC4	-0.00227218	0.977977	0.989915	0	0	-0.195253	0.0176107	0.0387125	0	0	0.080201	0.327946	0.527522	0	0	-0.11278	0.171992	0.279353	0	0	-0.0964905	0.0972173	0.297074	0	0	19	39971005	39981441	+	9	6	2387	54.75	protein_coding	proteasome 26S subunit, ATPase 4 [Source:HGNC Symbol;Acc:HGNC:9551]	0
ENSG00000013288	MAN2B2	0.689543	3.74316e-15	8.05247e-13	0	0	1.10989	4.04149e-38	2.17356e-35	1	1	0.148095	0.0957016	0.229135	0	0	0.568439	1.50754e-11	3.19516e-10	0	0	0.210172	0.000594794	0.00953999	0	0	4	6575175	6623362	+	18	5	8898	57.45	protein_coding	mannosidase alpha class 2B member 2 [Source:HGNC Symbol;Acc:HGNC:29623]	0
ENSG00000013306	SLC25A39	-0.321413	0.000114748	0.00115183	0	0	-0.303654	0.000257104	0.000920483	0	0	0.115299	0.16427	0.335081	0	0	0.133058	0.110607	0.196911	0	0	0.00887924	0.879937	0.950403	0	0	17	44319625	44324870	-	8	17	3526	61.85	protein_coding	solute carrier family 25 member 39 [Source:HGNC Symbol;Acc:HGNC:24279]	1
ENSG00000013364	MVP	0.519555	7.74661e-09	3.56591e-07	0	0	0.828111	5.1065e-20	2.73778e-18	0	0	-0.227826	0.0123455	0.0506114	0	0	0.0807293	0.363249	0.493957	0	0	0.154278	0.0152573	0.0940465	0	0	16	29820394	29848039	+	20	19	6141	57.35	protein_coding	major vault protein [Source:HGNC Symbol;Acc:HGNC:7531]	0
ENSG00000013374	NUB1	0.0924275	0.258198	0.441846	0	0	0.374718	3.13495e-06	1.7052e-05	0	0	0.0940457	0.248327	0.44192	0	0	0.376336	3.07577e-06	2.21619e-05	0	0	0.141145	0.013781	0.0890736	0	0	7	151341699	151378449	+	18	12	5411	48.22	protein_coding	negative regulator of ubiquitin like proteins 1 [Source:HGNC Symbol;Acc:HGNC:17623]	0
ENSG00000013375	PGM3	0.0780466	0.533157	0.705547	0	0	0.221936	0.0734053	0.130291	0	0	0.214296	0.0862187	0.212857	0	0	0.358186	0.00398677	0.0122829	0	0	0.0719449	0.414118	0.666758	0	0	6	83161150	83193936	-	17	15	7335	39.58	protein_coding	phosphoglucomutase 3 [Source:HGNC Symbol;Acc:HGNC:8907]	0
ENSG00000013392	RWDD2A	0.00599825	0.978701	0.990266	0	0	0.72188	0.00102924	0.00318067	0	0	-0.0899918	0.687916	0.821325	0	0	0.62589	0.00452086	0.0136666	0	0	0.357941	0.0227189	0.121737	0	0	6	83193379	83198932	+	3	1	3744	42.6	protein_coding	RWD domain containing 2A [Source:HGNC Symbol;Acc:HGNC:21385]	0
ENSG00000013441	CLK1	0.189577	0.149178	0.302362	0	0	0.420803	0.00127232	0.00385028	0	0	-0.039342	0.765545	0.871077	0	0	0.191884	0.139878	0.237219	0	0	0.115613	0.211846	0.466342	0	0	2	200853009	200864744	-	10	15	5170	39.32	protein_coding	CDC like kinase 1 [Source:HGNC Symbol;Acc:HGNC:2068]	0
ENSG00000013503	POLR3B	-0.0930519	0.346722	0.540813	0	0	-0.10527	0.296543	0.404783	0	0	-0.201491	0.0413435	0.127012	0	0	-0.213709	0.0342935	0.0757334	0	0	-0.00610927	0.931044	0.974299	0	0	12	106357658	106510198	+	31	4	4858	44.52	protein_coding	RNA polymerase III subunit B [Source:HGNC Symbol;Acc:HGNC:30348]	0
ENSG00000013523	ANGEL1	0.0878242	0.363008	0.556429	0	0	-0.0753796	0.431115	0.541252	0	0	0.123587	0.197993	0.379262	0	0	-0.0396168	0.680754	0.7747	0	0	-0.0816019	0.230037	0.488395	0	0	14	76786178	76826246	-	14	6	6414	52.99	protein_coding	angel homolog 1 [Source:HGNC Symbol;Acc:HGNC:19961]	0
ENSG00000013561	RNF14	-0.00373773	0.969814	0.98564	0	0	0.173023	0.0787376	0.137977	0	0	-0.0995792	0.312489	0.511259	0	0	0.0771818	0.433742	0.563715	0	0	0.0883805	0.204901	0.458383	0	0	5	141958328	141990291	+	12	16	4987	44.32	protein_coding	ring finger protein 14 [Source:HGNC Symbol;Acc:HGNC:10058]	0
ENSG00000013563	DNASE1L1	0.379576	0.00260756	0.0141476	0	0	0.526526	1.34532e-05	6.39053e-05	0	0	0.121638	0.33995	0.53912	0	0	0.268589	0.024724	0.0578438	0	0	0.0734751	0.400732	0.656943	0	0	X	154401238	154412112	-	9	12	4130	57.17	protein_coding	deoxyribonuclease 1 like 1 [Source:HGNC Symbol;Acc:HGNC:2957]	0
ENSG00000013573	DDX11	-0.262014	0.0811111	0.195891	0	0	-1.13507	2.27087e-13	4.1182e-12	-1	-1	-0.018356	0.902018	0.953195	0	0	-0.891413	9.75474e-09	1.19914e-07	0	0	-0.436528	4.96127e-05	0.00143021	0	0	12	31073845	31104791	+	29	30	8374	56.59	protein_coding	DEAD/H-box helicase 11 [Source:HGNC Symbol;Acc:HGNC:2736]	0
ENSG00000013583	HEBP1	-0.134575	0.143323	0.293886	0	0	0.0591525	0.494876	0.601512	0	0	0.206889	0.0196647	0.0721907	0	0	0.400616	8.33273e-06	5.43e-05	0	0	0.0968637	0.125227	0.345212	0	0	12	12974864	13000273	-	7	4	3442	46.89	protein_coding	heme binding protein 1 [Source:HGNC Symbol;Acc:HGNC:17176]	0
ENSG00000013588	GPRC5A	-0.802697	1.06901e-07	3.41963e-06	0	0	-0.55339	0.000234896	0.000848387	0	0	0.174528	0.244588	0.4377	0	0	0.423835	0.00483784	0.0144648	0	0	0.124654	0.240129	0.499903	0	0	12	12890782	12917937	+	4	5	8440	49.79	protein_coding	G protein-coupled receptor class C group 5 member A [Source:HGNC Symbol;Acc:HGNC:9836]	1
ENSG00000013619	MAMLD1	0.228097	0.0582471	0.15363	0	0	0.0621027	0.593733	0.690847	0	0	0.111035	0.358145	0.557025	0	0	-0.0549591	0.635877	0.738523	0	0	-0.0829969	0.32186	0.585242	0	0	X	150361422	150514178	+	11	7	5958	54.46	protein_coding	mastermind like domain containing 1 [Source:HGNC Symbol;Acc:HGNC:2568]	0
ENSG00000013810	TACC3	-0.0177477	0.922434	0.960323	0	0	-1.17294	2.48424e-10	2.73887e-09	-1	-1	0.125773	0.489897	0.675416	0	0	-1.02942	2.62634e-08	2.92932e-07	-1	-1	-0.577597	8.29432e-06	0.00033987	0	0	4	1721490	1745176	+	16	13	6528	60.6	protein_coding	transforming acidic coiled-coil containing protein 3 [Source:HGNC Symbol;Acc:HGNC:11524]	0
ENSG00000014123	UFL1	0.0338848	0.828768	0.908686	0	0	0.52185	0.000918383	0.00287214	0	0	-0.366144	0.0201605	0.0735712	0	0	0.121821	0.435978	0.565979	0	0	0.243982	0.0279389	0.13864	0	0	6	96521595	96555276	+	20	2	4539	37.32	protein_coding	UFM1 specific ligase 1 [Source:HGNC Symbol;Acc:HGNC:23039]	0
ENSG00000014138	POLA2	0.0414289	0.777392	0.876501	0	0	-1.25479	4.95226e-16	1.46482e-14	-1	-1	0.00079488	0.995667	0.998917	0	0	-1.29543	6.11191e-17	3.14928e-15	-1	-1	-0.648111	1.12856e-09	3.59677e-07	0	0	11	65261762	65305589	+	19	8	5726	51.83	protein_coding	DNA polymerase alpha 2, accessory subunit [Source:HGNC Symbol;Acc:HGNC:30073]	0
ENSG00000014164	ZC3H3	-0.0755746	0.374521	0.567736	0	0	0.0197818	0.820406	0.873442	0	0	-0.268862	0.00180151	0.0111255	0	0	-0.173506	0.0438934	0.0929272	0	0	0.0476782	0.433692	0.682877	0	0	8	143437655	143541453	-	13	2	3731	64.11	protein_coding	zinc finger CCCH-type containing 3 [Source:HGNC Symbol;Acc:HGNC:28972]	0
ENSG00000014216	CAPN1	0.0575163	0.53126	0.704011	0	0	0.259889	0.00459785	0.012114	0	0	0.0237788	0.795672	0.889701	0	0	0.226151	0.0136858	0.035039	0	0	0.101186	0.118904	0.334477	0	0	11	65180566	65212006	+	24	28	7553	60.57	protein_coding	calpain 1 [Source:HGNC Symbol;Acc:HGNC:1476]	1
ENSG00000014257	ACPP	2.48345	1.59829e-05	0.000227704	1	1	0.845011	0.250677	0.354548	0	0	-0.703409	0.381875	0.578883	0	0	-2.34185	7.44841e-06	4.93027e-05	-1	-1	-0.819221	0.109188	0.31828	0	0	3	132317367	132368298	+	12	9	4193	43.52	protein_coding	acid phosphatase, prostate [Source:HGNC Symbol;Acc:HGNC:125]	1
ENSG00000014641	MDH1	0.0834375	0.303229	0.492969	0	0	0.138254	0.0868715	0.149491	0	0	0.14736	0.0687268	0.182023	0	0	0.202177	0.0124064	0.0322238	0	0	0.0274085	0.631806	0.819828	0	0	2	63588609	63607197	+	13	16	4990	41.12	protein_coding	malate dehydrogenase 1 [Source:HGNC Symbol;Acc:HGNC:6970]	1
ENSG00000014824	SLC30A9	0.0790722	0.36161	0.555272	0	0	0.175188	0.0419188	0.0810861	0	0	0.0829793	0.337432	0.53684	0	0	0.179096	0.0379282	0.0824532	0	0	0.0480581	0.431442	0.680858	0	0	4	41990472	42090457	+	20	5	7225	37.99	protein_coding	solute carrier family 30 member 9 [Source:HGNC Symbol;Acc:HGNC:1329]	0
ENSG00000014914	MTMR11	0.569869	2.29109e-06	4.50625e-05	0	0	0.670119	4.53251e-08	3.43178e-07	0	0	-0.229056	0.0823667	0.206246	0	0	-0.128806	0.249518	0.371247	0	0	0.0501249	0.561879	0.776071	0	0	1	149928651	149936869	-	13	10	4562	50.99	protein_coding	myotubularin related protein 11 [Source:HGNC Symbol;Acc:HGNC:24307]	0
ENSG00000014919	COX15	-0.405976	4.76855e-07	1.22854e-05	0	0	-0.327306	4.99552e-05	0.000211028	0	0	-0.107085	0.17938	0.354659	0	0	-0.0284143	0.727165	0.810946	0	0	0.0393351	0.490088	0.726916	0	0	10	99711844	99732100	-	10	3	4177	44.77	protein_coding	COX15, cytochrome c oxidase assembly homolog [Source:HGNC Symbol;Acc:HGNC:2263]	0
ENSG00000015133	CCDC88C	-0.290754	0.00571449	0.0262117	0	0	-0.141292	0.169777	0.258686	0	0	0.228936	0.0264894	0.0906531	0	0	0.378398	0.00031309	0.00134304	0	0	0.0747308	0.309727	0.573901	0	0	14	91271323	91417844	-	35	14	12426	56.3	protein_coding	coiled-coil domain containing 88C [Source:HGNC Symbol;Acc:HGNC:19967]	0
ENSG00000015153	YAF2	0.0834042	0.591095	0.752464	0	0	0.454481	0.00245996	0.00693122	0	0	0.0120034	0.938383	0.970644	0	0	0.38308	0.0106675	0.0283359	0	0	0.185538	0.0858175	0.276577	0	0	12	42157104	42238349	-	10	19	10839	36.86	protein_coding	YY1 associated factor 2 [Source:HGNC Symbol;Acc:HGNC:17363]	0
ENSG00000015171	ZMYND11	0.132484	0.0907891	0.212351	0	0	0.237183	0.00225642	0.00642505	0	0	0.0486302	0.535255	0.711661	0	0	0.153329	0.048004	0.100151	0	0	0.0523494	0.342485	0.605421	0	0	10	134465	254637	+	20	17	5300	42.87	protein_coding	zinc finger MYND-type containing 11 [Source:HGNC Symbol;Acc:HGNC:16966]	0
ENSG00000015475	BID	-0.0587851	0.507093	0.685371	0	0	-0.18061	0.0408006	0.0792527	0	0	0.0580105	0.508685	0.690783	0	0	-0.0638145	0.473984	0.600638	0	0	-0.0609125	0.330115	0.594089	0	0	22	17734138	17774770	-	9	15	4446	53.15	protein_coding	BH3 interacting domain death agonist [Source:HGNC Symbol;Acc:HGNC:1050]	0
ENSG00000015479	MATR3	-0.140085	0.496882	0.677388	0	0	0.0794976	0.697496	0.777941	0	0	-0.0905872	0.657449	0.800983	0	0	0.128995	0.532074	0.652393	0	0	0.109791	0.449616	0.695228	0	0	5	139293648	139331677	+	14	28	12090	38.59	protein_coding	matrin 3 [Source:HGNC Symbol;Acc:HGNC:6912]	0
ENSG00000015532	XYLT2	0.289261	0.00252337	0.0137689	0	0	0.257039	0.0068271	0.01712	0	0	0.0183955	0.849229	0.92302	0	0	-0.0138262	0.883045	0.925587	0	0	-0.0161108	0.811211	0.918277	0	0	17	50346092	50363138	+	12	7	5472	58.81	protein_coding	xylosyltransferase 2 [Source:HGNC Symbol;Acc:HGNC:15517]	0
ENSG00000015676	NUDCD3	-0.137156	0.0751728	0.184897	0	0	0.00665859	0.930822	0.953142	0	0	-0.062572	0.413835	0.608571	0	0	0.0812422	0.292679	0.419436	0	0	0.0719071	0.185982	0.433472	0	0	7	44379121	44490880	-	14	11	10113	53.79	protein_coding	NudC domain containing 3 [Source:HGNC Symbol;Acc:HGNC:22208]	0
ENSG00000016082	ISL1	-0.226148	0.545054	0.715433	0	0	-0.46228	0.251208	0.355125	0	0	-0.608602	0.108665	0.251564	0	0	-0.844734	0.0332893	0.0740096	0	0	-0.118066	0.666373	0.840351	0	0	5	51383391	51394738	+	7	3	2882	45.35	protein_coding	ISL LIM homeobox 1 [Source:HGNC Symbol;Acc:HGNC:6132]	0
ENSG00000016391	CHDH	-0.408418	0.00190389	0.0110808	0	0	-0.0266396	0.84675	0.893419	0	0	-0.952387	1.25111e-12	9.8318e-11	0	0	-0.570608	2.68378e-05	0.000154412	0	0	0.190889	0.0450691	0.187127	0	0	3	53812335	53846390	-	11	3	7758	52.5	protein_coding	choline dehydrogenase [Source:HGNC Symbol;Acc:HGNC:24288]	0
ENSG00000016402	IL20RA	-0.693095	0.0971342	0.223067	0	0	-1.2762	0.00556331	0.0143416	0	-1	-0.362231	0.36071	0.559263	0	0	-0.945338	0.0515181	0.105863	0	0	-0.291553	0.350132	0.612316	0	0	6	136999971	137045180	-	10	8	4730	45.37	protein_coding	interleukin 20 receptor subunit alpha [Source:HGNC Symbol;Acc:HGNC:6003]	1
ENSG00000016864	GLT8D1	-0.0276619	0.743002	0.85515	0	0	0.0698601	0.429701	0.539674	0	0	-0.456454	1.13416e-07	2.84843e-06	0	0	-0.358932	3.51953e-05	0.000195643	0	0	0.048761	0.424994	0.675628	0	0	3	52694488	52706032	-	13	15	3783	46.89	protein_coding	glycosyltransferase 8 domain containing 1 [Source:HGNC Symbol;Acc:HGNC:24870]	0
ENSG00000017260	ATP2C1	0.0856765	0.247212	0.428494	0	0	0.181158	0.0149205	0.033597	0	0	-0.192156	0.00971323	0.0421388	0	0	-0.0966739	0.192329	0.304312	0	0	0.047741	0.363006	0.622894	0	0	3	130850595	131016712	+	34	24	8533	39.82	protein_coding	ATPase secretory pathway Ca2+ transporting 1 [Source:HGNC Symbol;Acc:HGNC:13211]	0
ENSG00000017483	SLC38A5	-0.375035	0.00148312	0.00905123	0	0	-0.839472	1.33838e-12	2.12094e-11	0	0	0.127455	0.271775	0.467912	0	0	-0.336982	0.00500469	0.0148938	0	0	-0.232219	0.00539577	0.0467159	0	0	X	48458537	48470256	-	20	14	4014	57.85	protein_coding	solute carrier family 38 member 5 [Source:HGNC Symbol;Acc:HGNC:18070]	0
ENSG00000017797	RALBP1	0.0689269	0.374262	0.567543	0	0	0.0843656	0.27515	0.381144	0	0	0.0403023	0.602651	0.761053	0	0	0.0557409	0.471788	0.598692	0	0	0.00771931	0.887894	0.954179	0	0	18	9475009	9538116	+	14	6	8043	45.94	protein_coding	ralA binding protein 1 [Source:HGNC Symbol;Acc:HGNC:9841]	0
ENSG00000018189	RUFY3	0.603966	3.24061e-07	8.9091e-06	0	0	1.01312	1.94415e-18	8.42791e-17	1	1	-0.0455814	0.710093	0.834109	0	0	0.363572	0.00108869	0.00399752	0	0	0.204577	0.013501	0.087697	0	0	4	70704204	70807315	+	24	15	8070	41.65	protein_coding	RUN and FYVE domain containing 3 [Source:HGNC Symbol;Acc:HGNC:30285]	0
ENSG00000018236	CNTN1	0.752277	9.0647e-05	0.00094605	0	0	1.62537	1.46105e-25	1.69897e-23	1	1	0.893368	2.65831e-06	4.57361e-05	0	0	1.76646	2.31219e-29	6.24998e-27	1	1	0.436546	0.000495554	0.00829619	0	0	12	40692442	41072418	+	31	11	7492	38.92	protein_coding	contactin 1 [Source:HGNC Symbol;Acc:HGNC:2171]	0
ENSG00000018408	WWTR1	0.219524	0.0299318	0.0936764	0	0	0.359426	0.000459231	0.00155029	0	0	-0.498265	1.12006e-06	2.15618e-05	0	0	-0.358363	0.000415966	0.00172252	0	0	0.0699508	0.331127	0.595217	0	0	3	149517235	149736714	-	19	12	8413	42.64	protein_coding	WW domain containing transcription regulator 1 [Source:HGNC Symbol;Acc:HGNC:24042]	0
ENSG00000018510	AGPS	-0.0328571	0.741337	0.854034	0	0	-0.100704	0.31199	0.421225	0	0	0.0611708	0.53805	0.713777	0	0	-0.00667602	0.946665	0.966489	0	0	-0.0339234	0.629933	0.818694	0	0	2	177392644	177559299	+	21	4	8745	37.12	protein_coding	alkylglycerone phosphate synthase [Source:HGNC Symbol;Acc:HGNC:327]	0
ENSG00000018610	CXorf56	0.0626771	0.503747	0.682641	0	0	-0.209683	0.0285002	0.0584541	0	0	-0.0194406	0.83547	0.914659	0	0	-0.291801	0.00233396	0.00771857	0	0	-0.13618	0.0420948	0.178983	0	0	X	119538149	119565408	-	7	3	2580	46.36	protein_coding	chromosome X open reading frame 56 [Source:HGNC Symbol;Acc:HGNC:26239]	0
ENSG00000018699	TTC27	-0.240352	0.0169142	0.0607202	0	0	-0.397632	0.000113361	0.000441991	0	0	-0.132674	0.180335	0.355425	0	0	-0.289953	0.00558069	0.0163489	0	0	-0.0786396	0.274939	0.5369	0	0	2	32628032	32821051	+	23	6	3185	43.55	protein_coding	tetratricopeptide repeat domain 27 [Source:HGNC Symbol;Acc:HGNC:25986]	0
ENSG00000019144	PHLDB1	0.304715	0.00101165	0.00673259	0	0	0.316285	0.000509342	0.0017011	0	0	0.195595	0.0349507	0.112325	0	0	0.207165	0.022668	0.0536758	0	0	0.00578532	0.929037	0.973473	0	0	11	118606440	118658038	+	28	28	21722	54.39	protein_coding	pleckstrin homology like domain family B member 1 [Source:HGNC Symbol;Acc:HGNC:23697]	0
ENSG00000019186	CYP24A1	-1.90309	1.30491e-06	2.8213e-05	-1	-1	-1.53519	8.79218e-05	0.00035132	-1	-1	-1.82392	3.30629e-06	5.56763e-05	-1	-1	-1.45603	0.000194618	0.000887723	-1	-1	0.183946	0.496241	0.730503	0	0	20	54153449	54173973	-	12	6	3972	44.99	protein_coding	cytochrome P450 family 24 subfamily A member 1 [Source:HGNC Symbol;Acc:HGNC:2602]	1
ENSG00000019485	PRDM11	0.00506802	0.965992	0.98377	0	0	0.0706243	0.510482	0.615957	0	0	0.422754	0.000212115	0.00190329	0	0	0.48831	1.26773e-05	7.9166e-05	0	0	0.0327781	0.682315	0.850226	0	0	11	45095806	45235110	+	12	6	13940	54.33	protein_coding	PR/SET domain 11 [Source:HGNC Symbol;Acc:HGNC:13996]	0
ENSG00000019505	SYT13	-0.279256	0.356189	0.549776	0	0	-1.0005	2.72034e-05	0.000121099	-1	-1	1.71092	2.65238e-11	1.59606e-09	1	1	0.989677	0.000435546	0.00179333	0	0	-0.360623	0.0626723	0.229977	0	0	11	45240301	45286319	-	9	3	5424	48.06	protein_coding	synaptotagmin 13 [Source:HGNC Symbol;Acc:HGNC:14962]	0
ENSG00000019549	SNAI2	1.68293	0.013345	0.0505098	0	0	0.669928	0.186158	0.278396	0	0	1.93058	0.00355345	0.019213	0	1	0.917575	0.0784955	0.149552	0	0	-0.506502	0.23262	0.491409	0	0	8	48917768	48921740	-	4	2	2204	44.1	protein_coding	snail family transcriptional repressor 2 [Source:HGNC Symbol;Acc:HGNC:11094]	1
ENSG00000019582	CD74	-0.109976	0.881823	0.939411	0	0	-0.224924	0.557542	0.658792	0	0	2.76876	1.26232e-07	3.10795e-06	1	1	2.65381	6.16014e-07	5.22246e-06	1	1	-0.0574738	0.896688	0.957941	0	0	5	150401637	150412929	-	8	12	3184	58.89	protein_coding	CD74 molecule [Source:HGNC Symbol;Acc:HGNC:1697]	1
ENSG00000019995	ZRANB1	0.104582	0.417663	0.607503	0	0	0.274258	0.0320786	0.0646152	0	0	0.219225	0.0886	0.217333	0	0	0.388901	0.00244718	0.0080282	0	0	0.084838	0.350326	0.612316	0	0	10	124942123	124988189	+	9	2	5993	39.36	protein_coding	zinc finger RANBP2-type containing 1 [Source:HGNC Symbol;Acc:HGNC:18224]	0
ENSG00000020129	NCDN	0.135236	0.102917	0.232776	0	0	-0.0146937	0.862695	0.905304	0	0	-0.185958	0.0269744	0.0919631	0	0	-0.335887	6.16621e-05	0.000318107	0	0	-0.0749646	0.206634	0.460048	0	0	1	35557473	35567274	+	9	6	4917	61.22	protein_coding	neurochondrin [Source:HGNC Symbol;Acc:HGNC:17597]	0
ENSG00000020181	ADGRA2	-0.0418842	0.710309	0.835034	0	0	-0.103784	0.339403	0.449828	0	0	0.187762	0.0890829	0.218144	0	0	0.125862	0.256637	0.379378	0	0	-0.0309498	0.69262	0.855196	0	0	8	37784191	37844896	+	20	3	7061	62.78	protein_coding	adhesion G protein-coupled receptor A2 [Source:HGNC Symbol;Acc:HGNC:17849]	0
ENSG00000020256	ZFP64	-0.143554	0.148089	0.300727	0	0	0.320396	0.00124775	0.00378661	0	0	-0.290992	0.00355695	0.0192259	0	0	0.172958	0.0797035	0.15128	0	0	0.231975	0.000949739	0.0131921	0	0	20	52051663	52204308	-	17	12	6997	54.25	protein_coding	ZFP64 zinc finger protein [Source:HGNC Symbol;Acc:HGNC:15940]	0
ENSG00000020426	MNAT1	-0.160517	0.138286	0.286425	0	0	0.227353	0.0323646	0.0650998	0	0	0.03671	0.73219	0.85027	0	0	0.42458	7.57811e-05	0.000383361	0	0	0.193935	0.0105689	0.0745146	0	0	14	60734742	60969953	+	9	9	3865	36.51	protein_coding	MNAT1, CDK activating kinase assembly factor [Source:HGNC Symbol;Acc:HGNC:7181]	0
ENSG00000020577	SAMD4A	0.151418	0.517316	0.693758	0	0	0.228469	0.297558	0.405751	0	0	1.44899	3.31001e-10	1.57363e-08	1	1	1.52604	2.58534e-11	5.24071e-10	1	1	0.0385257	0.810281	0.917847	0	0	14	54567097	54793315	+	22	13	12170	47.72	protein_coding	sterile alpha motif domain containing 4A [Source:HGNC Symbol;Acc:HGNC:23023]	0
ENSG00000020633	RUNX3	-0.214596	0.0443765	0.125385	0	0	-0.110629	0.301929	0.41028	0	0	-0.135121	0.202728	0.385732	0	0	-0.0311539	0.772616	0.845955	0	0	0.0519834	0.49184	0.727885	0	0	1	24899511	24965121	-	8	5	4523	57.42	protein_coding	runt related transcription factor 3 [Source:HGNC Symbol;Acc:HGNC:10473]	0
ENSG00000020922	MRE11	-0.437957	0.0065275	0.0290205	0	0	-0.322731	0.0420424	0.0812794	0	0	0.0935957	0.553086	0.725406	0	0	0.208821	0.1969	0.31019	0	0	0.0576129	0.610118	0.808013	0	0	11	94415578	94493908	-	22	10	7689	38.59	protein_coding	MRE11 homolog, double strand break repair nuclease [Source:HGNC Symbol;Acc:HGNC:7230]	0
ENSG00000021300	PLEKHB1	0.193672	0.235982	0.415725	0	0	0.755675	2.58213e-06	1.43165e-05	0	0	0.319105	0.050215	0.146054	0	0	0.881109	4.87488e-08	5.14388e-07	0	0	0.281002	0.0140573	0.0900693	0	0	11	73646178	73662819	+	14	22	4933	56.6	protein_coding	pleckstrin homology domain containing B1 [Source:HGNC Symbol;Acc:HGNC:19079]	0
ENSG00000021355	SERPINB1	-0.0463334	0.710494	0.835048	0	0	0.539118	1.40827e-05	6.65833e-05	0	0	-0.149049	0.232474	0.423643	0	0	0.436402	0.000435566	0.00179333	0	0	0.292726	0.000877909	0.0124674	0	0	6	2832332	2842006	-	8	5	3094	48.38	protein_coding	serpin family B member 1 [Source:HGNC Symbol;Acc:HGNC:3311]	0
ENSG00000021574	SPAST	0.138565	0.181743	0.345919	0	0	0.227232	0.0247609	0.051879	0	0	0.158218	0.125601	0.278952	0	0	0.246885	0.0151745	0.0382138	0	0	0.0443337	0.540762	0.76208	0	0	2	32063611	32157637	+	17	4	5213	39.55	protein_coding	spastin [Source:HGNC Symbol;Acc:HGNC:11233]	0
ENSG00000021762	OSBPL5	0.258452	0.00446008	0.0216525	0	0	0.315952	0.00065034	0.00211376	0	0	-0.260046	0.00528389	0.0263735	0	0	-0.202546	0.024912	0.0582126	0	0	0.0287501	0.657704	0.835522	0	0	11	3087116	3166739	-	26	19	7466	62.62	protein_coding	oxysterol binding protein like 5 [Source:HGNC Symbol;Acc:HGNC:16392]	0
ENSG00000021776	AQR	-0.072206	0.459248	0.645171	0	0	-0.229367	0.0188522	0.0409861	0	0	0.0419114	0.666225	0.807598	0	0	-0.115249	0.239808	0.360267	0	0	-0.0785805	0.254891	0.515655	0	0	15	34851782	34969839	-	34	6	13528	38.82	protein_coding	aquarius intron-binding spliceosomal factor [Source:HGNC Symbol;Acc:HGNC:29513]	0
ENSG00000021826	CPS1	0.0113477	0.91872	0.95897	0	0	-0.0209083	0.850955	0.896428	0	0	-0.0562473	0.613152	0.768353	0	0	-0.0885032	0.426215	0.556406	0	0	-0.016128	0.837538	0.930387	0	0	2	210477682	210679107	+	42	12	10444	41.27	protein_coding	carbamoyl-phosphate synthase 1 [Source:HGNC Symbol;Acc:HGNC:2323]	0
ENSG00000022267	FHL1	0.267244	0.0774972	0.189369	0	0	0.499367	0.00108344	0.00333203	0	0	-0.318938	0.0384646	0.12071	0	0	-0.0868153	0.562648	0.678379	0	0	0.116061	0.280213	0.542785	0	0	X	136146702	136211359	+	21	33	5997	50.08	protein_coding	four and a half LIM domains 1 [Source:HGNC Symbol;Acc:HGNC:3702]	0
ENSG00000022277	RTFDC1	0.00724857	0.921133	0.960058	0	0	0.204624	0.00428562	0.0113662	0	0	0.0552153	0.446928	0.638221	0	0	0.252591	0.000472446	0.00192627	0	0	0.0986877	0.0539851	0.210629	0	0	20	56468585	56519449	+	11	9	4063	46.32	protein_coding	replication termination factor 2 domain containing 1 [Source:HGNC Symbol;Acc:HGNC:15890]	0
ENSG00000022556	NLRP2	0.0739801	0.416454	0.606566	0	0	0.00564538	0.950517	0.96751	0	0	-0.00811724	0.929018	0.965367	0	0	-0.0764519	0.400262	0.531706	0	0	-0.0341673	0.59545	0.797858	0	0	19	54953130	55001142	+	20	19	6313	50.77	protein_coding	NLR family pyrin domain containing 2 [Source:HGNC Symbol;Acc:HGNC:22948]	0
ENSG00000022567	SLC45A4	0.489464	1.64932e-06	3.42812e-05	0	0	0.552936	3.74131e-08	2.87318e-07	0	0	0.118328	0.251869	0.445907	0	0	0.181801	0.0668116	0.130959	0	0	0.0317362	0.657605	0.835522	0	0	8	141207166	141308305	-	10	6	8608	57.2	protein_coding	solute carrier family 45 member 4 [Source:HGNC Symbol;Acc:HGNC:29196]	0
ENSG00000022840	RNF10	0.193179	0.0105386	0.0420909	0	0	0.382872	3.02302e-07	1.98119e-06	0	0	0.116033	0.123776	0.275967	0	0	0.305726	4.41826e-05	0.000237843	0	0	0.0948464	0.0740922	0.254196	0	0	12	120533480	120577594	+	23	25	5911	50.47	protein_coding	ring finger protein 10 [Source:HGNC Symbol;Acc:HGNC:10055]	0
ENSG00000022976	ZNF839	-0.0711832	0.522695	0.697602	0	0	-0.176591	0.116448	0.189921	0	0	-0.0731581	0.508467	0.690665	0	0	-0.178566	0.114754	0.202826	0	0	-0.0527041	0.505496	0.737503	0	0	14	102317377	102342702	+	12	12	5590	53.22	protein_coding	zinc finger protein 839 [Source:HGNC Symbol;Acc:HGNC:20345]	0
ENSG00000023041	ZDHHC6	-0.0992923	0.357045	0.550457	0	0	-0.708132	1.65003e-10	1.8806e-09	0	0	-0.341186	0.0016085	0.0101512	0	0	-0.950025	1.01446e-17	5.85866e-16	0	0	-0.30442	8.073e-05	0.00203123	0	0	10	112424428	112446917	-	14	5	3748	41.7	protein_coding	zinc finger DHHC-type containing 6 [Source:HGNC Symbol;Acc:HGNC:19160]	0
ENSG00000023171	GRAMD1B	-0.0667505	0.661558	0.801846	0	0	0.352959	0.0511947	0.0960494	0	0	-1.30362	1.05173e-14	1.23974e-12	-1	-1	-0.883915	7.21862e-08	7.3992e-07	0	0	0.209855	0.0761626	0.258023	0	0	11	123358428	123627774	+	32	17	14408	50.44	protein_coding	GRAM domain containing 1B [Source:HGNC Symbol;Acc:HGNC:29214]	0
ENSG00000023191	RNH1	-0.196024	0.0122121	0.0473249	0	0	-0.158828	0.0450957	0.0863193	0	0	-0.364447	3.38403e-06	5.67081e-05	0	0	-0.327251	3.53705e-05	0.000196364	0	0	0.018598	0.738356	0.881273	0	0	11	494512	507300	-	11	24	7374	61.01	protein_coding	ribonuclease/angiogenin inhibitor 1 [Source:HGNC Symbol;Acc:HGNC:10074]	0
ENSG00000023228	NDUFS1	-0.00258464	0.975324	0.98871	0	0	-0.123086	0.139279	0.220169	0	0	0.158405	0.0567734	0.159777	0	0	0.037903	0.650534	0.75023	0	0	-0.0602508	0.306957	0.571661	0	0	2	206114817	206159603	-	20	10	12268	42.26	protein_coding	NADH:ubiquinone oxidoreductase core subunit S1 [Source:HGNC Symbol;Acc:HGNC:7707]	0
ENSG00000023287	RB1CC1	0.0318804	0.805756	0.894495	0	0	0.409806	0.00146099	0.00437661	0	0	0.0644059	0.618825	0.772689	0	0	0.442332	0.0006056	0.00239375	0	0	0.188963	0.0385542	0.170702	0	0	8	52622456	52745843	-	26	10	7615	37.81	protein_coding	RB1 inducible coiled-coil 1 [Source:HGNC Symbol;Acc:HGNC:15574]	0
ENSG00000023318	ERP44	0.198772	0.306326	0.496784	0	0	0.361135	0.0615191	0.112143	0	0	0.295537	0.128098	0.282746	0	0	0.4579	0.0179226	0.043995	0	0	0.0811814	0.55322	0.771018	0	0	9	99979179	100099040	-	12	1	4854	38.9	protein_coding	endoplasmic reticulum protein 44 [Source:HGNC Symbol;Acc:HGNC:18311]	0
ENSG00000023330	ALAS1	-0.0285234	0.734356	0.85017	0	0	0.143764	0.0908507	0.155098	0	0	-0.317643	0.000175507	0.00161956	0	0	-0.145355	0.0852398	0.159714	0	0	0.0861439	0.149564	0.382636	0	0	3	52198086	52214327	+	12	6	2536	51.81	protein_coding	5'-aminolevulinate synthase 1 [Source:HGNC Symbol;Acc:HGNC:396]	0
ENSG00000023445	BIRC3	0.0387159	0.84446	0.917723	0	0	-0.116534	0.509451	0.614972	0	0	0.684568	0.000234101	0.00206821	0	0	0.529319	0.00474048	0.0142231	0	0	-0.0776248	0.557835	0.773784	0	0	11	102317450	102339403	+	12	7	7518	36.67	protein_coding	baculoviral IAP repeat containing 3 [Source:HGNC Symbol;Acc:HGNC:591]	0
ENSG00000023516	AKAP11	0.0328882	0.727636	0.846025	0	0	0.169344	0.0704057	0.125824	0	0	0.252164	0.00737461	0.0340625	0	0	0.38862	3.58243e-05	0.000198562	0	0	0.0682277	0.304722	0.569334	0	0	13	42272153	42323267	+	13	1	9920	37.32	protein_coding	A-kinase anchoring protein 11 [Source:HGNC Symbol;Acc:HGNC:369]	0
ENSG00000023572	GLRX2	-0.24492	0.0535882	0.144758	0	0	-0.61918	7.96995e-07	4.85189e-06	0	0	0.201571	0.0960816	0.229789	0	0	-0.17269	0.188494	0.299232	0	0	-0.18713	0.0361808	0.16412	0	0	1	193096468	193106114	-	5	3	1299	44.57	protein_coding	glutaredoxin 2 [Source:HGNC Symbol;Acc:HGNC:16065]	0
ENSG00000023608	SNAPC1	-0.484728	0.00279448	0.0148803	0	0	-0.326964	0.04336	0.083437	0	0	-0.0893278	0.574164	0.740713	0	0	0.0684363	0.678206	0.77277	0	0	0.0788821	0.491019	0.727295	0	0	14	61762357	61796428	+	10	1	2656	37.65	protein_coding	small nuclear RNA activating complex polypeptide 1 [Source:HGNC Symbol;Acc:HGNC:11134]	0
ENSG00000023697	DERA	0.106063	0.372036	0.565414	0	0	-0.137943	0.246424	0.349828	0	0	0.0804032	0.497101	0.680652	0	0	-0.163603	0.170703	0.27757	0	0	-0.122003	0.146793	0.379253	0	0	12	15911172	16037282	+	14	10	2844	42.9	protein_coding	deoxyribose-phosphate aldolase [Source:HGNC Symbol;Acc:HGNC:24269]	0
ENSG00000023734	STRAP	-0.0842262	0.324284	0.517327	0	0	-0.173656	0.041399	0.0802609	0	0	0.202091	0.0174501	0.0659168	0	0	0.112661	0.188075	0.29884	0	0	-0.044715	0.458419	0.701404	0	0	12	15882391	15903478	+	11	6	2211	42.29	protein_coding	serine/threonine kinase receptor associated protein [Source:HGNC Symbol;Acc:HGNC:30796]	1
ENSG00000023839	ABCC2	-0.916041	1.03514e-06	2.32106e-05	0	0	-0.0194393	0.916747	0.944291	0	0	-0.435146	0.0192954	0.0710928	0	0	0.461456	0.0134818	0.0346052	0	0	0.448301	0.000669513	0.0103618	0	0	10	99782732	99852192	+	32	3	6232	45.2	protein_coding	ATP binding cassette subfamily C member 2 [Source:HGNC Symbol;Acc:HGNC:53]	1
ENSG00000023892	DEF6	-0.0203886	0.867631	0.931499	0	0	0.164277	0.177074	0.267578	0	0	-0.130975	0.285423	0.482813	0	0	0.0536904	0.658355	0.756916	0	0	0.0923329	0.284539	0.548305	0	0	6	35297852	35321771	+	11	3	2545	60.31	protein_coding	DEF6, guanine nucleotide exchange factor [Source:HGNC Symbol;Acc:HGNC:2760]	0
ENSG00000023902	PLEKHO1	0.774066	3.02298e-05	0.000387094	0	0	0.181159	0.256741	0.361049	0	0	0.646283	0.000483723	0.00376011	0	0	0.0533766	0.739471	0.820945	0	0	-0.296453	0.0159156	0.0960331	0	0	1	150149183	150164720	+	9	9	6565	54.06	protein_coding	pleckstrin homology domain containing O1 [Source:HGNC Symbol;Acc:HGNC:24310]	0
ENSG00000023909	GCLM	-0.442039	0.00398286	0.0197536	0	0	-0.997365	2.57474e-10	2.82598e-09	0	0	-0.388849	0.0112091	0.0470281	0	0	-0.944175	2.17743e-09	3.06658e-08	0	0	-0.277663	0.0113577	0.0780926	0	0	1	93885205	93909456	-	8	4	5420	38.63	protein_coding	glutamate-cysteine ligase modifier subunit [Source:HGNC Symbol;Acc:HGNC:4312]	0
ENSG00000024048	UBR2	0.31561	0.00137459	0.00855579	0	0	0.456727	2.83779e-06	1.55834e-05	0	0	0.0977642	0.322868	0.522036	0	0	0.238881	0.0139444	0.0355846	0	0	0.0705584	0.308682	0.573054	0	0	6	42564062	42693504	+	49	3	8840	41.89	protein_coding	ubiquitin protein ligase E3 component n-recognin 2 [Source:HGNC Symbol;Acc:HGNC:21289]	0
ENSG00000024422	EHD2	0.219601	0.0493265	0.13576	0	0	0.173745	0.119939	0.194657	0	0	0.00322591	0.976993	0.989914	0	0	-0.0426297	0.702254	0.791486	0	0	-0.0229278	0.771573	0.89922	0	0	19	47713343	47743134	+	8	5	3923	61.02	protein_coding	EH domain containing 2 [Source:HGNC Symbol;Acc:HGNC:3243]	0
ENSG00000024526	DEPDC1	-0.609691	0.0145679	0.054138	0	0	-1.79455	3.87622e-12	5.73108e-11	-1	-1	-0.650653	0.00915866	0.0403122	0	0	-1.83552	1.32971e-12	3.37029e-11	-1	-1	-0.592431	0.000842697	0.0121566	0	0	1	68474152	68497221	-	12	5	5904	35.01	protein_coding	DEP domain containing 1 [Source:HGNC Symbol;Acc:HGNC:22949]	0
ENSG00000024862	CCDC28A	-0.0358871	0.787136	0.882803	0	0	0.214621	0.114455	0.187205	0	0	-0.344034	0.0115566	0.048192	0	0	-0.0935265	0.480642	0.605952	0	0	0.125254	0.187688	0.435736	0	0	6	138773509	138793319	+	6	3	1507	46.32	protein_coding	coiled-coil domain containing 28A [Source:HGNC Symbol;Acc:HGNC:21098]	0
ENSG00000025039	RRAGD	0.220147	0.0606471	0.15846	0	0	0.323607	0.00366331	0.00989572	0	0	0.549903	1.83891e-06	3.32085e-05	0	0	0.653363	8.90635e-09	1.10431e-07	0	0	0.0517298	0.522535	0.748903	0	0	6	89364636	89412270	-	8	3	5072	43.14	protein_coding	Ras related GTP binding D [Source:HGNC Symbol;Acc:HGNC:19903]	0
ENSG00000025156	HSF2	-0.0989337	0.295159	0.484199	0	0	0.183345	0.0481633	0.0913681	0	0	-0.0335916	0.720104	0.841454	0	0	0.248687	0.00784922	0.0218434	0	0	0.14114	0.0330616	0.155242	0	0	6	122399546	122433119	+	13	3	2702	40.41	protein_coding	heat shock transcription factor 2 [Source:HGNC Symbol;Acc:HGNC:5225]	0
ENSG00000025293	PHF20	-0.0200105	0.798154	0.889883	0	0	0.0659325	0.387572	0.498365	0	0	0.150144	0.0514422	0.148519	0	0	0.236087	0.00231007	0.00766017	0	0	0.0429715	0.43167	0.681009	0	0	20	35771974	35950381	+	28	16	8383	44.92	protein_coding	PHD finger protein 20 [Source:HGNC Symbol;Acc:HGNC:16098]	0
ENSG00000025423	HSD17B6	-0.256087	0.503037	0.682287	0	0	-0.643861	0.0931478	0.158172	0	0	0.0234337	0.949693	0.976321	0	0	-0.36434	0.355837	0.486646	0	0	-0.193887	0.47388	0.71464	0	0	12	56752161	56787790	+	9	10	2272	47.71	protein_coding	hydroxysteroid 17-beta dehydrogenase 6 [Source:HGNC Symbol;Acc:HGNC:23316]	0
ENSG00000025434	NR1H3	-0.226713	0.0748338	0.184221	0	0	-0.278078	0.0446427	0.0855473	0	0	-0.487358	0.000177515	0.00163721	0	0	-0.538723	7.00164e-05	0.000357349	0	0	-0.0256825	0.784565	0.904517	0	0	11	47248300	47269032	+	11	35	4533	56.01	protein_coding	nuclear receptor subfamily 1 group H member 3 [Source:HGNC Symbol;Acc:HGNC:7966]	0
ENSG00000025708	TYMP	-0.381282	0.00807426	0.0342683	0	0	-0.48088	0.000583251	0.00192147	0	0	0.271929	0.0504885	0.146626	0	0	0.172331	0.233487	0.353213	0	0	-0.0497991	0.619717	0.813646	0	0	22	50525752	50530056	-	6	8	3320	64.88	protein_coding	thymidine phosphorylase [Source:HGNC Symbol;Acc:HGNC:3148]	0
ENSG00000025770	NCAPH2	-0.0771204	0.4923	0.673284	0	0	-0.756577	3.84424e-11	4.84684e-10	0	0	0.00164469	0.988287	0.99518	0	0	-0.677812	3.39513e-09	4.60443e-08	0	0	-0.339728	2.22588e-05	0.000742393	0	0	22	50508216	50523472	+	20	10	3159	60.11	protein_coding	non-SMC condensin II complex subunit H2 [Source:HGNC Symbol;Acc:HGNC:25071]	0
ENSG00000025772	TOMM34	-0.184582	0.0270634	0.0867627	0	0	0.0748052	0.37595	0.486693	0	0	-0.384225	4.63366e-06	7.41817e-05	0	0	-0.124838	0.137993	0.234554	0	0	0.129693	0.0289878	0.142293	0	0	20	44942130	44960486	-	7	1	2062	53.44	protein_coding	translocase of outer mitochondrial membrane 34 [Source:HGNC Symbol;Acc:HGNC:15746]	0
ENSG00000025796	SEC63	-0.306444	0.0632016	0.163074	0	0	0.00186605	0.990943	0.994642	0	0	-0.0526543	0.748682	0.861048	0	0	0.255655	0.121168	0.211642	0	0	0.154155	0.185446	0.433003	0	0	6	107867756	107958189	-	23	10	8587	38.1	protein_coding	SEC63 homolog, protein translocation regulator [Source:HGNC Symbol;Acc:HGNC:21082]	0
ENSG00000025800	KPNA6	0.163007	0.056059	0.14974	0	0	0.286594	0.00085639	0.00269639	0	0	-0.23355	0.00651674	0.0309699	0	0	-0.109964	0.197924	0.31136	0	0	0.0617932	0.307354	0.572115	0	0	1	32108038	32176568	+	15	4	7480	47.62	protein_coding	karyopherin subunit alpha 6 [Source:HGNC Symbol;Acc:HGNC:6399]	0
ENSG00000026025	VIM	-0.426325	0.0746649	0.183898	0	0	-1.83563	1.01538e-10	1.19936e-09	-1	-1	-0.712933	0.00308836	0.0171786	0	0	-2.12224	5.31442e-14	1.70636e-12	-1	-1	-0.704654	0.000156064	0.00343023	0	0	10	17228259	17237593	+	9	10	5158	50.19	protein_coding	vimentin [Source:HGNC Symbol;Acc:HGNC:12692]	0
ENSG00000026036	RTEL1-TNFRSF6B	-0.351911	0.160821	0.31751	0	0	-0.541583	0.0292142	0.0596696	0	0	0.0380262	0.876614	0.938684	0	0	-0.151647	0.551029	0.668868	0	0	-0.0948363	0.591079	0.794725	0	0	20	63659300	63698684	+	32	4	8738	63.85	protein_coding	RTEL1-TNFRSF6B readthrough (NMD candidate) [Source:HGNC Symbol;Acc:HGNC:44095]	0
ENSG00000026103	FAS	-0.2093	0.170976	0.331549	0	0	0.288083	0.0460932	0.0879841	0	0	0.289156	0.0511861	0.147953	0	0	0.786539	1.36697e-07	1.32763e-06	0	0	0.248692	0.0180326	0.10473	0	0	10	88990582	89015785	+	13	20	4253	43.83	protein_coding	Fas cell surface death receptor [Source:HGNC Symbol;Acc:HGNC:11920]	0
ENSG00000026297	RNASET2	-0.139509	0.247488	0.428852	0	0	0.533891	1.64597e-06	9.46448e-06	0	0	-0.147515	0.211545	0.397066	0	0	0.525885	3.93954e-06	2.76619e-05	0	0	0.3367	4.14341e-05	0.0012423	0	0	6	166929504	166957191	-	16	14	7643	51.3	protein_coding	ribonuclease T2 [Source:HGNC Symbol;Acc:HGNC:21686]	0
ENSG00000026508	CD44	-0.40102	0.00146124	0.0089526	0	0	0.144119	0.252192	0.356108	0	0	-0.238941	0.0575466	0.161247	0	0	0.306198	0.0151148	0.0381024	0	0	0.272569	0.00220424	0.0247617	0	0	11	35138870	35232402	+	21	39	10057	42.33	protein_coding	CD44 molecule (Indian blood group) [Source:HGNC Symbol;Acc:HGNC:1681]	1
ENSG00000026559	KCNG1	-0.0574226	0.807515	0.895447	0	0	0.176149	0.454729	0.564679	0	0	-0.222154	0.346491	0.545773	0	0	0.0114182	0.96131	0.975941	0	0	0.116786	0.483393	0.722102	0	0	20	51003656	51023129	-	6	6	5437	57.75	protein_coding	potassium voltage-gated channel modifier subfamily G member 1 [Source:HGNC Symbol;Acc:HGNC:6248]	0
ENSG00000026652	AGPAT4	1.19523	1.94503e-14	3.76112e-12	1	1	1.00773	5.46472e-11	6.72731e-10	1	1	0.0826827	0.610894	0.766846	0	0	-0.104817	0.474397	0.600772	0	0	-0.0937497	0.391513	0.648316	0	0	6	161129979	161274061	-	11	5	8769	47.47	protein_coding	1-acylglycerol-3-phosphate O-acyltransferase 4 [Source:HGNC Symbol;Acc:HGNC:20885]	0
ENSG00000026751	SLAMF7	2.2526	0.00191199	0.0111205	0	1	3.10115	6.22246e-06	3.17299e-05	1	1	-0.553595	0.513606	0.69463	0	0	0.294953	0.614885	0.721643	0	0	0.424274	0.410894	0.665206	0	0	1	160739057	160754821	+	6	11	4833	46.04	protein_coding	SLAM family member 7 [Source:HGNC Symbol;Acc:HGNC:21394]	1
ENSG00000026950	BTN3A1	0.397926	0.00281622	0.0149561	0	0	0.833985	1.3796e-11	1.87691e-10	0	0	0.0427234	0.756457	0.86622	0	0	0.478782	6.02711e-05	0.000312241	0	0	0.218029	0.0169183	0.10054	0	0	6	26402237	26415216	+	9	11	5547	47.52	protein_coding	butyrophilin subfamily 3 member A1 [Source:HGNC Symbol;Acc:HGNC:1138]	0
ENSG00000027001	MIPEP	-0.393213	0.00427344	0.0209234	0	0	-0.798078	1.12411e-08	9.45551e-08	0	0	-0.0107108	0.936765	0.969728	0	0	-0.415576	0.00343618	0.0107894	0	0	-0.202432	0.0387957	0.171374	0	0	13	23730189	23889419	-	21	5	3407	47.14	protein_coding	mitochondrial intermediate peptidase [Source:HGNC Symbol;Acc:HGNC:7104]	0
ENSG00000027075	PRKCH	0.555083	4.00651e-07	1.06572e-05	0	0	0.597407	6.80134e-08	4.98301e-07	0	0	-0.223559	0.051048	0.147653	0	0	-0.181236	0.0863879	0.161339	0	0	0.0211618	0.785834	0.904708	0	0	14	61187559	61550976	+	38	28	8833	49.47	protein_coding	protein kinase C eta [Source:HGNC Symbol;Acc:HGNC:9403]	0
ENSG00000027697	IFNGR1	0.145442	0.319179	0.51143	0	0	0.788835	4.34303e-08	3.29993e-07	0	0	0.209791	0.1503	0.315716	0	0	0.853184	3.38727e-09	4.5974e-08	0	0	0.321696	0.00168241	0.0202194	0	0	6	137197484	137219449	-	8	4	2571	39.01	protein_coding	interferon gamma receptor 1 [Source:HGNC Symbol;Acc:HGNC:5439]	0
ENSG00000027847	B4GALT7	0.0065064	0.956996	0.978752	0	0	-0.178165	0.152144	0.236723	0	0	-0.321767	0.00849256	0.0379826	0	0	-0.506439	3.76402e-05	0.000207465	0	0	-0.0923358	0.286612	0.55039	0	0	5	177600100	177610347	+	6	8	4927	60.65	protein_coding	beta-1,4-galactosyltransferase 7 [Source:HGNC Symbol;Acc:HGNC:930]	0
ENSG00000027869	SH2D2A	-0.135247	0.681903	0.815702	0	0	-1.64143	4.18379e-06	2.2053e-05	-1	-1	0.452542	0.140003	0.30013	0	0	-1.05364	0.00614638	0.0177661	0	-1	-0.753091	0.0022123	0.0248199	0	0	1	156806243	156816862	-	9	6	2512	59.16	protein_coding	SH2 domain containing 2A [Source:HGNC Symbol;Acc:HGNC:10821]	1
ENSG00000028116	VRK2	0.0281404	0.762528	0.865864	0	0	-0.221773	0.0146243	0.0330337	0	0	0.270303	0.0029887	0.0167107	0	0	0.0203895	0.82631	0.885704	0	0	-0.124957	0.0547379	0.212094	0	0	2	57907651	58159920	+	23	9	3509	43.97	protein_coding	vaccinia related kinase 2 [Source:HGNC Symbol;Acc:HGNC:12719]	0
ENSG00000028137	TNFRSF1B	1.56637	0.000927669	0.00627301	1	1	0.00846443	0.989505	0.993778	0	0	-0.162222	0.796047	0.889701	0	0	-1.72012	0.000388322	0.00162013	-1	-1	-0.778952	0.0582091	0.220123	0	0	1	12167003	12209228	+	10	4	3766	59.45	protein_coding	TNF receptor superfamily member 1B [Source:HGNC Symbol;Acc:HGNC:11917]	1
ENSG00000028203	VEZT	0.0800669	0.588547	0.750623	0	0	0.477769	0.00123943	0.00376332	0	0	-0.11267	0.447474	0.638642	0	0	0.285032	0.053253	0.10873	0	0	0.198851	0.0572267	0.217459	0	0	12	95217746	95302790	+	23	41	8757	38.56	protein_coding	vezatin, adherens junctions transmembrane protein [Source:HGNC Symbol;Acc:HGNC:18258]	0
ENSG00000028277	POU2F2	-0.493827	0.168219	0.328004	0	0	0.265132	0.359805	0.470786	0	0	0.449593	0.159566	0.328165	0	0	1.20855	0.00019612	0.000893624	1	1	0.37948	0.0994422	0.301038	0	0	19	42086110	42196585	-	21	20	9072	56.16	protein_coding	POU class 2 homeobox 2 [Source:HGNC Symbol;Acc:HGNC:9213]	0
ENSG00000028310	BRD9	0.0536391	0.553412	0.722079	0	0	-0.00341951	0.969535	0.979437	0	0	0.105251	0.241939	0.435177	0	0	0.0481926	0.592723	0.702774	0	0	-0.0285293	0.654019	0.833383	0	0	5	850291	892824	-	22	19	9572	55.37	protein_coding	bromodomain containing 9 [Source:HGNC Symbol;Acc:HGNC:25818]	0
ENSG00000028528	SNX1	0.259764	0.00052503	0.00397701	0	0	0.336267	7.49929e-06	3.76936e-05	0	0	-0.0922013	0.221225	0.409913	0	0	-0.0156982	0.833207	0.891427	0	0	0.0382515	0.470486	0.711956	0	0	15	64094123	64146090	+	19	14	9780	46.34	protein_coding	sorting nexin 1 [Source:HGNC Symbol;Acc:HGNC:11172]	0
ENSG00000028839	TBPL1	-0.112864	0.328128	0.52143	0	0	-0.0345736	0.748384	0.817135	0	0	0.360848	0.00108322	0.00735974	0	0	0.439138	9.6836e-05	0.000477384	0	0	0.0391451	0.620031	0.813646	0	0	6	133952170	133990432	+	10	8	5039	39.25	protein_coding	TATA-box binding protein like 1 [Source:HGNC Symbol;Acc:HGNC:11589]	0
ENSG00000029153	ARNTL2	0.295863	0.000609659	0.00446381	0	0	-0.386014	5.55187e-06	2.85643e-05	0	0	0.479816	2.00285e-08	6.15518e-07	0	0	-0.202061	0.0185189	0.0452264	0	0	-0.340938	1.80948e-08	2.99434e-06	0	0	12	27332854	27425289	+	18	9	6983	40.89	protein_coding	aryl hydrocarbon receptor nuclear translocator like 2 [Source:HGNC Symbol;Acc:HGNC:18984]	0
ENSG00000029363	BCLAF1	-0.10892	0.382626	0.576569	0	0	-0.483579	0.000113573	0.000442615	0	0	-0.0357291	0.77437	0.875791	0	0	-0.410388	0.00105846	0.00390399	0	0	-0.187329	0.0339568	0.157392	0	0	6	136256627	136289851	-	15	24	9533	35.46	protein_coding	BCL2 associated transcription factor 1 [Source:HGNC Symbol;Acc:HGNC:16863]	1
ENSG00000029364	SLC39A9	0.238249	0.00214475	0.0121578	0	0	0.181742	0.0182484	0.03988	0	0	0.176366	0.0230388	0.0814329	0	0	0.119859	0.119516	0.209315	0	0	-0.0282535	0.605144	0.804273	0	0	14	69398015	69462388	+	10	11	7136	43.51	protein_coding	solute carrier family 39 member 9 [Source:HGNC Symbol;Acc:HGNC:20182]	0
ENSG00000029534	ANK1	-1.95013	6.82224e-11	5.92984e-09	-1	-1	-1.04106	5.55774e-05	0.000231819	-1	-1	1.11425	1.98316e-05	0.000260139	1	1	2.02332	8.75451e-12	1.96179e-10	1	1	0.454535	0.0207664	0.114981	0	0	8	41653220	41896762	-	48	14	10799	57.97	protein_coding	ankyrin 1 [Source:HGNC Symbol;Acc:HGNC:492]	0
ENSG00000029639	TFB1M	-0.452048	1.17555e-06	2.57394e-05	0	0	-0.210707	0.0236084	0.0497918	0	0	-0.121168	0.176808	0.351365	0	0	0.120173	0.213008	0.329789	0	0	0.12067	0.0669961	0.239746	0	0	6	155257509	155314493	-	11	9	2736	43.24	protein_coding	transcription factor B1, mitochondrial [Source:HGNC Symbol;Acc:HGNC:17037]	0
ENSG00000029725	RABEP1	0.0185204	0.802288	0.89219	0	0	-0.0476948	0.515756	0.620624	0	0	0.202276	0.00594747	0.0288364	0	0	0.136061	0.0653803	0.128795	0	0	-0.0331076	0.525113	0.750723	0	0	17	5282265	5385812	+	21	7	6531	42.29	protein_coding	rabaptin, RAB GTPase binding effector protein 1 [Source:HGNC Symbol;Acc:HGNC:17677]	0
ENSG00000029993	HMGB3	-0.0247614	0.858171	0.926022	0	0	-0.388265	0.00529967	0.0137278	0	0	-0.0499479	0.718309	0.840105	0	0	-0.413451	0.00301148	0.00963337	0	0	-0.181752	0.0641587	0.233588	0	0	X	150980509	150990775	+	7	5	3967	45.7	protein_coding	high mobility group box 3 [Source:HGNC Symbol;Acc:HGNC:5004]	0
ENSG00000030066	NUP160	-0.219329	0.00252903	0.0137954	0	0	-0.66565	1.91888e-18	8.3394e-17	0	0	-0.36593	4.95758e-07	1.04816e-05	0	0	-0.812251	1.01461e-26	2.18267e-24	0	0	-0.22316	2.15056e-05	0.000720061	0	0	11	47778087	47848555	-	36	11	8576	41.55	protein_coding	nucleoporin 160 [Source:HGNC Symbol;Acc:HGNC:18017]	0
ENSG00000030110	BAK1	0.215927	0.108441	0.241495	0	0	0.00551734	0.967338	0.977849	0	0	-0.0506519	0.71163	0.835128	0	0	-0.261061	0.0483903	0.100677	0	0	-0.105205	0.269196	0.530137	0	0	6	33572547	33580293	-	7	3	2212	58.82	protein_coding	BCL2 antagonist/killer 1 [Source:HGNC Symbol;Acc:HGNC:949]	0
ENSG00000030419	IKZF2	0.0292997	0.905725	0.95255	0	0	0.341308	0.238191	0.340131	0	0	-0.561389	0.0423131	0.129275	0	0	-0.24938	0.335952	0.465931	0	0	0.156004	0.412462	0.66626	0	0	2	212999691	213152427	-	15	14	12240	36.6	protein_coding	IKAROS family zinc finger 2 [Source:HGNC Symbol;Acc:HGNC:13177]	0
ENSG00000030582	GRN	0.332409	0.00201442	0.0115869	0	0	1.31686	1.00428e-33	3.1425e-31	1	1	-0.115335	0.284708	0.482076	0	0	0.869113	6.72634e-16	3.00676e-14	0	0	0.492224	9.75237e-11	5.40942e-08	0	0	17	44345086	44353102	+	11	22	3680	61.49	protein_coding	granulin precursor [Source:HGNC Symbol;Acc:HGNC:4601]	1
ENSG00000031003	FAM13B	0.401295	0.00192806	0.0112063	0	0	0.80067	1.61159e-10	1.83922e-09	0	0	0.466723	0.000296162	0.00250711	0	0	0.866099	5.66463e-12	1.29984e-10	0	0	0.199688	0.0262959	0.133479	0	0	5	137937960	138051961	-	28	11	6808	39.64	protein_coding	family with sequence similarity 13 member B [Source:HGNC Symbol;Acc:HGNC:1335]	0
ENSG00000031081	ARHGAP31	1.79157	1.97166e-30	2.82769e-27	1	1	1.23419	9.92497e-16	2.79122e-14	1	1	0.152737	0.425314	0.618981	0	0	-0.404649	0.00129935	0.00465581	0	0	-0.278693	0.0149817	0.0931294	0	0	3	119294373	119420714	+	13	2	9384	49.66	protein_coding	Rho GTPase activating protein 31 [Source:HGNC Symbol;Acc:HGNC:29216]	0
ENSG00000031691	CENPQ	0.0900278	0.524841	0.699103	0	0	-0.915258	1.77873e-09	1.69972e-08	0	0	-0.138951	0.330944	0.530049	0	0	-1.14424	3.19525e-14	1.07613e-12	-1	-1	-0.502643	1.32987e-06	7.9329e-05	0	0	6	49463378	49493107	+	9	1	1733	33.87	protein_coding	centromere protein Q [Source:HGNC Symbol;Acc:HGNC:21347]	0
ENSG00000031698	SARS	-0.217549	0.27192	0.458112	0	0	0.167366	0.398083	0.508615	0	0	-0.307655	0.120365	0.270919	0	0	0.0772591	0.696453	0.78679	0	0	0.192457	0.169319	0.411057	0	0	1	109213918	109238169	+	11	6	3836	48.57	protein_coding	seryl-tRNA synthetase [Source:HGNC Symbol;Acc:HGNC:10537]	1
ENSG00000031823	RANBP3	0.00476131	0.948647	0.974002	0	0	-0.0755311	0.304704	0.413352	0	0	0.0597951	0.416138	0.610705	0	0	-0.0204974	0.781724	0.852781	0	0	-0.0401462	0.441445	0.68853	0	0	19	5916139	5978142	-	21	30	7445	57.07	protein_coding	RAN binding protein 3 [Source:HGNC Symbol;Acc:HGNC:9850]	0
ENSG00000032219	ARID4A	0.219728	0.064059	0.164693	0	0	0.551846	1.5764e-06	9.0857e-06	0	0	0.106664	0.369231	0.567769	0	0	0.438782	0.000131899	0.00062711	0	0	0.166059	0.0444021	0.185431	0	0	14	58298385	58373887	+	26	11	7568	39.71	protein_coding	AT-rich interaction domain 4A [Source:HGNC Symbol;Acc:HGNC:9885]	0
ENSG00000032389	TSSC1	-0.0998886	0.260586	0.444424	0	0	-0.315412	0.000346185	0.00120166	0	0	0.0900897	0.302502	0.500438	0	0	-0.125434	0.161378	0.26562	0	0	-0.107762	0.0849843	0.274818	0	0	2	3188925	3377882	-	19	14	5775	53.18	protein_coding	tumor suppressing subtransferable candidate 1 [Source:HGNC Symbol;Acc:HGNC:12383]	0
ENSG00000032444	PNPLA6	0.253833	0.0212328	0.0719747	0	0	0.428109	0.000104802	0.000412095	0	0	-0.176679	0.109853	0.253699	0	0	-0.00240272	0.982548	0.989505	0	0	0.087138	0.2633	0.52382	0	0	19	7534004	7561764	+	32	24	7055	63.61	protein_coding	patatin like phospholipase domain containing 6 [Source:HGNC Symbol;Acc:HGNC:16268]	0
ENSG00000032742	IFT88	0.188342	0.129028	0.272758	0	0	0.290551	0.0154022	0.034528	0	0	0.154044	0.215019	0.401964	0	0	0.256252	0.0323881	0.0723101	0	0	0.0511042	0.55386	0.771191	0	0	13	20567069	20691437	+	28	7	6111	38.54	protein_coding	intraflagellar transport 88 [Source:HGNC Symbol;Acc:HGNC:20606]	0
ENSG00000033011	ALG1	-0.203703	0.0358891	0.107194	0	0	-0.203133	0.0400199	0.0779121	0	0	-0.177129	0.0658781	0.176988	0	0	-0.176558	0.0765983	0.146668	0	0	0.00028516	0.996769	0.999033	0	0	16	5033960	5087379	+	16	8	4496	51.78	protein_coding	ALG1, chitobiosyldiphosphodolichol beta-mannosyltransferase [Source:HGNC Symbol;Acc:HGNC:18294]	0
ENSG00000033030	ZCCHC8	-0.226644	0.0905688	0.21198	0	0	-0.268105	0.0482847	0.091568	0	0	-0.195909	0.141451	0.30233	0	0	-0.23737	0.081881	0.154667	0	0	-0.0207305	0.827804	0.925205	0	0	12	122471600	122501073	-	13	10	9124	41.56	protein_coding	zinc finger CCHC-type containing 8 [Source:HGNC Symbol;Acc:HGNC:25265]	0
ENSG00000033050	ABCF2	-0.333237	3.37234e-05	0.000421788	0	0	-0.555818	5.32115e-12	7.69554e-11	0	0	0.0821861	0.300337	0.498515	0	0	-0.140396	0.0845613	0.15865	0	0	-0.111291	0.0502257	0.2006	0	0	7	151207837	151227230	-	18	6	4448	53.33	protein_coding	ATP binding cassette subfamily F member 2 [Source:HGNC Symbol;Acc:HGNC:71]	0
ENSG00000033100	CHPF2	0.737838	4.79585e-09	2.39798e-07	0	0	0.780269	1.61085e-10	1.83922e-09	0	0	0.464884	0.00024483	0.00214756	0	0	0.507315	2.71438e-05	0.000155819	0	0	0.0212152	0.808686	0.91671	0	0	7	151232489	151238827	+	5	4	4205	60.48	protein_coding	chondroitin polymerizing factor 2 [Source:HGNC Symbol;Acc:HGNC:29270]	0
ENSG00000033170	FUT8	-0.40734	0.000364121	0.00298418	0	0	0.0218765	0.849468	0.895343	0	0	-0.465175	4.60666e-05	0.000522614	0	0	-0.035958	0.755363	0.833	0	0	0.214608	0.00816812	0.0626286	0	0	14	65410592	65744121	+	21	15	6700	42.34	protein_coding	fucosyltransferase 8 [Source:HGNC Symbol;Acc:HGNC:4019]	0
ENSG00000033178	UBA6	0.449311	3.68468e-08	1.33221e-06	0	0	0.0886714	0.275949	0.382066	0	0	0.223044	0.00634462	0.0303308	0	0	-0.137595	0.0902334	0.167088	0	0	-0.18032	0.00174676	0.0207572	0	0	4	67612652	67701179	-	32	6	11432	35.12	protein_coding	ubiquitin like modifier activating enzyme 6 [Source:HGNC Symbol;Acc:HGNC:25581]	0
ENSG00000033327	GAB2	0.622859	0.00298706	0.0156873	0	0	0.111968	0.526009	0.629703	0	0	1.33638	1.78815e-11	1.11906e-09	1	1	0.825491	1.02736e-05	6.55818e-05	0	0	-0.255446	0.0625032	0.229655	0	0	11	78215297	78418348	-	15	7	6771	53.64	protein_coding	GRB2 associated binding protein 2 [Source:HGNC Symbol;Acc:HGNC:14458]	0
ENSG00000033627	ATP6V0A1	0.353352	2.88997e-05	0.000373396	0	0	0.588511	2.95715e-12	4.46818e-11	0	0	-0.141029	0.100843	0.238515	0	0	0.0941308	0.25517	0.377696	0	0	0.11758	0.0486935	0.196625	0	0	17	42458844	42522611	+	27	25	10955	49.05	protein_coding	ATPase H+ transporting V0 subunit a1 [Source:HGNC Symbol;Acc:HGNC:865]	0
ENSG00000033800	PIAS1	0.299383	0.00418458	0.0205762	0	0	0.347924	0.00084979	0.00267757	0	0	-0.0214334	0.838679	0.916051	0	0	0.0271081	0.793305	0.861755	0	0	0.0242707	0.742263	0.882954	0	0	15	68054179	68198603	+	21	8	10776	43.41	protein_coding	protein inhibitor of activated STAT 1 [Source:HGNC Symbol;Acc:HGNC:2752]	0
ENSG00000033867	SLC4A7	0.187631	0.0960297	0.221241	0	0	-0.0709817	0.544688	0.646845	0	0	-0.426789	0.000204066	0.00184162	0	0	-0.685401	2.68674e-09	3.71694e-08	0	0	-0.129306	0.111734	0.322387	0	0	3	27372721	27484420	-	31	18	9616	36.51	protein_coding	solute carrier family 4 member 7 [Source:HGNC Symbol;Acc:HGNC:11033]	0
ENSG00000034152	MAP2K3	0.0380712	0.636826	0.783793	0	0	-0.242714	0.00245532	0.00691928	0	0	0.221581	0.0057181	0.0280287	0	0	-0.0592036	0.462546	0.590229	0	0	-0.140393	0.0135099	0.0877049	0	0	17	21284672	21315240	+	16	15	3783	59.08	protein_coding	mitogen-activated protein kinase kinase 3 [Source:HGNC Symbol;Acc:HGNC:6843]	0
ENSG00000034510	TMSB10	-0.0174736	0.898207	0.947771	0	0	-0.348634	0.0108159	0.0255303	0	0	-0.452198	0.000952019	0.00660123	0	0	-0.783359	1.20644e-08	1.45296e-07	0	0	-0.16558	0.086593	0.278508	0	0	2	84905625	84906675	+	3	1	496	53.83	protein_coding	thymosin beta 10 [Source:HGNC Symbol;Acc:HGNC:11879]	1
ENSG00000034533	ASTE1	0.43698	0.0566452	0.150814	0	0	0.166857	0.494495	0.601177	0	0	-0.42574	0.0788225	0.200079	0	0	-0.695864	0.00259795	0.00846633	0	0	-0.135062	0.420965	0.673321	0	0	3	131013875	131027649	-	10	8	3427	45.35	protein_coding	asteroid homolog 1 (Drosophila) [Source:HGNC Symbol;Acc:HGNC:25021]	0
ENSG00000034677	RNF19A	0.390277	0.000114192	0.00114729	0	0	0.51299	4.26349e-07	2.72262e-06	0	0	-0.140455	0.174343	0.34816	0	0	-0.0177412	0.857976	0.908607	0	0	0.0613567	0.391609	0.648412	0	0	8	100257060	100336218	-	16	15	6031	43.61	protein_coding	ring finger protein 19A, RBR E3 ubiquitin protein ligase [Source:HGNC Symbol;Acc:HGNC:13432]	0
ENSG00000034693	PEX3	-0.489355	1.05327e-05	0.000160557	0	0	-0.314968	0.00269801	0.00754023	0	0	0.221443	0.0341458	0.11044	0	0	0.39583	0.000388639	0.00162106	0	0	0.0871938	0.25432	0.515163	0	0	6	143450807	143490010	+	12	3	2222	37.31	protein_coding	peroxisomal biogenesis factor 3 [Source:HGNC Symbol;Acc:HGNC:8858]	0
ENSG00000034713	GABARAPL2	0.374189	1.89193e-06	3.83512e-05	0	0	0.563533	9.02277e-13	1.47747e-11	0	0	-0.17173	0.0327072	0.106709	0	0	0.0176138	0.818945	0.880493	0	0	0.0946721	0.0888868	0.28271	0	0	16	75566351	75577881	+	5	5	3034	46.01	protein_coding	GABA type A receptor associated protein like 2 [Source:HGNC Symbol;Acc:HGNC:13291]	0
ENSG00000035115	SH3YL1	0.320028	0.0058212	0.0266373	0	0	0.829155	3.66098e-14	7.70239e-13	0	0	0.213323	0.0659516	0.177127	0	0	0.722451	4.1772e-11	8.10481e-10	0	0	0.254564	0.00142493	0.0178811	0	0	2	217730	266398	-	24	29	11165	43.02	protein_coding	SH3 and SYLF domain containing 1 [Source:HGNC Symbol;Acc:HGNC:29546]	0
ENSG00000035141	FAM136A	-0.112662	0.172257	0.333394	0	0	-0.549619	2.95049e-11	3.80359e-10	0	0	0.17858	0.0289945	0.0972002	0	0	-0.258378	0.0019249	0.00653145	0	0	-0.218479	0.000181827	0.00387577	0	0	2	70295975	70302090	-	2	6	3086	50.55	protein_coding	family with sequence similarity 136 member A [Source:HGNC Symbol;Acc:HGNC:25911]	0
ENSG00000035403	VCL	0.217645	0.0155956	0.0570336	0	0	0.388406	1.68965e-05	7.85277e-05	0	0	-0.23951	0.00794284	0.0360761	0	0	-0.0687492	0.444655	0.574039	0	0	0.0853806	0.180043	0.426034	0	0	10	73995193	74121363	+	26	7	9992	45.37	protein_coding	vinculin [Source:HGNC Symbol;Acc:HGNC:12665]	1
ENSG00000035499	DEPDC1B	-0.16084	0.404825	0.596595	0	0	-1.56006	4.55119e-15	1.14512e-13	-1	-1	0.260539	0.175736	0.349791	0	0	-1.13868	9.05704e-09	1.12057e-07	-1	-1	-0.699608	3.92181e-07	3.11034e-05	0	0	5	60596912	60700190	-	14	6	3806	37.99	protein_coding	DEP domain containing 1B [Source:HGNC Symbol;Acc:HGNC:24902]	0
ENSG00000035664	DAPK2	0.55922	0.0056613	0.0260456	0	0	0.685057	1.76266e-05	8.16344e-05	0	0	0.57768	0.00335836	0.0183309	0	0	0.703517	1.88311e-05	0.000112179	0	0	0.0629185	0.630114	0.818743	0	0	15	63907036	64072033	-	20	13	13612	50.43	protein_coding	death associated protein kinase 2 [Source:HGNC Symbol;Acc:HGNC:2675]	0
ENSG00000035681	NSMAF	-0.310292	0.00050108	0.00382421	0	0	-0.359634	8.65491e-05	0.000346559	0	0	-0.297912	0.000788372	0.00565093	0	0	-0.347253	0.000161006	0.000748087	0	0	-0.0246708	0.699412	0.858856	0	0	8	58583504	58659844	-	33	17	6165	43.29	protein_coding	neutral sphingomyelinase activation associated factor [Source:HGNC Symbol;Acc:HGNC:8017]	0
ENSG00000035687	ADSS	-0.32714	0.000803988	0.00557255	0	0	-0.328094	0.000995318	0.00308694	0	0	-0.341418	0.000465126	0.00363855	0	0	-0.342371	0.000598066	0.00236777	0	0	-0.000476578	0.994472	0.997834	0	0	1	244408494	244452134	-	13	3	3666	40.18	protein_coding	adenylosuccinate synthase [Source:HGNC Symbol;Acc:HGNC:292]	0
ENSG00000035862	TIMP2	0.583645	2.02978e-10	1.52543e-08	0	0	0.584933	1.09736e-10	1.28125e-09	0	0	0.525553	1.00062e-08	3.36999e-07	0	0	0.526841	6.11057e-09	7.87737e-08	0	0	0.000644141	0.992059	0.99738	0	0	17	78852977	78925387	-	6	5	5633	54.8	protein_coding	TIMP metallopeptidase inhibitor 2 [Source:HGNC Symbol;Acc:HGNC:11821]	1
ENSG00000035928	RFC1	-0.00134531	0.986764	0.994565	0	0	-0.290081	0.000412043	0.00140338	0	0	-0.0913929	0.260148	0.454624	0	0	-0.380128	3.64249e-06	2.5776e-05	0	0	-0.144368	0.012348	0.082592	0	0	4	39287456	39366375	-	33	17	6719	41.75	protein_coding	replication factor C subunit 1 [Source:HGNC Symbol;Acc:HGNC:9969]	0
ENSG00000036054	TBC1D23	0.294577	0.0128575	0.0490777	0	0	0.406675	0.000709151	0.00227823	0	0	-0.194154	0.10823	0.25093	0	0	-0.0820567	0.485277	0.610053	0	0	0.0560488	0.506173	0.738052	0	0	3	100261000	100325251	+	20	9	5168	37.85	protein_coding	TBC1 domain family member 23 [Source:HGNC Symbol;Acc:HGNC:25622]	0
ENSG00000036257	CUL3	0.238833	0.0154462	0.0566074	0	0	0.141773	0.148515	0.232	0	0	0.380154	0.000114188	0.00113725	0	0	0.283094	0.00399013	0.012291	0	0	-0.04853	0.485252	0.723547	0	0	2	224470150	224585397	-	22	16	11505	36.92	protein_coding	cullin 3 [Source:HGNC Symbol;Acc:HGNC:2553]	1
ENSG00000036448	MYOM2	-0.0782966	0.690088	0.821695	0	0	0.337972	0.126637	0.203665	0	0	-0.794137	0.000199014	0.0018074	0	0	-0.377869	0.0627414	0.124499	0	0	0.208134	0.159436	0.396697	0	0	8	2045040	2165552	+	46	15	7062	51.6	protein_coding	myomesin 2 [Source:HGNC Symbol;Acc:HGNC:7614]	0
ENSG00000036530	CYP46A1	1.53226	0.00588747	0.02686	0	1	1.88221	3.0075e-05	0.00013258	1	1	0.582742	0.321556	0.520845	0	0	0.932691	0.0309714	0.0696301	0	0	0.174974	0.649119	0.830954	0	0	14	99684304	99727301	+	18	7	9352	47.56	protein_coding	cytochrome P450 family 46 subfamily A member 1 [Source:HGNC Symbol;Acc:HGNC:2641]	1
ENSG00000036549	ZZZ3	-0.243606	0.0232075	0.0771561	0	0	0.00722567	0.946682	0.964618	0	0	-0.380598	0.000398979	0.00321462	0	0	-0.129766	0.229334	0.348908	0	0	0.125416	0.099511	0.301122	0	0	1	77562416	77683419	-	17	11	9008	38.3	protein_coding	zinc finger ZZ-type containing 3 [Source:HGNC Symbol;Acc:HGNC:24523]	0
ENSG00000036672	USP2	0.162617	0.363054	0.556431	0	0	-0.0805025	0.615367	0.709317	0	0	0.637474	0.000219071	0.0019555	0	0	0.394354	0.0176168	0.0433556	0	0	-0.12156	0.311227	0.575114	0	0	11	119355215	119381726	-	15	7	4538	58.31	protein_coding	ubiquitin specific peptidase 2 [Source:HGNC Symbol;Acc:HGNC:12618]	0
ENSG00000037042	TUBG2	0.309917	0.0371469	0.109898	0	0	0.698907	9.09463e-07	5.47843e-06	0	0	0.0573581	0.702164	0.82946	0	0	0.446348	0.00154734	0.00540886	0	0	0.194495	0.0589013	0.221722	0	0	17	42659305	42667006	+	10	3	2772	55.59	protein_coding	tubulin gamma 2 [Source:HGNC Symbol;Acc:HGNC:12419]	0
ENSG00000037241	RPL26L1	-0.0824841	0.472884	0.656921	0	0	-0.422619	0.000292314	0.00103321	0	0	-0.0267396	0.811402	0.899112	0	0	-0.366875	0.00216576	0.00724164	0	0	-0.170067	0.0380039	0.169115	0	0	5	172958729	172969771	+	7	6	1164	51.55	protein_coding	ribosomal protein L26 like 1 [Source:HGNC Symbol;Acc:HGNC:17050]	0
ENSG00000037474	NSUN2	-0.0698518	0.352613	0.546217	0	0	-0.233237	0.00171943	0.00505835	0	0	0.265065	0.000365366	0.00298461	0	0	0.10168	0.176243	0.284508	0	0	-0.0816925	0.122289	0.340273	0	0	5	6599239	6633291	-	19	9	5506	47.51	protein_coding	NOP2/Sun RNA methyltransferase family member 2 [Source:HGNC Symbol;Acc:HGNC:25994]	0
ENSG00000037637	FBXO42	0.225933	0.0509158	0.139023	0	0	0.341496	0.00327058	0.00895001	0	0	-0.143455	0.219057	0.406905	0	0	-0.0278921	0.808442	0.87266	0	0	0.0577816	0.480705	0.719553	0	0	1	16246839	16352454	-	11	4	8984	45.39	protein_coding	F-box protein 42 [Source:HGNC Symbol;Acc:HGNC:29249]	0
ENSG00000037749	MFAP3	0.196988	0.0459097	0.128766	0	0	0.165162	0.0804787	0.140314	0	0	0.261503	0.0072803	0.0337323	0	0	0.229676	0.0164224	0.0408957	0	0	-0.0159131	0.815757	0.919847	0	0	5	154038906	154220478	+	11	12	4792	44.12	protein_coding	microfibrillar associated protein 3 [Source:HGNC Symbol;Acc:HGNC:7034]	0
ENSG00000037757	MRI1	-0.123758	0.310094	0.501288	0	0	-0.681511	2.52898e-07	1.67851e-06	0	0	-0.244867	0.0446178	0.134244	0	0	-0.80262	1.23694e-09	1.83357e-08	0	0	-0.278876	0.00195194	0.0225759	0	0	19	13764532	13774282	+	5	6	3456	54.17	protein_coding	methylthioribose-1-phosphate isomerase 1 [Source:HGNC Symbol;Acc:HGNC:28469]	0
ENSG00000037897	METTL1	-0.341964	0.00183784	0.0107674	0	0	-0.919669	1.74387e-14	3.96771e-13	0	0	-0.281549	0.00962415	0.0418473	0	0	-0.859254	1.249e-12	3.17509e-11	0	0	-0.288853	0.000394932	0.00703421	0	0	12	57768471	57772793	-	7	8	2621	56.62	protein_coding	methyltransferase like 1 [Source:HGNC Symbol;Acc:HGNC:7030]	0
ENSG00000037965	HOXC8	0.289062	0.566295	0.732737	0	0	-0.518768	0.227941	0.328356	0	0	0.928901	0.0427368	0.130246	0	0	0.121072	0.798233	0.865449	0	0	-0.403915	0.223614	0.48111	0	0	12	54009106	54012362	+	2	1	1889	50.82	protein_coding	homeobox C8 [Source:HGNC Symbol;Acc:HGNC:5129]	1
ENSG00000038002	AGA	0.344217	0.117604	0.255939	0	0	0.231145	0.287754	0.395452	0	0	0.0489384	0.825299	0.908029	0	0	-0.0641337	0.766264	0.840979	0	0	-0.056536	0.714737	0.867456	0	0	4	177430770	177442503	-	9	6	2675	39.44	protein_coding	aspartylglucosaminidase [Source:HGNC Symbol;Acc:HGNC:318]	0
ENSG00000038210	PI4K2B	0.0923292	0.531666	0.704385	0	0	-0.36406	0.0164247	0.0364735	0	0	-0.0926713	0.533233	0.710015	0	0	-0.54906	0.000267899	0.00117301	0	0	-0.228194	0.0310863	0.149103	0	0	4	25233975	25279092	+	10	1	3540	39.04	protein_coding	phosphatidylinositol 4-kinase type 2 beta [Source:HGNC Symbol;Acc:HGNC:18215]	0
ENSG00000038219	BOD1L1	0.17738	0.0804974	0.194874	0	0	0.19145	0.0577771	0.106506	0	0	0.109862	0.279187	0.476053	0	0	0.123932	0.219087	0.336771	0	0	0.00703487	0.921679	0.969862	0	0	4	13568738	13627723	-	28	6	15860	41.8	protein_coding	biorientation of chromosomes in cell division 1 like 1 [Source:HGNC Symbol;Acc:HGNC:31792]	0
ENSG00000038274	MAT2B	-0.115171	0.145315	0.296698	0	0	0.107046	0.178797	0.269448	0	0	-0.23098	0.00352362	0.0190937	0	0	-0.00876257	0.912295	0.944795	0	0	0.111109	0.0476866	0.194108	0	0	5	163503114	163519336	+	5	8	5153	38.39	protein_coding	methionine adenosyltransferase 2B [Source:HGNC Symbol;Acc:HGNC:6905]	0
ENSG00000038295	TLL1	-1.0567	0.0562832	0.150169	0	0	-1.55576	0.00504264	0.0131331	0	-1	0.249786	0.616764	0.771011	0	0	-0.249282	0.687687	0.779497	0	0	-0.249534	0.531268	0.755318	0	0	4	165873258	166103895	+	25	6	7522	41.44	protein_coding	tolloid like 1 [Source:HGNC Symbol;Acc:HGNC:11843]	1
ENSG00000038358	EDC4	-0.0881366	0.444029	0.632019	0	0	-0.534606	5.53896e-06	2.8515e-05	0	0	-0.334396	0.00383341	0.0204124	0	0	-0.780866	3.02002e-11	6.00861e-10	0	0	-0.223235	0.00665817	0.054384	0	0	16	67873023	67884503	+	25	14	6173	59.48	protein_coding	enhancer of mRNA decapping 4 [Source:HGNC Symbol;Acc:HGNC:17157]	0
ENSG00000038382	TRIO	0.101782	0.254327	0.436998	0	0	0.0939667	0.287277	0.39486	0	0	0.186162	0.036328	0.115886	0	0	0.178348	0.0443291	0.0936998	0	0	-0.00390747	0.95037	0.981627	0	0	5	14143702	14532128	+	63	25	17500	50.59	protein_coding	trio Rho guanine nucleotide exchange factor [Source:HGNC Symbol;Acc:HGNC:12303]	0
ENSG00000038427	VCAN	-0.812047	5.21604e-11	4.6999e-09	0	0	-1.23615	6.41148e-23	5.2795e-21	-1	-1	-0.32991	0.00718045	0.0333898	0	0	-0.754015	1.49931e-09	2.16651e-08	0	0	-0.212053	0.0151008	0.0935259	0	0	5	83471465	83582303	+	15	12	14831	41.84	protein_coding	versican [Source:HGNC Symbol;Acc:HGNC:2464]	1
ENSG00000038532	CLEC16A	0.536376	2.90459e-09	1.55242e-07	0	0	0.367587	4.98873e-05	0.000210845	0	0	-0.0367222	0.693088	0.824636	0	0	-0.205512	0.01943	0.0470971	0	0	-0.0843948	0.18736	0.435267	0	0	16	10944488	11182189	+	30	12	12387	52.22	protein_coding	C-type lectin domain family 16 member A [Source:HGNC Symbol;Acc:HGNC:29013]	0
ENSG00000039068	CDH1	0.35306	0.0064147	0.0286151	0	0	0.934482	4.69565e-13	8.04102e-12	0	0	0.136122	0.293711	0.491804	0	0	0.717545	2.39699e-08	2.6927e-07	0	0	0.290711	0.00142695	0.0178811	0	0	16	68737225	68835548	+	20	14	6177	48.71	protein_coding	cadherin 1 [Source:HGNC Symbol;Acc:HGNC:1748]	0
ENSG00000039123	SKIV2L2	-0.217086	0.0095417	0.0390425	0	0	-0.43966	1.67508e-07	1.14442e-06	0	0	0.0758417	0.362921	0.561659	0	0	-0.146733	0.0817656	0.154534	0	0	-0.111287	0.0604672	0.225262	0	0	5	55307760	55425581	+	28	9	6578	40.7	protein_coding	Ski2 like RNA helicase 2 [Source:HGNC Symbol;Acc:HGNC:18734]	0
ENSG00000039319	ZFYVE16	0.464209	1.37776e-07	4.31113e-06	0	0	0.603388	4.9768e-12	7.23401e-11	0	0	0.0547999	0.537535	0.713479	0	0	0.193979	0.024751	0.0578914	0	0	0.0695895	0.261497	0.521836	0	0	5	80408013	80479350	+	23	13	11461	36.38	protein_coding	zinc finger FYVE-type containing 16 [Source:HGNC Symbol;Acc:HGNC:20756]	0
ENSG00000039523	FAM65A	-0.0315625	0.701566	0.829065	0	0	-0.245286	0.00369833	0.00998248	0	0	-0.207185	0.0123779	0.0507198	0	0	-0.420909	5.54843e-07	4.74123e-06	0	0	-0.106862	0.0700934	0.246286	0	0	16	67518418	67546788	+	24	23	6729	61.84	protein_coding	family with sequence similarity 65 member A [Source:HGNC Symbol;Acc:HGNC:25836]	0
ENSG00000039560	RAI14	-0.0822753	0.299721	0.489254	0	0	-0.503864	1.83564e-10	2.06614e-09	0	0	0.293863	0.000178148	0.00164129	0	0	-0.127726	0.109996	0.196028	0	0	-0.210795	0.000165981	0.00360381	0	0	5	34656237	34832627	+	31	28	7687	44.74	protein_coding	retinoic acid induced 14 [Source:HGNC Symbol;Acc:HGNC:14873]	0
ENSG00000039600	SOX30	0.55829	0.35709	0.550457	0	0	-0.220876	0.735223	0.806912	0	0	-0.132606	0.835281	0.914511	0	0	-0.911772	0.14304	0.241435	0	0	-0.389583	0.383169	0.641222	0	0	5	157625679	157671480	-	7	3	3471	50.88	protein_coding	SRY-box 30 [Source:HGNC Symbol;Acc:HGNC:30635]	1
ENSG00000039650	PNKP	0.177207	0.123053	0.264037	0	0	-0.0201448	0.859189	0.902615	0	0	0.174535	0.128416	0.282959	0	0	-0.0228165	0.840911	0.896833	0	0	-0.098676	0.221852	0.479296	0	0	19	49859882	49878351	-	16	31	4635	61.04	protein_coding	polynucleotide kinase 3'-phosphatase [Source:HGNC Symbol;Acc:HGNC:9154]	0
ENSG00000040199	PHLPP2	0.329899	0.0245084	0.0804634	0	0	0.0238304	0.872163	0.911349	0	0	-0.14709	0.319102	0.518578	0	0	-0.453158	0.00208847	0.00702416	0	0	-0.153034	0.141929	0.371273	0	0	16	71637835	71724701	-	22	7	12493	44.64	protein_coding	PH domain and leucine rich repeat protein phosphatase 2 [Source:HGNC Symbol;Acc:HGNC:29149]	0
ENSG00000040275	SPDL1	-0.124771	0.434444	0.622754	0	0	-1.22002	1.12678e-13	2.15465e-12	-1	-1	0.161035	0.310714	0.509082	0	0	-0.93421	1.34919e-08	1.60467e-07	0	0	-0.547623	1.64065e-06	9.44334e-05	0	0	5	169583634	169604778	+	18	16	4777	40.17	protein_coding	spindle apparatus coiled-coil protein 1 [Source:HGNC Symbol;Acc:HGNC:26010]	0
ENSG00000040341	STAU2	0.558441	1.43952e-08	6.11306e-07	0	0	0.856233	1.20876e-17	4.62283e-16	0	0	-0.364983	0.000336748	0.00278493	0	0	-0.067191	0.486797	0.611294	0	0	0.148896	0.0338333	0.156989	0	0	8	73420369	73747708	-	25	29	8998	38.86	protein_coding	staufen double-stranded RNA binding protein 2 [Source:HGNC Symbol;Acc:HGNC:11371]	0
ENSG00000040487	PQLC2	0.465347	1.81577e-05	0.000252827	0	0	0.175667	0.136135	0.216054	0	0	-0.351469	0.00298987	0.0167118	0	0	-0.641148	2.83221e-09	3.9025e-08	0	0	-0.14484	0.071247	0.248412	0	0	1	19312326	19329300	+	9	6	2686	61.91	protein_coding	PQ loop repeat containing 2 [Source:HGNC Symbol;Acc:HGNC:26001]	0
ENSG00000040531	CTNS	-0.0514119	0.660009	0.80062	0	0	0.263813	0.0156088	0.0349365	0	0	0.232982	0.0414302	0.12721	0	0	0.548207	9.14899e-07	7.50497e-06	0	0	0.157613	0.0486888	0.196625	0	0	17	3636468	3661542	+	13	10	3398	56.12	protein_coding	cystinosin, lysosomal cystine transporter [Source:HGNC Symbol;Acc:HGNC:2518]	0
ENSG00000040608	RTN4R	0.00763031	0.954621	0.977279	0	0	0.231497	0.0785806	0.137752	0	0	0.0771179	0.563637	0.732532	0	0	0.300985	0.0227686	0.0538918	0	0	0.111933	0.233449	0.492434	0	0	22	20241415	20283246	-	8	6	3339	66.88	protein_coding	reticulon 4 receptor [Source:HGNC Symbol;Acc:HGNC:18601]	0
ENSG00000040633	PHF23	0.157975	0.123458	0.264598	0	0	0.0996225	0.327562	0.43741	0	0	0.135477	0.186532	0.364341	0	0	0.0771246	0.448415	0.577531	0	0	-0.0291763	0.686247	0.851745	0	0	17	7235028	7239722	-	11	13	2783	57.92	protein_coding	PHD finger protein 23 [Source:HGNC Symbol;Acc:HGNC:28428]	0
ENSG00000040933	INPP4A	0.152355	0.0701712	0.175888	0	0	0.145207	0.064781	0.117097	0	0	0.45885	2.38348e-08	7.18382e-07	0	0	0.451702	2.05999e-08	2.35096e-07	0	0	-0.00357384	0.950446	0.981646	0	0	2	98444854	98594390	+	32	10	13187	49.06	protein_coding	inositol polyphosphate-4-phosphatase type I A [Source:HGNC Symbol;Acc:HGNC:6074]	0
ENSG00000041353	RAB27B	0.203976	0.369336	0.563132	0	0	0.379577	0.0857914	0.148047	0	0	0.298538	0.186998	0.365044	0	0	0.474139	0.0326992	0.0728483	0	0	0.0878002	0.579581	0.787055	0	0	18	54717860	54895516	+	8	4	7432	36.21	protein_coding	RAB27B, member RAS oncogene family [Source:HGNC Symbol;Acc:HGNC:9767]	0
ENSG00000041357	PSMA4	0.166632	0.126601	0.269187	0	0	-0.292052	0.00772031	0.0190517	0	0	-0.0579549	0.59515	0.75549	0	0	-0.516639	2.52759e-06	1.86375e-05	0	0	-0.229342	0.00301615	0.0311013	0	0	15	78540405	78552419	+	6	21	6996	42.62	protein_coding	proteasome subunit alpha 4 [Source:HGNC Symbol;Acc:HGNC:9533]	1
ENSG00000041802	LSG1	-0.0337994	0.670778	0.808579	0	0	-0.118819	0.144227	0.226597	0	0	-0.298378	0.000187455	0.00171418	0	0	-0.383398	2.25361e-06	1.68629e-05	0	0	-0.04251	0.454871	0.698937	0	0	3	194640788	194672477	-	16	8	4818	45.79	protein_coding	large 60S subunit nuclear export GTPase 1 [Source:HGNC Symbol;Acc:HGNC:25652]	0
ENSG00000041880	PARP3	0.141442	0.219986	0.395359	0	0	0.337306	0.00571841	0.0146755	0	0	-0.600922	7.59081e-07	1.53331e-05	0	0	-0.405058	0.00046957	0.00191757	0	0	0.097932	0.243527	0.504161	0	0	3	51942345	51948867	+	10	9	2928	58.23	protein_coding	poly(ADP-ribose) polymerase family member 3 [Source:HGNC Symbol;Acc:HGNC:273]	0
ENSG00000041982	TNC	0.236278	0.828008	0.90835	0	0	0.324603	0.779728	0.840586	0	0	-0.517966	0.65845	0.801579	0	0	-0.429642	0.692574	0.783703	0	0	0.0441623	0.952381	0.982289	0	0	9	115019578	115118257	-	33	14	9636	51.98	protein_coding	tenascin C [Source:HGNC Symbol;Acc:HGNC:5318]	1
ENSG00000041988	THAP3	-0.061343	0.588947	0.750854	0	0	-0.268877	0.019683	0.0425024	0	0	-0.0961883	0.398443	0.594778	0	0	-0.303722	0.00819818	0.0226179	0	0	-0.103767	0.199576	0.451277	0	0	1	6624866	6635586	+	7	8	4072	58.94	protein_coding	THAP domain containing 3 [Source:HGNC Symbol;Acc:HGNC:20855]	0
ENSG00000042088	TDP1	-0.236338	0.029279	0.0919842	0	0	-0.49696	7.11653e-06	3.59271e-05	0	0	-0.103466	0.331622	0.530663	0	0	-0.364089	0.00121524	0.00439745	0	0	-0.130311	0.0926513	0.289948	0	0	14	89954939	90044768	+	25	17	6227	47.18	protein_coding	tyrosyl-DNA phosphodiesterase 1 [Source:HGNC Symbol;Acc:HGNC:18884]	0
ENSG00000042286	AIFM2	0.194399	0.0363994	0.108267	0	0	-0.205307	0.0265807	0.0551082	0	0	0.197356	0.0329662	0.107371	0	0	-0.202351	0.0294619	0.0667685	0	0	-0.199853	0.00230746	0.0256533	0	0	10	70098223	70132934	-	11	4	5135	53.05	protein_coding	apoptosis inducing factor, mitochondria associated 2 [Source:HGNC Symbol;Acc:HGNC:21411]	0
ENSG00000042317	SPATA7	0.105259	0.557743	0.725584	0	0	0.340497	0.0437373	0.0840556	0	0	0.130921	0.457125	0.646967	0	0	0.366159	0.0335233	0.0744236	0	0	0.117619	0.340104	0.603266	0	0	14	88384924	88470350	+	19	22	6872	39.51	protein_coding	spermatogenesis associated 7 [Source:HGNC Symbol;Acc:HGNC:20423]	0
ENSG00000042429	MED17	0.0801246	0.616278	0.770137	0	0	0.306414	0.0498914	0.0939821	0	0	0.00309416	0.9845	0.993282	0	0	0.229383	0.144037	0.242766	0	0	0.113145	0.3115	0.575453	0	0	11	93784227	93814963	+	10	29	16610	40.22	protein_coding	mediator complex subunit 17 [Source:HGNC Symbol;Acc:HGNC:2375]	0
ENSG00000042445	RETSAT	0.175612	0.0824697	0.1981	0	0	0.507974	3.43527e-07	2.23182e-06	0	0	0.273662	0.00660247	0.0312854	0	0	0.606024	1.42745e-09	2.07948e-08	0	0	0.166181	0.0191283	0.108737	0	0	2	85342088	85354620	-	11	7	4005	53.71	protein_coding	retinol saturase [Source:HGNC Symbol;Acc:HGNC:25991]	0
ENSG00000042493	CAPG	-0.215865	0.0433562	0.123251	0	0	0.0971504	0.371197	0.481774	0	0	-0.662518	8.32986e-10	3.59291e-08	0	0	-0.349503	0.00120193	0.00435662	0	0	0.156508	0.0399554	0.173816	0	0	2	85394748	85418432	-	15	15	2607	60.84	protein_coding	capping actin protein, gelsolin like [Source:HGNC Symbol;Acc:HGNC:1474]	0
ENSG00000042753	AP2S1	0.0391144	0.692827	0.823239	0	0	-0.0719096	0.470175	0.579843	0	0	-0.178698	0.0716093	0.187293	0	0	-0.289722	0.00358765	0.0111915	0	0	-0.055512	0.429158	0.678723	0	0	19	46838136	46850992	-	6	10	1704	55.05	protein_coding	adaptor related protein complex 2 sigma 1 subunit [Source:HGNC Symbol;Acc:HGNC:565]	0
ENSG00000042832	TG	1.25615	0.171203	0.331833	0	0	-0.0899053	0.921604	0.947448	0	0	0.174069	0.864589	0.932187	0	0	-1.17199	0.153076	0.254493	0	0	-0.673027	0.310766	0.575057	0	0	8	132866958	133134903	+	53	20	11132	52.7	protein_coding	thyroglobulin [Source:HGNC Symbol;Acc:HGNC:11764]	1
ENSG00000043093	DCUN1D1	0.267178	0.0328799	0.100671	0	0	0.215873	0.0908382	0.155092	0	0	-0.391809	0.00204884	0.0123375	0	0	-0.443114	0.000434298	0.00179024	0	0	-0.0256525	0.774204	0.900861	0	0	3	182938074	182985953	-	11	8	8412	35.27	protein_coding	defective in cullin neddylation 1 domain containing 1 [Source:HGNC Symbol;Acc:HGNC:18184]	0
ENSG00000043143	JADE2	-0.191764	0.0727173	0.180352	0	0	0.0268663	0.802436	0.858826	0	0	-0.321951	0.00260574	0.0150033	0	0	-0.10332	0.335886	0.465877	0	0	0.109315	0.148944	0.381893	0	0	5	134524312	134583230	+	17	11	9877	56.42	protein_coding	jade family PHD finger 2 [Source:HGNC Symbol;Acc:HGNC:22984]	0
ENSG00000043355	ZIC2	-0.288215	0.0389608	0.114014	0	0	0.00390319	0.977549	0.985158	0	0	-0.102387	0.461129	0.650388	0	0	0.189731	0.173309	0.280958	0	0	0.146059	0.137642	0.363761	0	0	13	99981772	99986773	+	5	5	3310	58.58	protein_coding	Zic family member 2 [Source:HGNC Symbol;Acc:HGNC:12873]	0
ENSG00000043514	TRIT1	-0.332919	0.000800108	0.00555236	0	0	-0.326378	0.000941251	0.00293618	0	0	-0.00502372	0.958515	0.981845	0	0	0.0015176	0.988059	0.99304	0	0	0.00327066	0.962743	0.985857	0	0	1	39841022	39883511	-	12	15	2663	44.84	protein_coding	tRNA isopentenyltransferase 1 [Source:HGNC Symbol;Acc:HGNC:20286]	0
ENSG00000043591	ADRB1	0.0154781	0.963005	0.981899	0	0	0.15734	0.612569	0.706921	0	0	0.238087	0.46405	0.653068	0	0	0.379949	0.233533	0.353213	0	0	0.0709309	0.755788	0.890077	0	0	10	114044056	114046908	+	1	1	2853	57.45	protein_coding	adrenoceptor beta 1 [Source:HGNC Symbol;Acc:HGNC:285]	1
ENSG00000044090	CUL7	0.275705	0.00569043	0.0261222	0	0	0.199281	0.0431446	0.0831025	0	0	0.207814	0.0372187	0.117832	0	0	0.13139	0.182097	0.291632	0	0	-0.0382118	0.585516	0.791177	0	0	6	43037617	43053945	-	28	3	5628	59.38	protein_coding	cullin 7 [Source:HGNC Symbol;Acc:HGNC:21024]	0
ENSG00000044115	CTNNA1	0.369003	0.000338573	0.00280184	0	0	0.418123	4.75689e-05	0.00020179	0	0	0.180881	0.0787037	0.199903	0	0	0.23	0.0250809	0.0585516	0	0	0.0245597	0.735302	0.879609	0	0	5	138610967	138935034	+	37	44	8830	48.06	protein_coding	catenin alpha 1 [Source:HGNC Symbol;Acc:HGNC:2509]	1
ENSG00000044446	PHKA2	-0.131124	0.175572	0.338018	0	0	-0.142702	0.139012	0.219829	0	0	-0.0296596	0.756705	0.866262	0	0	-0.0412369	0.672425	0.768014	0	0	-0.00578867	0.932482	0.974971	0	0	X	18892300	18984598	-	33	8	9029	53.96	protein_coding	phosphorylase kinase regulatory subunit alpha 2 [Source:HGNC Symbol;Acc:HGNC:8926]	0
ENSG00000044459	CNTLN	0.0264357	0.831877	0.910732	0	0	-0.227379	0.0790287	0.138374	0	0	-0.164613	0.191574	0.370822	0	0	-0.418427	0.00106582	0.00392949	0	0	-0.126907	0.157662	0.394498	0	0	9	17134982	17503923	+	28	4	11064	36.98	protein_coding	centlein [Source:HGNC Symbol;Acc:HGNC:23432]	0
ENSG00000044574	HSPA5	-0.224597	0.366726	0.560064	0	0	0.0243341	0.922064	0.947753	0	0	-0.278445	0.263213	0.457981	0	0	-0.0295139	0.905554	0.940133	0	0	0.124466	0.479185	0.718861	0	0	9	125234853	125241330	-	8	1	3908	46.03	protein_coding	heat shock protein family A (Hsp70) member 5 [Source:HGNC Symbol;Acc:HGNC:5238]	1
ENSG00000046604	DSG2	0.251233	0.01874	0.0656419	0	0	0.491032	4.56298e-06	2.38427e-05	0	0	-0.224055	0.0361495	0.115381	0	0	0.0157444	0.882813	0.925512	0	0	0.1199	0.112569	0.323673	0	0	18	31498043	31549008	+	15	2	6190	41.32	protein_coding	desmoglein 2 [Source:HGNC Symbol;Acc:HGNC:3049]	1
ENSG00000046647	GEMIN8	-0.00154595	0.991514	0.996928	0	0	-0.126649	0.389373	0.500209	0	0	-0.105665	0.467919	0.656629	0	0	-0.230768	0.11622	0.204806	0	0	-0.0625516	0.545244	0.765575	0	0	X	14008279	14029893	-	8	5	2424	48.06	protein_coding	gem nuclear organelle associated protein 8 [Source:HGNC Symbol;Acc:HGNC:26044]	0
ENSG00000046651	OFD1	0.276116	0.0230574	0.0767688	0	0	0.392492	0.00063244	0.00205986	0	0	0.207202	0.0876302	0.215507	0	0	0.323578	0.00492398	0.0146993	0	0	0.0581878	0.486896	0.724853	0	0	X	13734745	13769353	+	25	9	5172	41.59	protein_coding	OFD1, centriole and centriolar satellite protein [Source:HGNC Symbol;Acc:HGNC:2567]	0
ENSG00000047056	WDR37	0.221096	0.0251837	0.0821633	0	0	0.295541	0.00151643	0.00451989	0	0	0.202299	0.038757	0.121362	0	0	0.276745	0.00326276	0.0103069	0	0	0.0372229	0.58374	0.790104	0	0	10	1049538	1132297	+	18	6	5656	49.84	protein_coding	WD repeat domain 37 [Source:HGNC Symbol;Acc:HGNC:31406]	0
ENSG00000047188	YTHDC2	0.0836744	0.375603	0.568975	0	0	0.224954	0.0160224	0.0357137	0	0	0.104191	0.269288	0.465629	0	0	0.24547	0.00867674	0.0237592	0	0	0.0706397	0.287462	0.5511	0	0	5	113513683	113595285	+	28	7	10816	36.78	protein_coding	YTH domain containing 2 [Source:HGNC Symbol;Acc:HGNC:24721]	0
ENSG00000047230	CTPS2	-0.0356184	0.756452	0.862752	0	0	-0.0192685	0.867985	0.908529	0	0	-0.151643	0.186861	0.36486	0	0	-0.135293	0.24302	0.364096	0	0	0.00817494	0.920194	0.969258	0	0	X	16588003	16712936	-	22	5	5510	46.48	protein_coding	CTP synthase 2 [Source:HGNC Symbol;Acc:HGNC:2520]	0
ENSG00000047249	ATP6V1H	0.281405	0.00593841	0.0270016	0	0	0.487823	1.36782e-06	7.9689e-06	0	0	0.0675028	0.510997	0.692179	0	0	0.273921	0.00641603	0.0184094	0	0	0.103209	0.150818	0.384474	0	0	8	53715557	53843558	-	17	19	5090	43.32	protein_coding	ATPase H+ transporting V1 subunit H [Source:HGNC Symbol;Acc:HGNC:18303]	0
ENSG00000047315	POLR2B	9.39972e-05	0.999112	0.999986	0	0	0.147665	0.0793061	0.138752	0	0	0.0780128	0.354121	0.552848	0	0	0.225583	0.00752241	0.0210814	0	0	0.0737853	0.215671	0.47105	0	0	4	56977722	57031168	+	26	13	5901	41.69	protein_coding	RNA polymerase II subunit B [Source:HGNC Symbol;Acc:HGNC:9188]	1
ENSG00000047346	FAM214A	0.675815	0.000260475	0.00227437	0	0	1.54092	1.63904e-17	6.15891e-16	1	1	-0.129142	0.508614	0.690775	0	0	0.735958	1.64302e-05	9.95295e-05	0	0	0.43255	0.000859925	0.012317	0	0	15	52581317	52709817	-	17	16	9832	38.92	protein_coding	family with sequence similarity 214 member A [Source:HGNC Symbol;Acc:HGNC:25609]	0
ENSG00000047365	ARAP2	0.118609	0.531814	0.704419	0	0	0.430961	0.0236176	0.0498036	0	0	-0.307122	0.106991	0.248898	0	0	0.00523023	0.977971	0.987039	0	0	0.156176	0.244905	0.505165	0	0	4	35948221	36244509	-	48	10	12428	39.05	protein_coding	ArfGAP with RhoGAP domain, ankyrin repeat and PH domain 2 [Source:HGNC Symbol;Acc:HGNC:16924]	0
ENSG00000047410	TPR	0.110703	0.252893	0.435316	0	0	0.261938	0.00691256	0.0172864	0	0	-0.172851	0.0743748	0.19274	0	0	-0.0216165	0.823443	0.883727	0	0	0.0756175	0.269616	0.530721	0	0	1	186311652	186375693	-	51	9	12350	39.48	protein_coding	translocated promoter region, nuclear basket protein [Source:HGNC Symbol;Acc:HGNC:12017]	1
ENSG00000047578	KIAA0556	-0.0405252	0.671467	0.808967	0	0	0.0925203	0.31753	0.426961	0	0	0.198726	0.0347718	0.112043	0	0	0.331771	0.000415805	0.00172226	0	0	0.0665227	0.317261	0.581166	0	0	16	27550133	27780369	+	31	10	9784	54.6	protein_coding	KIAA0556 [Source:HGNC Symbol;Acc:HGNC:29068]	0
ENSG00000047579	DTNBP1	0.211009	0.0569094	0.151372	0	0	0.203199	0.0583577	0.10737	0	0	0.0817046	0.462249	0.65154	0	0	0.0738943	0.490057	0.614356	0	0	-0.00390515	0.959608	0.984465	0	0	6	15522801	15663058	-	13	12	3052	51.51	protein_coding	dystrobrevin binding protein 1 [Source:HGNC Symbol;Acc:HGNC:17328]	0
ENSG00000047597	XK	-0.248042	0.0578066	0.152936	0	0	-0.446012	0.000145768	0.000554523	0	0	0.49931	3.10454e-05	0.000379199	0	0	0.301339	0.0187271	0.0456441	0	0	-0.0989854	0.260797	0.521592	0	0	X	37685759	37732130	+	3	1	5206	41.84	protein_coding	X-linked Kx blood group [Source:HGNC Symbol;Acc:HGNC:12811]	0
ENSG00000047621	C12orf4	0.33193	0.0335994	0.102308	0	0	0.0986898	0.528343	0.631794	0	0	0.0307214	0.845084	0.920645	0	0	-0.202519	0.192686	0.304817	0	0	-0.11662	0.291484	0.555224	0	0	12	4487728	4538508	-	16	9	4939	39.91	protein_coding	chromosome 12 open reading frame 4 [Source:HGNC Symbol;Acc:HGNC:1184]	0
ENSG00000047634	SCML1	-0.0612535	0.746036	0.856873	0	0	0.185714	0.179492	0.270282	0	0	2.21536	1.49105e-42	1.83292e-39	1	1	2.46233	6.07245e-52	8.7089e-49	1	1	0.123484	0.292198	0.556148	0	0	X	17737449	17754988	+	6	7	5497	35.44	protein_coding	sex comb on midleg-like 1 (Drosophila) [Source:HGNC Symbol;Acc:HGNC:10580]	0
ENSG00000047644	WWC3	-0.0266049	0.839466	0.914946	0	0	0.810759	9.54528e-10	9.5342e-09	0	0	-0.52557	8.90154e-05	0.000914055	0	0	0.311794	0.016165	0.040354	0	0	0.418682	7.14609e-06	0.000300695	0	0	X	10015562	10144478	+	24	2	7114	53.16	protein_coding	WWC family member 3 [Source:HGNC Symbol;Acc:HGNC:29237]	0
ENSG00000047662	FAM184B	-0.106829	0.888624	0.943269	0	0	-0.822876	0.130019	0.208074	0	0	2.10888	0.000893486	0.00626605	1	1	1.39283	0.034852	0.0767993	0	0	-0.358023	0.459846	0.702276	0	0	4	17629306	17781512	-	18	1	6622	49.2	protein_coding	family with sequence similarity 184 member B [Source:HGNC Symbol;Acc:HGNC:29235]	1
ENSG00000047849	MAP4	0.292176	0.00209282	0.0119338	0	0	0.270151	0.00449896	0.0118899	0	0	-0.103431	0.276384	0.472956	0	0	-0.125456	0.186262	0.296748	0	0	-0.0110127	0.869727	0.945302	0	0	3	47850690	48089272	-	25	16	14943	48.42	protein_coding	microtubule associated protein 4 [Source:HGNC Symbol;Acc:HGNC:6862]	1
ENSG00000047932	GOPC	0.0711111	0.466234	0.651607	0	0	0.219601	0.0225515	0.0478617	0	0	0.0925068	0.341942	0.540983	0	0	0.240996	0.0125453	0.0325353	0	0	0.0742447	0.278711	0.541256	0	0	6	117560269	117602542	-	9	3	4628	39.63	protein_coding	golgi associated PDZ and coiled-coil motif containing [Source:HGNC Symbol;Acc:HGNC:17643]	0
ENSG00000048028	USP28	-0.00981742	0.916219	0.957426	0	0	0.0446132	0.630329	0.722427	0	0	0.0121588	0.895595	0.949818	0	0	0.0665895	0.475728	0.60205	0	0	0.0272153	0.679022	0.848321	0	0	11	113797874	113875570	-	30	15	5719	43.08	protein_coding	ubiquitin specific peptidase 28 [Source:HGNC Symbol;Acc:HGNC:12625]	0
ENSG00000048052	HDAC9	0.844163	0.0050028	0.023712	0	0	0.329233	0.157972	0.243916	0	0	1.33187	2.80749e-06	4.79335e-05	1	1	0.816937	0.00092669	0.00347837	0	0	-0.257465	0.177189	0.421805	0	0	7	18086949	19002416	+	43	29	16827	39.46	protein_coding	histone deacetylase 9 [Source:HGNC Symbol;Acc:HGNC:14065]	0
ENSG00000048140	TSPAN17	0.46651	3.1988e-08	1.17883e-06	0	0	0.299058	0.000310833	0.0010915	0	0	0.266079	0.00165924	0.0104179	0	0	0.0986261	0.232498	0.352164	0	0	-0.0837263	0.156647	0.393046	0	0	5	176647387	176659054	+	6	9	5215	59.35	protein_coding	tetraspanin 17 [Source:HGNC Symbol;Acc:HGNC:13594]	0
ENSG00000048162	NOP16	-0.592352	6.51773e-09	3.10176e-07	0	0	-0.859945	4.44925e-17	1.56588e-15	0	0	0.111726	0.259158	0.453632	0	0	-0.155867	0.137686	0.234101	0	0	-0.133796	0.0637166	0.232569	0	0	5	176383938	176388975	-	5	11	2862	50.17	protein_coding	NOP16 nucleolar protein [Source:HGNC Symbol;Acc:HGNC:26934]	0
ENSG00000048342	CC2D2A	0.139203	0.194664	0.363751	0	0	0.00677263	0.95065	0.96751	0	0	-0.126895	0.242494	0.435811	0	0	-0.259325	0.0165236	0.041106	0	0	-0.0662151	0.387593	0.644864	0	0	4	15469865	15601557	+	43	17	7606	44.31	protein_coding	coiled-coil and C2 domain containing 2A [Source:HGNC Symbol;Acc:HGNC:29253]	0
ENSG00000048392	RRM2B	0.346638	0.000514138	0.00390556	0	0	1.23604	2.44005e-35	9.12897e-33	1	1	0.125255	0.210113	0.395153	0	0	1.01466	1.29323e-24	2.14005e-22	1	1	0.444703	2.37379e-10	1.04751e-07	0	0	8	102204502	102239118	-	11	11	5548	38.64	protein_coding	ribonucleotide reductase regulatory TP53 inducible subunit M2B [Source:HGNC Symbol;Acc:HGNC:17296]	1
ENSG00000048405	ZNF800	0.0100633	0.918739	0.95897	0	0	0.144728	0.142078	0.223772	0	0	-0.101287	0.304262	0.502335	0	0	0.0333783	0.735038	0.817649	0	0	0.0673325	0.334211	0.597649	0	0	7	127346790	127431924	-	8	8	5793	43.35	protein_coding	zinc finger protein 800 [Source:HGNC Symbol;Acc:HGNC:27267]	0
ENSG00000048471	SNX29	0.346733	0.0012437	0.00788946	0	0	0.401716	0.000128782	0.000496047	0	0	-0.0300637	0.785695	0.883084	0	0	0.0249193	0.806847	0.871569	0	0	0.0274915	0.714636	0.867402	0	0	16	11976737	12574289	+	27	8	11298	51.14	protein_coding	sorting nexin 29 [Source:HGNC Symbol;Acc:HGNC:30542]	0
ENSG00000048544	MRPS10	-0.207178	0.0321015	0.0989376	0	0	-0.19597	0.043362	0.083437	0	0	-0.0918524	0.338885	0.538094	0	0	-0.0806437	0.408682	0.538959	0	0	0.00560439	0.934771	0.975704	0	0	6	42206801	42217865	-	7	1	2110	41.56	protein_coding	mitochondrial ribosomal protein S10 [Source:HGNC Symbol;Acc:HGNC:14502]	0
ENSG00000048649	RSF1	0.26939	0.0181061	0.0641034	0	0	0.608679	9.41086e-08	6.69537e-07	0	0	-0.0657257	0.565214	0.73353	0	0	0.273563	0.0158648	0.0397254	0	0	0.169644	0.0350804	0.160567	0	0	11	77659996	77821017	-	17	12	15740	38.33	protein_coding	remodeling and spacing factor 1 [Source:HGNC Symbol;Acc:HGNC:18118]	0
ENSG00000048707	VPS13D	0.0561318	0.570252	0.73596	0	0	0.179176	0.0722073	0.12851	0	0	-0.293246	0.00317213	0.0175482	0	0	-0.170202	0.0862207	0.161096	0	0	0.061522	0.380746	0.63897	0	0	1	12230067	12512047	+	75	14	20023	45.51	protein_coding	vacuolar protein sorting 13 homolog D [Source:HGNC Symbol;Acc:HGNC:23595]	0
ENSG00000048828	FAM120A	0.0210121	0.792337	0.88601	0	0	-0.19677	0.0137939	0.0314013	0	0	0.0277649	0.727335	0.845959	0	0	-0.190017	0.0176538	0.0434403	0	0	-0.108891	0.0537918	0.20997	0	0	9	93451722	93566107	+	18	5	7204	45.38	protein_coding	family with sequence similarity 120A [Source:HGNC Symbol;Acc:HGNC:13247]	1
ENSG00000048991	R3HDM1	-0.134878	0.0901342	0.21125	0	0	-0.453556	1.91665e-08	1.55373e-07	0	0	-0.0891263	0.260777	0.455261	0	0	-0.407805	4.83172e-07	4.19334e-06	0	0	-0.159339	0.00491797	0.0439908	0	0	2	135531455	135725270	+	32	20	7898	44.99	protein_coding	R3H domain containing 1 [Source:HGNC Symbol;Acc:HGNC:9757]	0
ENSG00000049089	COL9A2	-0.00402102	0.98609	0.994061	0	0	0.327884	0.170434	0.25948	0	0	-0.555993	0.0207958	0.0753307	0	0	-0.224088	0.327911	0.457248	0	0	0.165952	0.317708	0.581429	0	0	1	40300487	40317816	-	36	11	4151	63.79	protein_coding	collagen type IX alpha 2 chain [Source:HGNC Symbol;Acc:HGNC:2218]	0
ENSG00000049130	KITLG	-0.0859131	0.792969	0.886267	0	0	1.61386e-06	0.999996	1	0	0	1.0225	0.00198552	0.0119898	0	1	1.10841	0.000819438	0.00312764	1	1	0.0429574	0.852754	0.936739	0	0	12	88492793	88580851	-	12	5	6030	37.51	protein_coding	KIT ligand [Source:HGNC Symbol;Acc:HGNC:6343]	1
ENSG00000049167	ERCC8	-0.168994	0.113784	0.250061	0	0	-0.185804	0.0714306	0.127351	0	0	0.157406	0.125131	0.278124	0	0	0.140596	0.1901	0.301393	0	0	-0.00840501	0.909942	0.96453	0	0	5	60873831	60945073	-	17	8	4847	42.42	protein_coding	ERCC excision repair 8, CSA ubiquitin ligase complex subunit [Source:HGNC Symbol;Acc:HGNC:3439]	0
ENSG00000049192	ADAMTS6	0.745664	0.129947	0.274287	0	0	0.700182	0.109567	0.180324	0	0	0.651493	0.185731	0.363395	0	0	0.60601	0.166353	0.272245	0	0	-0.0227412	0.940649	0.977453	0	0	5	65148736	65481920	-	29	8	8567	41.75	protein_coding	ADAM metallopeptidase with thrombospondin type 1 motif 6 [Source:HGNC Symbol;Acc:HGNC:222]	1
ENSG00000049239	H6PD	0.370321	0.0211681	0.0717838	0	0	0.93609	6.63199e-09	5.79668e-08	0	0	-0.209383	0.194834	0.375126	0	0	0.356386	0.0254237	0.0591994	0	0	0.282884	0.0126724	0.0839458	0	0	1	9234775	9271337	+	6	3	9321	56.55	protein_coding	hexose-6-phosphate dehydrogenase/glucose 1-dehydrogenase [Source:HGNC Symbol;Acc:HGNC:4795]	0
ENSG00000049245	VAMP3	0.0559144	0.479412	0.662174	0	0	0.238251	0.00281945	0.00783889	0	0	-0.236265	0.00298349	0.016687	0	0	-0.0539291	0.49625	0.620097	0	0	0.0911681	0.104436	0.309726	0	0	1	7771269	7781432	+	6	3	2760	43.41	protein_coding	vesicle associated membrane protein 3 [Source:HGNC Symbol;Acc:HGNC:12644]	0
ENSG00000049246	PER3	-0.0869335	0.555061	0.723671	0	0	0.325466	0.0239596	0.0504459	0	0	-0.194906	0.187708	0.365974	0	0	0.217493	0.129717	0.222975	0	0	0.2062	0.0454406	0.188079	0	0	1	7784320	7845177	+	24	9	8099	43.75	protein_coding	period circadian clock 3 [Source:HGNC Symbol;Acc:HGNC:8847]	0
ENSG00000049247	UTS2	1.58002	0.000134253	0.00131353	1	1	0.162325	0.535591	0.638642	0	0	1.91003	8.57548e-07	1.70617e-05	1	1	0.492339	0.0791925	0.15063	0	0	-0.708846	0.00435732	0.0403387	0	0	1	7843083	7853512	-	7	3	1791	40.48	protein_coding	urotensin 2 [Source:HGNC Symbol;Acc:HGNC:12636]	1
ENSG00000049283	EPN3	0.177231	0.36136	0.555133	0	0	0.407244	0.0453397	0.0867188	0	0	-0.88018	1.33645e-05	0.000185039	0	0	-0.650167	0.000924269	0.0034708	0	0	0.115007	0.413138	0.666454	0	0	17	50532543	50543750	+	12	18	4642	60.79	protein_coding	epsin 3 [Source:HGNC Symbol;Acc:HGNC:18235]	0
ENSG00000049323	LTBP1	0.16078	0.334848	0.528304	0	0	0.114099	0.504972	0.610893	0	0	-0.260532	0.128591	0.283108	0	0	-0.307213	0.0648518	0.127905	0	0	-0.0233408	0.845274	0.932927	0	0	2	32946972	33399509	+	37	12	7329	50.65	protein_coding	latent transforming growth factor beta binding protein 1 [Source:HGNC Symbol;Acc:HGNC:6714]	0
ENSG00000049449	RCN1	-0.0312842	0.717124	0.839686	0	0	0.336735	9.11694e-05	0.000363116	0	0	-0.0589496	0.494384	0.678905	0	0	0.309069	0.000332617	0.00141412	0	0	0.184009	0.00253333	0.0274205	0	0	11	31812391	32105755	+	12	11	7225	46.96	protein_coding	reticulocalbin 1 [Source:HGNC Symbol;Acc:HGNC:9934]	0
ENSG00000049541	RFC2	-0.17653	0.0899588	0.211127	0	0	-0.654333	9.92425e-10	9.87833e-09	0	0	-0.214367	0.0392236	0.122534	0	0	-0.692169	1.09343e-10	1.94601e-09	0	0	-0.238901	0.00136636	0.017265	0	0	7	74231499	74254458	-	13	13	2211	52.96	protein_coding	replication factor C subunit 2 [Source:HGNC Symbol;Acc:HGNC:9970]	0
ENSG00000049618	ARID1B	0.075	0.439634	0.627527	0	0	0.0707316	0.466746	0.576896	0	0	-0.0365085	0.707085	0.832462	0	0	-0.0407769	0.674446	0.769557	0	0	-0.0021342	0.975208	0.991161	0	0	6	156777374	157210779	+	29	35	44058	42.84	protein_coding	AT-rich interaction domain 1B [Source:HGNC Symbol;Acc:HGNC:18040]	0
ENSG00000049656	CLPTM1L	-0.0894405	0.290771	0.479647	0	0	-0.0279784	0.73884	0.809591	0	0	0.238573	0.00456874	0.0235202	0	0	0.300035	0.000386716	0.00161499	0	0	0.0307311	0.606131	0.805057	0	0	5	1317744	1345099	-	17	16	6557	57.95	protein_coding	CLPTM1 like [Source:HGNC Symbol;Acc:HGNC:24308]	0
ENSG00000049759	NEDD4L	0.241142	0.0102285	0.0411964	0	0	0.512039	3.55538e-08	2.74263e-07	0	0	0.0139787	0.881886	0.942174	0	0	0.284875	0.00209376	0.00703781	0	0	0.135448	0.0401329	0.174196	0	0	18	58044367	58401540	+	49	38	17455	47.25	protein_coding	neural precursor cell expressed, developmentally down-regulated 4-like, E3 ubiquitin protein ligase [Source:HGNC Symbol;Acc:HGNC:7728]	0
ENSG00000049769	PPP1R3F	0.819905	0.00819023	0.034658	0	0	0.739921	0.00564094	0.0145178	0	0	1.0578	0.00053899	0.00410807	1	1	0.977817	0.000317964	0.0013609	0	0	-0.0399922	0.842801	0.932233	0	0	X	49269843	49301461	+	5	5	4173	58.04	protein_coding	protein phosphatase 1 regulatory subunit 3F [Source:HGNC Symbol;Acc:HGNC:14944]	0
ENSG00000049860	HEXB	0.438392	1.35315e-07	4.24184e-06	0	0	0.376639	4.82166e-06	2.51e-05	0	0	0.216217	0.00942349	0.0412562	0	0	0.154464	0.0599791	0.119736	0	0	-0.0308762	0.597411	0.79918	0	0	5	74640023	74722647	+	16	13	5067	42.83	protein_coding	hexosaminidase subunit beta [Source:HGNC Symbol;Acc:HGNC:4879]	0
ENSG00000049883	PTCD2	-0.447315	0.00349168	0.017842	0	0	-0.26365	0.0852369	0.147267	0	0	-0.119665	0.428638	0.622226	0	0	0.0639993	0.679612	0.773809	0	0	0.0918324	0.396247	0.65295	0	0	5	72320367	72368395	+	11	12	12115	42.53	protein_coding	pentatricopeptide repeat domain 2 [Source:HGNC Symbol;Acc:HGNC:25734]	0
ENSG00000050130	JKAMP	0.314833	7.111e-05	0.000773579	0	0	0.502223	9.50714e-11	1.12762e-09	0	0	0.219551	0.00561039	0.0276661	0	0	0.406941	1.5192e-07	1.46391e-06	0	0	0.0936952	0.0909075	0.286384	0	0	14	59484443	59505410	+	8	15	4350	39.01	protein_coding	JNK1/MAPK8-associated membrane protein [Source:HGNC Symbol;Acc:HGNC:20184]	0
ENSG00000050327	ARHGEF5	0.359243	0.00119883	0.00766983	0	0	0.531895	2.60169e-07	1.72212e-06	0	0	0.105393	0.350406	0.549699	0	0	0.278045	0.00617867	0.0178444	0	0	0.0863259	0.255983	0.516645	0	0	7	144355288	144380632	+	15	4	5818	56.48	protein_coding	Rho guanine nucleotide exchange factor 5 [Source:HGNC Symbol;Acc:HGNC:13209]	0
ENSG00000050344	NFE2L3	-0.193586	0.0410808	0.118614	0	0	-0.507062	4.24222e-08	3.2319e-07	0	0	0.522851	1.6121e-08	5.09068e-07	0	0	0.209374	0.0271173	0.0624834	0	0	-0.156738	0.0178866	0.104278	0	0	7	26152240	26187125	+	4	3	4249	45.38	protein_coding	nuclear factor, erythroid 2 like 3 [Source:HGNC Symbol;Acc:HGNC:7783]	0
ENSG00000050393	MCUR1	0.0816036	0.314709	0.506324	0	0	-0.132366	0.0962096	0.162282	0	0	0.40272	5.20213e-07	1.09048e-05	0	0	0.188751	0.0191266	0.0464403	0	0	-0.106985	0.05977	0.223701	0	0	6	13786557	13814568	-	10	3	6057	44.44	protein_coding	mitochondrial calcium uniporter regulator 1 [Source:HGNC Symbol;Acc:HGNC:21097]	0
ENSG00000050405	LIMA1	0.774241	4.66816e-17	1.2553e-14	0	0	0.700017	2.5764e-14	5.61264e-13	0	0	0.124428	0.178785	0.35399	0	0	0.0502036	0.580483	0.692844	0	0	-0.037112	0.56703	0.779191	0	0	12	50175788	50283546	-	16	16	6317	41.54	protein_coding	LIM domain and actin binding 1 [Source:HGNC Symbol;Acc:HGNC:24636]	1
ENSG00000050426	LETMD1	-0.591099	1.37236e-06	2.93031e-05	0	0	-0.327706	0.00644995	0.0163169	0	0	0.061858	0.604811	0.762922	0	0	0.325251	0.00815174	0.0225151	0	0	0.131697	0.124433	0.34385	0	0	12	51047962	51060424	+	6	38	6032	46.6	protein_coding	LETM1 domain containing 1 [Source:HGNC Symbol;Acc:HGNC:24241]	0
ENSG00000050438	SLC4A8	1.21756	1.24139e-05	0.000184494	1	1	0.0178354	0.93454	0.955754	0	0	2.02073	9.72534e-15	1.16231e-12	1	1	0.821006	0.000389326	0.00162314	0	0	-0.599864	0.000705919	0.0107898	0	0	12	51391317	51515763	+	38	18	17980	45.66	protein_coding	solute carrier family 4 member 8 [Source:HGNC Symbol;Acc:HGNC:11034]	0
ENSG00000050555	LAMC3	0.0876451	0.439504	0.627394	0	0	0.209398	0.0367476	0.0724843	0	0	0.419482	0.000119756	0.00117973	0	0	0.541235	2.11907e-07	1.98742e-06	0	0	0.0608763	0.421461	0.673565	0	0	9	131009082	131094473	+	29	4	7594	62.72	protein_coding	laminin subunit gamma 3 [Source:HGNC Symbol;Acc:HGNC:6494]	0
ENSG00000050748	MAPK9	0.105709	0.21146	0.384901	0	0	-0.0806091	0.335722	0.445816	0	0	0.241927	0.00401206	0.0211802	0	0	0.055609	0.509305	0.631677	0	0	-0.0931592	0.117515	0.331724	0	0	5	180233143	180292099	-	17	13	8955	41.6	protein_coding	mitogen-activated protein kinase 9 [Source:HGNC Symbol;Acc:HGNC:6886]	0
ENSG00000050820	BCAR1	-0.0660888	0.445125	0.633029	0	0	0.0090958	0.91646	0.944201	0	0	-0.0666162	0.440928	0.632838	0	0	0.00856836	0.921386	0.951119	0	0	0.0375923	0.53944	0.76132	0	0	16	75228187	75268053	-	20	22	9178	63.59	protein_coding	BCAR1, Cas family scaffolding protein [Source:HGNC Symbol;Acc:HGNC:971]	0
ENSG00000051009	FAM160A2	0.268948	0.00479806	0.0229119	0	0	0.60628	1.76741e-10	2.00245e-09	0	0	-0.180588	0.0648594	0.174985	0	0	0.156744	0.0904275	0.167393	0	0	0.168666	0.0122539	0.0821859	0	0	11	6211335	6234711	-	12	5	4736	56.04	protein_coding	family with sequence similarity 160 member A2 [Source:HGNC Symbol;Acc:HGNC:25378]	0
ENSG00000051108	HERPUD1	-1.48479	0.00951091	0.038935	0	-1	-0.0313654	0.955448	0.970275	0	0	-1.6574	0.00397058	0.0210258	0	-1	-0.203971	0.716474	0.80188	0	0	0.726714	0.0684344	0.242436	0	0	16	56932048	56944863	+	8	19	5155	43.03	protein_coding	homocysteine inducible ER protein with ubiquitin like domain 1 [Source:HGNC Symbol;Acc:HGNC:13744]	1
ENSG00000051128	HOMER3	0.24221	0.0147717	0.054742	0	0	0.523606	2.25351e-07	1.50847e-06	0	0	-0.296556	0.00396209	0.0209872	0	0	-0.0151593	0.87654	0.921477	0	0	0.140698	0.0472539	0.192689	0	0	19	18929201	18941261	-	11	12	3422	62.68	protein_coding	homer scaffolding protein 3 [Source:HGNC Symbol;Acc:HGNC:17514]	0
ENSG00000051180	RAD51	-0.0855602	0.518065	0.694223	0	0	-0.88212	2.11983e-09	2.00285e-08	0	0	-0.39878	0.00285892	0.0161795	0	0	-1.19534	2.63821e-16	1.24054e-14	-1	-1	-0.39828	5.87433e-05	0.00159848	0	0	15	40694774	40732339	+	13	10	3046	49.08	protein_coding	RAD51 recombinase [Source:HGNC Symbol;Acc:HGNC:9817]	0
ENSG00000051341	POLQ	-0.185013	0.263983	0.448573	0	0	-1.2572	4.2793e-13	7.37205e-12	-1	-1	-0.198912	0.2288	0.419462	0	0	-1.2711	2.65036e-13	7.58947e-12	-1	-1	-0.536095	7.41221e-06	0.000307043	0	0	3	121431427	121546641	-	32	4	9400	41.46	protein_coding	DNA polymerase theta [Source:HGNC Symbol;Acc:HGNC:9186]	0
ENSG00000051382	PIK3CB	0.124365	0.0993794	0.226923	0	0	0.0502662	0.519044	0.623273	0	0	-0.427182	2.76216e-08	8.12595e-07	0	0	-0.50128	6.13187e-11	1.15712e-09	0	0	-0.0370494	0.494656	0.729355	0	0	3	138652699	138834938	-	25	14	7850	39.77	protein_coding	phosphatidylinositol-4,5-bisphosphate 3-kinase catalytic subunit beta [Source:HGNC Symbol;Acc:HGNC:8976]	0
ENSG00000051523	CYBA	0.204755	0.00529771	0.0248429	0	0	0.228475	0.00183503	0.00535363	0	0	-0.0108684	0.882867	0.94252	0	0	0.012851	0.860185	0.910498	0	0	0.0118597	0.819168	0.921671	0	0	16	88643283	88651152	-	6	10	3357	63.72	protein_coding	cytochrome b-245 alpha chain [Source:HGNC Symbol;Acc:HGNC:2577]	0
ENSG00000051596	THOC3	-0.169027	0.069997	0.175579	0	0	-0.23336	0.0131322	0.0301139	0	0	-0.0606581	0.506229	0.688766	0	0	-0.124991	0.1937	0.306086	0	0	-0.0321664	0.627468	0.81676	0	0	5	175917873	176034680	-	12	12	3453	48.31	protein_coding	THO complex 3 [Source:HGNC Symbol;Acc:HGNC:19072]	0
ENSG00000051620	HEBP2	0.0487417	0.55857	0.726112	0	0	0.195998	0.0161229	0.035882	0	0	0.0879723	0.286776	0.484505	0	0	0.235229	0.00421339	0.0128614	0	0	0.0736281	0.206316	0.459816	0	0	6	138403531	138422197	+	6	4	10356	47.76	protein_coding	heme binding protein 2 [Source:HGNC Symbol;Acc:HGNC:15716]	0
ENSG00000051825	MPHOSPH9	-0.397729	0.00180325	0.0106171	0	0	-1.09192	3.92416e-17	1.39535e-15	-1	-1	0.189256	0.131573	0.287248	0	0	-0.504932	0.000116306	0.00056068	0	0	-0.347094	0.000130062	0.0030126	0	0	12	123152320	123244014	-	27	24	10304	40.01	protein_coding	M-phase phosphoprotein 9 [Source:HGNC Symbol;Acc:HGNC:7215]	0
ENSG00000052126	PLEKHA5	0.413766	1.62499e-05	0.000230933	0	0	0.51143	7.28412e-08	5.30735e-07	0	0	0.0220934	0.82091	0.905015	0	0	0.119757	0.199506	0.313304	0	0	0.0488316	0.469612	0.711093	0	0	12	19129752	19376400	+	41	16	12558	42.26	protein_coding	pleckstrin homology domain containing A5 [Source:HGNC Symbol;Acc:HGNC:30036]	0
ENSG00000052344	PRSS8	0.259777	0.0359496	0.107298	0	0	0.868424	2.16405e-11	2.85828e-10	0	0	-1.0459	8.11976e-16	1.19437e-13	-1	-1	-0.437254	0.000418272	0.0017305	0	0	0.304323	0.000681043	0.0105119	0	0	16	31131433	31135762	-	6	6	3010	59.67	protein_coding	protease, serine 8 [Source:HGNC Symbol;Acc:HGNC:9491]	0
ENSG00000052723	SIKE1	-0.00409717	0.96262	0.981899	0	0	-0.161324	0.0731468	0.129913	0	0	-0.3544	6.10763e-05	0.000664847	0	0	-0.511627	9.47504e-09	1.16725e-07	0	0	-0.0786134	0.210232	0.464066	0	0	1	114769479	114780685	-	5	10	5894	37.41	protein_coding	suppressor of IKBKE 1 [Source:HGNC Symbol;Acc:HGNC:26119]	0
ENSG00000052749	RRP12	-0.431206	0.000100606	0.00103246	0	0	-0.564865	4.16863e-07	2.66799e-06	0	0	-0.0700786	0.523019	0.702229	0	0	-0.203738	0.0699926	0.136048	0	0	-0.0668296	0.394824	0.651729	0	0	10	97356358	97426076	-	39	15	8529	56.38	protein_coding	ribosomal RNA processing 12 homolog [Source:HGNC Symbol;Acc:HGNC:29100]	0
ENSG00000052795	FNIP2	0.184875	0.280469	0.467493	0	0	-0.429319	0.0128619	0.0296046	0	0	0.128522	0.45224	0.643004	0	0	-0.485672	0.00497525	0.0148241	0	0	-0.307097	0.0115401	0.0790211	0	0	4	158769138	158908049	+	20	6	10868	41.76	protein_coding	folliculin interacting protein 2 [Source:HGNC Symbol;Acc:HGNC:29280]	0
ENSG00000052802	MSMO1	-0.114746	0.624715	0.775813	0	0	0.958231	4.88048e-05	0.000206643	0	0	0.0781304	0.738839	0.854416	0	0	1.15111	1.19388e-06	9.56104e-06	1	1	0.536488	0.00123624	0.0160814	0	0	4	165327623	165343160	+	6	5	2892	39.35	protein_coding	methylsterol monooxygenase 1 [Source:HGNC Symbol;Acc:HGNC:10545]	1
ENSG00000052841	TTC17	-0.227881	0.17268	0.334024	0	0	0.350911	0.035794	0.0709204	0	0	-0.277948	0.0964541	0.230488	0	0	0.300844	0.0717206	0.138843	0	0	0.289396	0.0143335	0.090886	0	0	11	43358932	43494933	+	28	15	11284	40.42	protein_coding	tetratricopeptide repeat domain 17 [Source:HGNC Symbol;Acc:HGNC:25596]	0
ENSG00000053108	FSTL4	1.34592	0.0388418	0.113743	0	0	1.36412	0.0159353	0.0355611	0	1	0.378014	0.593247	0.753986	0	0	0.39621	0.4489	0.577858	0	0	0.00909792	0.990116	0.996769	0	0	5	133196455	133612564	-	22	7	6734	53.74	protein_coding	follistatin like 4 [Source:HGNC Symbol;Acc:HGNC:21389]	1
ENSG00000053254	FOXN3	0.354711	9.09902e-05	0.00094765	0	0	0.426114	1.39362e-06	8.10275e-06	0	0	0.132694	0.145019	0.308084	0	0	0.204097	0.020166	0.0486141	0	0	0.0357014	0.572596	0.782137	0	0	14	89124871	89619149	-	23	19	11033	45.51	protein_coding	forkhead box N3 [Source:HGNC Symbol;Acc:HGNC:1928]	0
ENSG00000053371	AKR7A2	-0.122263	0.124727	0.266553	0	0	-0.0555026	0.497138	0.603665	0	0	-0.413429	2.81525e-07	6.28411e-06	0	0	-0.346668	1.84635e-05	0.000110256	0	0	0.0333804	0.558564	0.774146	0	0	1	19303965	19312146	-	7	5	1781	60.02	protein_coding	aldo-keto reductase family 7 member A2 [Source:HGNC Symbol;Acc:HGNC:389]	0
ENSG00000053372	MRTO4	-0.430101	9.512e-07	2.17111e-05	0	0	-1.13492	2.41929e-35	9.12897e-33	-1	-1	-0.0979279	0.257197	0.451494	0	0	-0.802744	4.08445e-18	2.51948e-16	0	0	-0.352408	2.56245e-08	3.90263e-06	0	0	1	19251539	19260128	+	8	3	2822	56.17	protein_coding	MRT4 homolog, ribosome maturation factor [Source:HGNC Symbol;Acc:HGNC:18477]	0
ENSG00000053501	USE1	-0.321972	0.0448884	0.12652	0	0	-0.115353	0.511083	0.616509	0	0	-0.668553	4.87366e-05	0.000547134	0	0	-0.461934	0.00692366	0.0196692	0	0	0.10331	0.385552	0.643459	0	0	19	17215346	17219829	+	6	10	2431	56.27	protein_coding	unconventional SNARE in the ER 1 [Source:HGNC Symbol;Acc:HGNC:30882]	0
ENSG00000053524	MCF2L2	1.13566	0.000491044	0.0037643	1	1	1.14389	0.000106424	0.000417716	1	1	0.507921	0.132418	0.288325	0	0	0.516154	0.0701992	0.136388	0	0	0.00411646	0.988222	0.996385	0	0	3	183178043	183428778	-	34	14	20568	44.9	protein_coding	MCF.2 cell line derived transforming sequence-like 2 [Source:HGNC Symbol;Acc:HGNC:30319]	0
ENSG00000053747	LAMA3	0.550507	0.042068	0.120504	0	0	0.659097	0.0132181	0.0302826	0	0	0.10614	0.698077	0.827688	0	0	0.214729	0.412888	0.542634	0	0	0.0542948	0.774598	0.900976	0	0	18	23689443	23955066	+	80	14	13522	48.59	protein_coding	laminin subunit alpha 3 [Source:HGNC Symbol;Acc:HGNC:6483]	0
ENSG00000053770	AP5M1	0.229447	0.0251304	0.0820829	0	0	0.384418	9.93455e-05	0.000392592	0	0	0.497324	9.82367e-07	1.91902e-05	0	0	0.652295	6.29977e-11	1.17975e-09	0	0	0.0774855	0.276114	0.538462	0	0	14	57268909	57298742	+	11	9	13034	35.38	protein_coding	adaptor related protein complex 5 mu 1 subunit [Source:HGNC Symbol;Acc:HGNC:20192]	0
ENSG00000053900	ANAPC4	-0.163296	0.160211	0.316736	0	0	-0.293642	0.0124162	0.028717	0	0	-0.0554337	0.632089	0.782188	0	0	-0.18578	0.115166	0.203387	0	0	-0.0651733	0.430244	0.679339	0	0	4	25377213	25418498	+	23	11	7494	37.07	protein_coding	anaphase promoting complex subunit 4 [Source:HGNC Symbol;Acc:HGNC:19990]	0
ENSG00000053918	KCNQ1	0.240193	0.0660601	0.168155	0	0	0.734722	5.3084e-10	5.5201e-09	0	0	0.151118	0.252218	0.446124	0	0	0.645647	3.54702e-08	3.85867e-07	0	0	0.247265	0.00518828	0.0456028	0	0	11	2444684	2849109	+	21	6	3971	63.28	protein_coding	potassium voltage-gated channel subfamily Q member 1 [Source:HGNC Symbol;Acc:HGNC:6294]	0
ENSG00000054116	TRAPPC3	0.0806103	0.276695	0.463583	0	0	0.0504732	0.491962	0.598859	0	0	0.0481196	0.514743	0.695293	0	0	0.0179825	0.807208	0.871795	0	0	-0.0150686	0.772698	0.899921	0	0	1	36136570	36156053	-	6	10	3527	52.03	protein_coding	trafficking protein particle complex 3 [Source:HGNC Symbol;Acc:HGNC:19942]	0
ENSG00000054118	THRAP3	-0.0653208	0.380192	0.573737	0	0	-0.0988548	0.187613	0.280232	0	0	-0.168393	0.0237572	0.083339	0	0	-0.201927	0.00710525	0.0200922	0	0	-0.016767	0.750998	0.887928	0	0	1	36224416	36305357	+	15	4	4736	47.64	protein_coding	thyroid hormone receptor associated protein 3 [Source:HGNC Symbol;Acc:HGNC:22964]	1
ENSG00000054148	PHPT1	-0.311797	0.000607007	0.00444915	0	0	0.260875	0.0025865	0.0072557	0	0	0.18863	0.0333956	0.108462	0	0	0.761303	1.11189e-17	6.39985e-16	0	0	0.286336	5.09916e-06	0.000227939	0	0	9	136848724	136851027	+	4	6	1612	64.95	protein_coding	phosphohistidine phosphatase 1 [Source:HGNC Symbol;Acc:HGNC:30033]	0
ENSG00000054179	ENTPD2	0.196551	0.075653	0.185848	0	0	-0.0137481	0.892422	0.926891	0	0	0.436364	5.01338e-05	0.000561356	0	0	0.226065	0.0306403	0.0689576	0	0	-0.10515	0.161659	0.400038	0	0	9	137048098	137054045	-	9	4	2633	64.53	protein_coding	ectonucleoside triphosphate diphosphohydrolase 2 [Source:HGNC Symbol;Acc:HGNC:3364]	0
ENSG00000054267	ARID4B	0.452201	6.03425e-05	0.000679198	0	0	0.654656	5.14448e-09	4.5708e-08	0	0	0.0456744	0.686857	0.820718	0	0	0.248129	0.0254882	0.0593272	0	0	0.101227	0.201915	0.454552	0	0	1	235131634	235328219	-	37	13	11073	41.54	protein_coding	AT-rich interaction domain 4B [Source:HGNC Symbol;Acc:HGNC:15550]	0
ENSG00000054277	OPN3	0.879447	0.000127922	0.00125946	0	0	0.702517	0.000408877	0.00139397	0	0	1.09953	1.00273e-06	1.95214e-05	1	1	0.922599	5.69058e-06	3.85419e-05	0	0	-0.0884653	0.559176	0.774395	0	0	1	241590102	241677376	-	11	7	3716	45.24	protein_coding	opsin 3 [Source:HGNC Symbol;Acc:HGNC:14007]	0
ENSG00000054282	SDCCAG8	0.0622426	0.629368	0.779183	0	0	0.19969	0.120192	0.19496	0	0	-0.0395251	0.759217	0.867797	0	0	0.0979222	0.446061	0.575382	0	0	0.0687237	0.450259	0.695473	0	0	1	243256034	243500092	+	24	11	5322	41.79	protein_coding	serologically defined colon cancer antigen 8 [Source:HGNC Symbol;Acc:HGNC:10671]	0
ENSG00000054392	HHAT	0.562488	0.00589173	0.02686	0	0	0.981088	9.12802e-07	5.49469e-06	0	0	-0.098546	0.641882	0.789508	0	0	0.320054	0.0962103	0.176148	0	0	0.2093	0.143714	0.374461	0	0	1	210328252	210676296	+	16	9	6641	44.78	protein_coding	hedgehog acyltransferase [Source:HGNC Symbol;Acc:HGNC:18270]	0
ENSG00000054523	KIF1B	0.275668	0.000537626	0.00405086	0	0	0.225646	0.00488062	0.0127828	0	0	-0.160749	0.0452315	0.135592	0	0	-0.21077	0.00802616	0.0222396	0	0	-0.0250107	0.657915	0.835522	0	0	1	10210805	10381603	+	53	13	17720	44.14	protein_coding	kinesin family member 1B [Source:HGNC Symbol;Acc:HGNC:16636]	0
ENSG00000054598	FOXC1	-0.292269	0.0142839	0.0532436	0	0	0.495203	3.36421e-05	0.000146767	0	0	-0.415285	0.000507397	0.00391057	0	0	0.372187	0.00179928	0.0061531	0	0	0.393736	3.07182e-06	0.000152792	0	0	6	1609972	1613897	+	1	1	3926	56.32	protein_coding	forkhead box C1 [Source:HGNC Symbol;Acc:HGNC:3800]	0
ENSG00000054611	TBC1D22A	-0.0151736	0.876606	0.936577	0	0	0.0040067	0.966409	0.977446	0	0	0.104894	0.279035	0.475888	0	0	0.124074	0.196015	0.309147	0	0	0.00959013	0.88816	0.954257	0	0	22	46762617	47175699	+	21	11	5315	57.61	protein_coding	TBC1 domain family member 22A [Source:HGNC Symbol;Acc:HGNC:1309]	0
ENSG00000054654	SYNE2	-0.100584	0.513597	0.690439	0	0	-0.0496293	0.745061	0.814696	0	0	0.446854	0.00356565	0.0192608	0	0	0.497809	0.00121191	0.00438726	0	0	0.0254775	0.81417	0.919064	0	0	14	63852983	64226433	+	130	28	31374	43.04	protein_coding	spectrin repeat containing nuclear envelope protein 2 [Source:HGNC Symbol;Acc:HGNC:17084]	0
ENSG00000054690	PLEKHH1	0.0150912	0.882994	0.93996	0	0	0.240877	0.0137643	0.0313504	0	0	0.316305	0.00170986	0.0106812	0	0	0.542091	5.16678e-08	5.42528e-07	0	0	0.112893	0.111055	0.321447	0	0	14	67533301	67589612	+	29	16	10817	51.17	protein_coding	pleckstrin homology, MyTH4 and FERM domain containing H1 [Source:HGNC Symbol;Acc:HGNC:17733]	0
ENSG00000054793	ATP9A	0.593586	3.65859e-06	6.59691e-05	0	0	1.46516	1.72555e-29	3.26337e-27	1	1	-0.36518	0.00496337	0.0251456	0	0	0.506393	5.98777e-05	0.000310428	0	0	0.435786	1.49794e-06	8.70932e-05	0	0	20	51596514	51768634	-	29	3	8317	49.8	protein_coding	ATPase phospholipid transporting 9A (putative) [Source:HGNC Symbol;Acc:HGNC:13540]	0
ENSG00000054965	FAM168A	0.322569	6.4968e-05	0.000720425	0	0	0.524234	3.21603e-11	4.10592e-10	0	0	0.257878	0.00138378	0.00896304	0	0	0.459544	6.18453e-09	7.96078e-08	0	0	0.100833	0.073972	0.254141	0	0	11	73400487	73598189	-	11	5	7887	50.59	protein_coding	family with sequence similarity 168 member A [Source:HGNC Symbol;Acc:HGNC:28999]	0
ENSG00000054967	RELT	0.296179	0.0220258	0.0741082	0	0	-0.079347	0.529441	0.632755	0	0	0.278694	0.0307132	0.101551	0	0	-0.0968322	0.444141	0.57359	0	0	-0.187763	0.0376917	0.168382	0	0	11	73376264	73397474	+	10	7	6322	61.29	protein_coding	RELT tumor necrosis factor receptor [Source:HGNC Symbol;Acc:HGNC:13764]	0
ENSG00000055044	NOP58	-0.347476	0.000232525	0.00207452	0	0	-0.766969	6.45639e-16	1.8833e-14	0	0	0.202758	0.0306321	0.101374	0	0	-0.216734	0.0226607	0.0536659	0	0	-0.209746	0.0016854	0.0202413	0	0	2	202265716	202303666	+	18	10	3299	39.22	protein_coding	NOP58 ribonucleoprotein [Source:HGNC Symbol;Acc:HGNC:29926]	0
ENSG00000055070	SZRD1	0.112724	0.124966	0.266833	0	0	0.057717	0.434844	0.5449	0	0	-0.100602	0.172396	0.345474	0	0	-0.155609	0.0346487	0.07641	0	0	-0.0275035	0.597599	0.799244	0	0	1	16352575	16398145	+	10	10	4747	54.31	protein_coding	SUZ RNA binding domain containing 1 [Source:HGNC Symbol;Acc:HGNC:30232]	1
ENSG00000055118	KCNH2	0.0799769	0.502141	0.681703	0	0	0.239555	0.0387484	0.0759004	0	0	0.0715912	0.546762	0.720669	0	0	0.231169	0.04679	0.0980584	0	0	0.0797891	0.337132	0.600572	0	0	7	150944961	150978315	-	15	6	5877	65.53	protein_coding	potassium voltage-gated channel subfamily H member 2 [Source:HGNC Symbol;Acc:HGNC:6251]	0
ENSG00000055130	CUL1	0.0988682	0.220758	0.396332	0	0	-0.0538697	0.501643	0.607849	0	0	0.206262	0.0102657	0.0438284	0	0	0.0535243	0.506491	0.628956	0	0	-0.076369	0.179484	0.425236	0	0	7	148697914	148801036	+	24	4	3548	45.91	protein_coding	cullin 1 [Source:HGNC Symbol;Acc:HGNC:2551]	0
ENSG00000055147	FAM114A2	0.2017	0.0610959	0.159356	0	0	0.224261	0.0343052	0.0684831	0	0	0.045905	0.671551	0.810647	0	0	0.0684662	0.516053	0.637794	0	0	0.0112806	0.881338	0.95108	0	0	5	153990128	154038936	-	17	17	6543	39.28	protein_coding	family with sequence similarity 114 member A2 [Source:HGNC Symbol;Acc:HGNC:1333]	0
ENSG00000055163	CYFIP2	0.103674	0.169986	0.330166	0	0	0.454591	4.41493e-10	4.64148e-09	0	0	0.477644	1.55042e-10	7.871e-09	0	0	0.828561	4.91801e-29	1.28241e-26	0	0	0.175459	0.000823474	0.0119696	0	0	5	157266079	157395595	+	38	24	10498	51.21	protein_coding	cytoplasmic FMR1 interacting protein 2 [Source:HGNC Symbol;Acc:HGNC:13760]	1
ENSG00000055208	TAB2	0.124513	0.126212	0.268792	0	0	0.145295	0.0747288	0.132057	0	0	-0.0177351	0.827806	0.909644	0	0	0.00304699	0.97014	0.982644	0	0	0.0103911	0.856851	0.938843	0	0	6	149218641	149411613	+	14	9	6010	43.49	protein_coding	TGF-beta activated kinase 1/MAP3K7 binding protein 2 [Source:HGNC Symbol;Acc:HGNC:17075]	0
ENSG00000055211	GINM1	0.238627	0.0136224	0.0513676	0	0	0.598091	2.78248e-10	3.03655e-09	0	0	0.0302066	0.756523	0.86622	0	0	0.389671	3.40786e-05	0.000189927	0	0	0.179732	0.00793365	0.0613655	0	0	6	149566294	149591748	+	9	2	2248	41.37	protein_coding	glycoprotein integral membrane 1 [Source:HGNC Symbol;Acc:HGNC:21074]	0
ENSG00000055332	EIF2AK2	0.322636	0.00299007	0.0156974	0	0	0.392268	0.00029589	0.00104415	0	0	0.228616	0.0353516	0.113275	0	0	0.298248	0.00590099	0.0171518	0	0	0.0348163	0.649755	0.831163	0	0	2	37099210	37157065	-	17	7	10753	38.63	protein_coding	eukaryotic translation initiation factor 2 alpha kinase 2 [Source:HGNC Symbol;Acc:HGNC:9437]	1
ENSG00000055483	USP36	-0.54301	1.22051e-08	5.29092e-07	0	0	-0.32819	0.000550396	0.0018244	0	0	-0.105523	0.262072	0.456611	0	0	0.109298	0.254851	0.377381	0	0	0.10741	0.109996	0.319553	0	0	17	78787381	78841441	-	27	24	9235	55.58	protein_coding	ubiquitin specific peptidase 36 [Source:HGNC Symbol;Acc:HGNC:20062]	0
ENSG00000055609	KMT2C	0.147	0.224829	0.40163	0	0	0.183142	0.124625	0.200899	0	0	0.450066	0.00018878	0.00172447	0	0	0.486208	5.19981e-05	0.000274123	0	0	0.0180709	0.83161	0.927183	0	0	7	152134922	152436005	-	60	13	20114	44.74	protein_coding	lysine methyltransferase 2C [Source:HGNC Symbol;Acc:HGNC:13726]	0
ENSG00000055732	MCOLN3	0.0381159	0.853101	0.923272	0	0	0.414764	0.0418414	0.0809636	0	0	0.018958	0.926492	0.964022	0	0	0.395606	0.0526357	0.107725	0	0	0.188324	0.193405	0.443562	0	0	1	85018082	85048499	-	14	6	6623	40.83	protein_coding	mucolipin 3 [Source:HGNC Symbol;Acc:HGNC:13358]	0
ENSG00000055917	PUM2	0.0962404	0.285677	0.473743	0	0	0.0662111	0.461257	0.571507	0	0	0.178693	0.0471961	0.139489	0	0	0.148663	0.0985532	0.17933	0	0	-0.0150146	0.813481	0.918971	0	0	2	20248691	20352234	-	26	11	6978	41.11	protein_coding	pumilio RNA binding family member 2 [Source:HGNC Symbol;Acc:HGNC:14958]	1
ENSG00000055950	MRPL43	-0.0259214	0.758336	0.863546	0	0	-0.0481328	0.564444	0.664793	0	0	0.100579	0.230142	0.420685	0	0	0.0783673	0.350665	0.480997	0	0	-0.0111057	0.85149	0.936247	0	0	10	100969458	100987515	-	7	14	3573	57.6	protein_coding	mitochondrial ribosomal protein L43 [Source:HGNC Symbol;Acc:HGNC:14517]	0
ENSG00000056050	HPF1	-0.0227591	0.870211	0.93282	0	0	-0.118743	0.396696	0.507217	0	0	-0.0450941	0.746177	0.859495	0	0	-0.141078	0.313904	0.44222	0	0	-0.0479918	0.627082	0.816518	0	0	4	169729465	169757953	-	8	3	1436	38.93	protein_coding	histone PARylation factor 1 [Source:HGNC Symbol;Acc:HGNC:26051]	0
ENSG00000056097	ZFR	0.0589425	0.515907	0.692343	0	0	0.101788	0.259152	0.363696	0	0	0.282087	0.00183441	0.0112831	0	0	0.324933	0.00033115	0.00140862	0	0	0.0214229	0.7377	0.880798	0	0	5	32354350	32444761	-	20	7	6792	40.65	protein_coding	zinc finger RNA binding protein [Source:HGNC Symbol;Acc:HGNC:17277]	1
ENSG00000056277	ZNF280C	-0.424829	0.000445515	0.00351389	0	0	-0.51126	3.90858e-05	0.000168209	0	0	-0.228859	0.0568086	0.159777	0	0	-0.31529	0.0117224	0.0306599	0	0	-0.0432157	0.618135	0.812628	0	0	X	130202711	130268899	-	19	2	4634	38.24	protein_coding	zinc finger protein 280C [Source:HGNC Symbol;Acc:HGNC:25955]	0
ENSG00000056558	TRAF1	0.689189	0.0169888	0.0608722	0	0	0.207459	0.486587	0.593912	0	0	-0.0366475	0.907266	0.956146	0	0	-0.518378	0.0581871	0.116959	0	0	-0.240865	0.248621	0.509559	0	0	9	120902393	120929173	-	10	3	6449	54.81	protein_coding	TNF receptor associated factor 1 [Source:HGNC Symbol;Acc:HGNC:12031]	0
ENSG00000056586	RC3H2	0.481514	2.35236e-06	4.59525e-05	0	0	0.312781	0.00215918	0.0061778	0	0	0.0139132	0.891596	0.948171	0	0	-0.154819	0.127688	0.22039	0	0	-0.0843663	0.241461	0.501272	0	0	9	122844556	122905341	-	22	10	11545	38.68	protein_coding	ring finger and CCCH-type domains 2 [Source:HGNC Symbol;Acc:HGNC:21461]	1
ENSG00000056736	IL17RB	-0.113948	0.473052	0.656921	0	0	-0.381357	0.0256869	0.0535001	0	0	-0.391054	0.0153182	0.0595629	0	0	-0.658462	9.18873e-05	0.000455074	0	0	-0.133704	0.251804	0.512547	0	0	3	53846580	53865800	+	10	3	3038	46.64	protein_coding	interleukin 17 receptor B [Source:HGNC Symbol;Acc:HGNC:18015]	0
ENSG00000056972	TRAF3IP2	-0.0349318	0.802148	0.89219	0	0	0.459403	0.000624442	0.00203844	0	0	-0.00966652	0.94428	0.973934	0	0	0.484668	0.000343697	0.00145368	0	0	0.247167	0.0106614	0.0749517	0	0	6	111556454	111606278	-	11	12	6553	46.71	protein_coding	TRAF3 interacting protein 2 [Source:HGNC Symbol;Acc:HGNC:1343]	0
ENSG00000057019	DCBLD2	0.389452	0.0106737	0.0425151	0	0	0.436389	0.00427552	0.0113429	0	0	-1.07069	3.68327e-12	2.59791e-10	-1	-1	-1.02376	2.91244e-11	5.8215e-10	-1	-1	0.0234686	0.827571	0.925203	0	0	3	98795941	98901689	-	19	10	11274	39.73	protein_coding	discoidin, CUB and LCCL domain containing 2 [Source:HGNC Symbol;Acc:HGNC:24627]	1
ENSG00000057252	SOAT1	-0.0858635	0.277015	0.463938	0	0	0.197886	0.0133201	0.0304839	0	0	-0.317591	6.89601e-05	0.000738062	0	0	-0.033841	0.668975	0.765306	0	0	0.141875	0.011579	0.0792028	0	0	1	179293714	179358680	+	17	4	7005	39.87	protein_coding	sterol O-acyltransferase 1 [Source:HGNC Symbol;Acc:HGNC:11177]	0
ENSG00000057294	PKP2	0.222826	0.00948171	0.038834	0	0	0.246996	0.00222928	0.00635724	0	0	0.446727	1.13968e-07	2.855e-06	0	0	0.470898	1.11642e-08	1.35689e-07	0	0	0.0120854	0.837677	0.930401	0	0	12	32790745	32896840	-	15	7	7043	44.75	protein_coding	plakophilin 2 [Source:HGNC Symbol;Acc:HGNC:9024]	0
ENSG00000057468	MSH4	-0.794032	0.0161955	0.058753	0	0	0.685987	0.0418352	0.0809607	0	0	-0.847806	0.0102129	0.0436846	0	0	0.632213	0.0608025	0.121132	0	0	0.74001	0.00171237	0.0205348	0	0	1	75796882	75913238	+	20	1	3266	37.05	protein_coding	mutS homolog 4 [Source:HGNC Symbol;Acc:HGNC:7327]	1
ENSG00000057608	GDI2	-0.140532	0.0666286	0.169077	0	0	-0.294116	0.0001306	0.000502334	0	0	0.0036791	0.961567	0.983006	0	0	-0.149905	0.0518903	0.106472	0	0	-0.076792	0.156952	0.393351	0	0	10	5765223	5842132	-	14	9	4033	43.96	protein_coding	GDP dissociation inhibitor 2 [Source:HGNC Symbol;Acc:HGNC:4227]	0
ENSG00000057657	PRDM1	-0.769152	0.0482763	0.13351	0	0	0.227905	0.533927	0.637188	0	0	-0.383143	0.300131	0.49824	0	0	0.613915	0.112086	0.199133	0	0	0.498529	0.0623383	0.229485	0	0	6	106086320	106109939	+	10	7	6369	45.14	protein_coding	PR/SET domain 1 [Source:HGNC Symbol;Acc:HGNC:9346]	0
ENSG00000057663	ATG5	0.0563382	0.474022	0.657684	0	0	0.0700014	0.359188	0.470086	0	0	0.240841	0.00197501	0.0119537	0	0	0.254505	0.000978788	0.00363979	0	0	0.00683163	0.900836	0.959665	0	0	6	106045423	106325791	-	12	10	5517	40.18	protein_coding	autophagy related 5 [Source:HGNC Symbol;Acc:HGNC:589]	0
ENSG00000057704	TMCC3	0.00464998	0.976818	0.989466	0	0	0.265673	0.0785849	0.137752	0	0	0.217771	0.164748	0.335659	0	0	0.478794	0.00190914	0.00647925	0	0	0.130512	0.235621	0.494819	0	0	12	94567124	94650562	-	8	4	6515	45.34	protein_coding	transmembrane and coiled-coil domain family 3 [Source:HGNC Symbol;Acc:HGNC:29199]	0
ENSG00000057757	PITHD1	-0.381769	2.08473e-06	4.1622e-05	0	0	-0.202944	0.0130724	0.0299968	0	0	-0.247253	0.00185125	0.0113624	0	0	-0.0684286	0.40856	0.538839	0	0	0.0894123	0.119106	0.334867	0	0	1	23778405	23788232	+	6	3	2186	49.27	protein_coding	PITH domain containing 1 [Source:HGNC Symbol;Acc:HGNC:25022]	0
ENSG00000057935	MTA3	0.21737	0.0126812	0.0485741	0	0	0.234721	0.00618253	0.0157212	0	0	0.0773563	0.37708	0.574974	0	0	0.0947069	0.267141	0.39121	0	0	0.00867527	0.88719	0.954179	0	0	2	42494569	42756947	+	25	19	10580	48.71	protein_coding	metastasis associated 1 family member 3 [Source:HGNC Symbol;Acc:HGNC:23784]	0
ENSG00000058056	USP13	-0.0660021	0.454523	0.641547	0	0	-0.265918	0.00384967	0.0103407	0	0	-0.403801	5.72178e-06	8.94385e-05	0	0	-0.603716	3.89458e-11	7.62522e-10	0	0	-0.0999578	0.116844	0.330739	0	0	3	179652755	179789401	+	22	5	8440	44.5	protein_coding	ubiquitin specific peptidase 13 (isopeptidase T-3) [Source:HGNC Symbol;Acc:HGNC:12611]	0
ENSG00000058063	ATP11B	0.525421	2.25324e-08	8.75357e-07	0	0	0.389454	4.10768e-05	0.000176116	0	0	-0.245754	0.00975296	0.0422367	0	0	-0.381721	4.63615e-05	0.000247595	0	0	-0.0679835	0.308236	0.572928	0	0	3	182793500	182921635	+	34	10	9196	37.73	protein_coding	ATPase phospholipid transporting 11B (putative) [Source:HGNC Symbol;Acc:HGNC:13553]	0
ENSG00000058085	LAMC2	0.636593	0.000920158	0.00623461	0	0	1.04381	7.88813e-08	5.70398e-07	1	1	-0.496553	0.0105985	0.0449052	0	0	-0.0893313	0.638708	0.740812	0	0	0.203611	0.133987	0.358006	0	0	1	183186238	183244900	+	22	4	6543	50.1	protein_coding	laminin subunit gamma 2 [Source:HGNC Symbol;Acc:HGNC:6493]	0
ENSG00000058091	CDK14	0.208121	0.208859	0.381497	0	0	0.156995	0.335114	0.445215	0	0	0.205209	0.213647	0.400016	0	0	0.154083	0.345903	0.476354	0	0	-0.0255628	0.82573	0.924658	0	0	7	90466424	91210590	+	25	15	6841	40.62	protein_coding	cyclin dependent kinase 14 [Source:HGNC Symbol;Acc:HGNC:8883]	0
ENSG00000058262	SEC61A1	0.169072	0.112037	0.247389	0	0	0.157154	0.139913	0.221071	0	0	-0.124845	0.240736	0.433514	0	0	-0.136763	0.198752	0.312291	0	0	-0.00595902	0.936874	0.97654	0	0	3	128051641	128071683	+	13	7	4697	54.06	protein_coding	Sec61 translocon alpha 1 subunit [Source:HGNC Symbol;Acc:HGNC:18276]	1
ENSG00000058272	PPP1R12A	0.32473	4.0229e-05	0.000487666	0	0	0.421027	7.71114e-08	5.58538e-07	0	0	0.193417	0.0146672	0.0576703	0	0	0.289715	0.000208267	0.000941251	0	0	0.0481486	0.386741	0.644069	0	0	12	79773563	79935460	-	29	22	11815	36.74	protein_coding	protein phosphatase 1 regulatory subunit 12A [Source:HGNC Symbol;Acc:HGNC:7618]	0
ENSG00000058335	RASGRF1	-0.10346	0.693289	0.823564	0	0	-0.554646	0.0391607	0.0765476	0	0	-0.0908459	0.725479	0.845317	0	0	-0.542032	0.0469154	0.0982375	0	0	-0.225593	0.229929	0.488341	0	0	15	78959947	79090773	-	31	9	9929	52.86	protein_coding	Ras protein specific guanine nucleotide releasing factor 1 [Source:HGNC Symbol;Acc:HGNC:9875]	0
ENSG00000058453	CROCC	0.0789327	0.458932	0.644911	0	0	0.400449	0.000184212	0.000683399	0	0	-0.239349	0.0270762	0.092237	0	0	0.0821671	0.43548	0.565499	0	0	0.160758	0.0333288	0.155812	0	0	1	16740273	16972979	+	39	13	8871	64.48	protein_coding	ciliary rootlet coiled-coil, rootletin [Source:HGNC Symbol;Acc:HGNC:21299]	0
ENSG00000058600	POLR3E	-0.2813	0.00364731	0.0184782	0	0	-0.383409	0.000155416	0.000587075	0	0	-0.510849	1.59693e-07	3.8171e-06	0	0	-0.612958	1.18872e-09	1.76819e-08	0	0	-0.0510545	0.466039	0.707902	0	0	16	22297375	22335103	+	21	19	9488	52.41	protein_coding	RNA polymerase III subunit E [Source:HGNC Symbol;Acc:HGNC:30347]	0
ENSG00000058668	ATP2B4	0.237462	0.00274791	0.0147096	0	0	0.610865	2.03341e-14	4.5389e-13	0	0	-0.305162	0.000146317	0.00139354	0	0	0.0682409	0.38567	0.516809	0	0	0.186702	0.000898106	0.0126485	0	0	1	203626561	203744081	+	23	7	9721	46.7	protein_coding	ATPase plasma membrane Ca2+ transporting 4 [Source:HGNC Symbol;Acc:HGNC:817]	0
ENSG00000058673	ZC3H11A	0.749448	0.294675	0.483769	0	0	-1.0091	0.118357	0.192562	0	0	1.26059	0.0584841	0.163051	0	0	-0.497958	0.47277	0.599542	0	0	-0.879274	0.0684109	0.242403	0	0	1	203795654	203854999	+	20	15	12798	38.95	protein_coding	zinc finger CCCH-type containing 11A [Source:HGNC Symbol;Acc:HGNC:29093]	1
ENSG00000058729	RIOK2	-0.510993	0.000558039	0.00416472	0	0	-0.309399	0.0388222	0.0760257	0	0	-0.416273	0.00479462	0.0244273	0	0	-0.21468	0.152676	0.253968	0	0	0.100797	0.338035	0.601424	0	0	5	97160867	97183260	-	11	7	5502	37.46	protein_coding	RIO kinase 2 [Source:HGNC Symbol;Acc:HGNC:18999]	0
ENSG00000058799	YIPF1	0.480836	7.15714e-06	0.000114687	0	0	0.482888	1.97574e-06	1.12035e-05	0	0	0.131595	0.229545	0.420039	0	0	0.133647	0.178496	0.287283	0	0	0.00102597	0.989052	0.996755	0	0	1	53851719	53889834	-	14	7	2072	48.31	protein_coding	Yip1 domain family member 1 [Source:HGNC Symbol;Acc:HGNC:25231]	0
ENSG00000058804	NDC1	-0.267189	0.0214627	0.0726254	0	0	-0.860982	3.6235e-13	6.32459e-12	0	0	-0.304752	0.00869924	0.0386958	0	0	-0.898546	3.47043e-14	1.15524e-12	0	0	-0.296897	0.000333869	0.0061585	0	0	1	53765460	53838860	-	18	2	5135	40.74	protein_coding	NDC1 transmembrane nucleoporin [Source:HGNC Symbol;Acc:HGNC:25525]	0
ENSG00000058866	DGKG	0.411641	0.0288557	0.0909099	0	0	-0.501703	0.0130333	0.029935	0	0	-0.425254	0.0282148	0.0952297	0	0	-1.3386	1.20326e-11	2.60153e-10	-1	-1	-0.456672	0.000945269	0.0131512	0	0	3	186105668	186362237	-	29	11	10978	44.45	protein_coding	diacylglycerol kinase gamma [Source:HGNC Symbol;Acc:HGNC:2853]	0
ENSG00000059122	FLYWCH1	-0.112953	0.522834	0.69768	0	0	0.012028	0.946211	0.964309	0	0	-0.523092	0.00326635	0.0179425	0	0	-0.398111	0.0251878	0.0587692	0	0	0.0624905	0.618617	0.813051	0	0	16	2911937	2951208	+	18	14	8419	61.25	protein_coding	FLYWCH-type zinc finger 1 [Source:HGNC Symbol;Acc:HGNC:25404]	0
ENSG00000059145	UNKL	0.16017	0.245809	0.42675	0	0	-0.241871	0.0804083	0.140234	0	0	0.054428	0.693878	0.825168	0	0	-0.347613	0.0118325	0.0309057	0	0	-0.201021	0.0396435	0.173087	0	0	16	1363205	1414751	-	20	17	7494	59.45	protein_coding	unkempt family like zinc finger [Source:HGNC Symbol;Acc:HGNC:14184]	0
ENSG00000059377	TBXAS1	0.992176	0.0278168	0.0886697	0	0	-0.369858	0.353272	0.463577	0	0	1.22835	0.00476189	0.0242935	0	1	-0.133685	0.746489	0.826285	0	0	-0.681017	0.0236544	0.124875	0	0	7	139777051	140020325	+	26	20	6200	50.39	protein_coding	thromboxane A synthase 1 [Source:HGNC Symbol;Acc:HGNC:11609]	1
ENSG00000059378	PARP12	0.480578	1.64754e-07	5.00958e-06	0	0	0.760773	9.23736e-21	5.57807e-19	0	0	0.400045	1.25116e-05	0.000174211	0	0	0.68024	8.24698e-17	4.16219e-15	0	0	0.140098	0.022893	0.122258	0	0	7	140023744	140063721	-	15	12	6285	48.97	protein_coding	poly(ADP-ribose) polymerase family member 12 [Source:HGNC Symbol;Acc:HGNC:21919]	0
ENSG00000059573	ALDH18A1	-0.196358	0.00726179	0.0315435	0	0	-0.273062	0.000171351	0.000640797	0	0	0.14122	0.0508617	0.147238	0	0	0.0645158	0.37971	0.511211	0	0	-0.0383519	0.456764	0.700207	0	0	10	95605929	95656706	-	19	5	3766	49.84	protein_coding	aldehyde dehydrogenase 18 family member A1 [Source:HGNC Symbol;Acc:HGNC:9722]	0
ENSG00000059588	TARBP1	-0.540815	0.000298361	0.00253695	0	0	-0.102165	0.490645	0.597721	0	0	-0.236058	0.105028	0.245626	0	0	0.202592	0.182907	0.292549	0	0	0.219325	0.0372496	0.166901	0	0	1	234391313	234479103	-	33	9	7743	45.19	protein_coding	TAR (HIV-1) RNA binding protein 1 [Source:HGNC Symbol;Acc:HGNC:11568]	0
ENSG00000059691	GATB	-0.151864	0.187151	0.353012	0	0	-0.488053	2.52213e-05	0.000113095	0	0	0.0431968	0.703174	0.829787	0	0	-0.292992	0.012695	0.0328888	0	0	-0.168094	0.0395325	0.172986	0	0	4	151670504	151761023	-	15	14	11757	47.39	protein_coding	glutamyl-tRNA amidotransferase subunit B [Source:HGNC Symbol;Acc:HGNC:8849]	0
ENSG00000059728	MXD1	0.134641	0.678091	0.813678	0	0	0.764321	0.0171146	0.0377619	0	0	0.184436	0.568696	0.736383	0	0	0.814116	0.011353	0.0298389	0	0	0.31484	0.166798	0.406772	0	0	2	69897688	69942945	+	9	6	6351	42.7	protein_coding	MAX dimerization protein 1 [Source:HGNC Symbol;Acc:HGNC:6761]	0
ENSG00000059758	CDK17	0.445109	7.8563e-05	0.000838753	0	0	0.727073	5.71221e-11	6.99694e-10	0	0	0.0287682	0.801442	0.893433	0	0	0.310732	0.00441058	0.0133849	0	0	0.140982	0.0745311	0.254841	0	0	12	96278261	96400560	-	21	12	6547	39.27	protein_coding	cyclin dependent kinase 17 [Source:HGNC Symbol;Acc:HGNC:8750]	0
ENSG00000059769	DNAJC25	-0.694341	6.41172e-05	0.000712368	0	0	-0.470587	0.00399899	0.010695	0	0	0.301606	0.0639804	0.17346	0	0	0.525359	0.00258766	0.008436	0	0	0.111877	0.348254	0.610892	0	0	9	111631352	111654351	+	5	3	2586	41.49	protein_coding	DnaJ heat shock protein family (Hsp40) member C25 [Source:HGNC Symbol;Acc:HGNC:34187]	0
ENSG00000059804	SLC2A3	0.305209	0.205166	0.376878	0	0	0.232136	0.296212	0.404542	0	0	0.649967	0.0056548	0.0278214	0	0	0.576893	0.011492	0.0301444	0	0	-0.0365367	0.823142	0.923546	0	0	12	7919230	7936275	-	9	11	6159	45.56	protein_coding	solute carrier family 2 member 3 [Source:HGNC Symbol;Acc:HGNC:11007]	0
ENSG00000059915	PSD	0.177449	0.279063	0.466188	0	0	0.648344	1.78505e-05	8.25827e-05	0	0	0.244585	0.133873	0.290691	0	0	0.715481	2.46061e-06	1.82216e-05	0	0	0.235448	0.0349088	0.16008	0	0	10	102402617	102421539	-	21	9	6338	64.99	protein_coding	pleckstrin and Sec7 domain containing [Source:HGNC Symbol;Acc:HGNC:9507]	0
ENSG00000060069	CTDP1	-0.110258	0.187666	0.353671	0	0	-0.0824427	0.313377	0.4226	0	0	0.110848	0.178503	0.353704	0	0	0.138663	0.0950784	0.17439	0	0	0.0139078	0.812082	0.918568	0	0	18	79679801	79756623	+	18	8	7415	60	protein_coding	CTD phosphatase subunit 1 [Source:HGNC Symbol;Acc:HGNC:2498]	0
ENSG00000060138	YBX3	-0.281927	0.0112618	0.0443195	0	0	-0.0794495	0.474036	0.582892	0	0	0.185166	0.0951229	0.228321	0	0	0.387643	0.000499847	0.00202171	0	0	0.101239	0.197395	0.449122	0	0	12	10699089	10723312	-	13	18	8610	41	protein_coding	Y-box binding protein 3 [Source:HGNC Symbol;Acc:HGNC:2428]	1
ENSG00000060140	STYK1	0.238009	0.11209	0.247475	0	0	0.635497	1.96529e-05	9.00497e-05	0	0	-0.261405	0.093247	0.225432	0	0	0.136083	0.341764	0.471899	0	0	0.198744	0.0602112	0.224634	0	0	12	10618939	10674318	-	14	6	3424	46.32	protein_coding	serine/threonine/tyrosine kinase 1 [Source:HGNC Symbol;Acc:HGNC:18889]	0
ENSG00000060237	WNK1	0.0748802	0.294325	0.483517	0	0	0.257684	0.000295892	0.00104415	0	0	0.0430617	0.545955	0.720146	0	0	0.225866	0.00153251	0.00536392	0	0	0.091402	0.0698094	0.245516	0	0	12	752593	911452	+	33	21	14370	47.95	protein_coding	WNK lysine deficient protein kinase 1 [Source:HGNC Symbol;Acc:HGNC:14540]	0
ENSG00000060303	RPS17P5	-0.407177	0.00128642	0.00811857	0	0	-0.283975	0.0188187	0.0409236	0	0	0.00339961	0.977246	0.990017	0	0	0.126602	0.324078	0.453004	0	0	0.061601	0.481909	0.720855	0	0	6	50857255	50857662	-	1	1	408	47.79	processed_pseudogene	ribosomal protein S17 pseudogene 5 [Source:HGNC Symbol;Acc:HGNC:21352]	0
ENSG00000060339	CCAR1	-0.0574549	0.450442	0.638034	0	0	-0.200078	0.00872779	0.0211946	0	0	0.0611402	0.42003	0.614321	0	0	-0.0814826	0.28737	0.413826	0	0	-0.0713114	0.185707	0.433265	0	0	10	68721012	68792377	+	27	18	6059	42.58	protein_coding	cell division cycle and apoptosis regulator 1 [Source:HGNC Symbol;Acc:HGNC:24236]	0
ENSG00000060491	OGFR	0.200956	0.0355223	0.106375	0	0	0.257486	0.00647807	0.0163808	0	0	0.2502	0.00877457	0.0389603	0	0	0.30673	0.00120312	0.00436	0	0	0.028265	0.674102	0.845329	0	0	20	62804835	62814000	+	6	4	4702	64.02	protein_coding	opioid growth factor receptor [Source:HGNC Symbol;Acc:HGNC:15768]	0
ENSG00000060566	CREB3L3	-0.0249667	0.955694	0.978028	0	0	-0.636285	0.323176	0.432931	0	0	-1.38797	0.00727786	0.0337323	0	-1	-1.99929	0.000310497	0.00133358	-1	-1	-0.305659	0.433943	0.683099	0	0	19	4153601	4173054	+	10	5	2678	59.41	protein_coding	cAMP responsive element binding protein 3 like 3 [Source:HGNC Symbol;Acc:HGNC:18855]	1
ENSG00000060642	PIGV	-0.129884	0.307861	0.49871	0	0	-0.0281065	0.829752	0.880707	0	0	-0.316918	0.0134651	0.0541468	0	0	-0.215141	0.0975622	0.17794	0	0	0.0508889	0.577132	0.785111	0	0	1	26787472	26798398	+	7	6	3382	52.57	protein_coding	phosphatidylinositol glycan anchor biosynthesis class V [Source:HGNC Symbol;Acc:HGNC:26031]	0
ENSG00000060656	PTPRU	-0.171771	0.106448	0.23839	0	0	0.249762	0.0151677	0.0340733	0	0	0.493298	2.50169e-06	4.36211e-05	0	0	0.914831	3.145e-18	1.97114e-16	0	0	0.210767	0.00439273	0.0405356	0	0	1	29236516	29326813	+	33	11	6682	61.69	protein_coding	protein tyrosine phosphatase, receptor type U [Source:HGNC Symbol;Acc:HGNC:9683]	0
ENSG00000060688	SNRNP40	-0.0771899	0.500607	0.680417	0	0	-0.585541	6.56896e-07	4.05204e-06	0	0	-0.304158	0.00816196	0.0368101	0	0	-0.812509	4.95407e-12	1.1475e-10	0	0	-0.254176	0.00196187	0.0226603	0	0	1	31259568	31296782	-	11	7	3881	42.57	protein_coding	small nuclear ribonucleoprotein U5 subunit 40 [Source:HGNC Symbol;Acc:HGNC:30857]	0
ENSG00000060749	QSER1	-0.0700323	0.593984	0.754217	0	0	-0.6834	2.60572e-07	1.72346e-06	0	0	-0.274565	0.0368306	0.11703	0	0	-0.887933	2.4546e-11	4.98156e-10	0	0	-0.306684	0.00100626	0.0137549	0	0	11	32893178	32993316	+	16	6	10537	38.25	protein_coding	glutamine and serine rich 1 [Source:HGNC Symbol;Acc:HGNC:26154]	1
ENSG00000060762	MPC1	-0.122178	0.443376	0.631663	0	0	-0.440753	0.00316331	0.00869103	0	0	0.584476	0.000118061	0.00116704	0	0	0.265901	0.0900807	0.166859	0	0	-0.159288	0.144837	0.37578	0	0	6	166364919	166383013	-	8	7	1546	42.76	protein_coding	mitochondrial pyruvate carrier 1 [Source:HGNC Symbol;Acc:HGNC:21606]	0
ENSG00000060971	ACAA1	0.061257	0.478789	0.661637	0	0	0.583125	1.42912e-11	1.93815e-10	0	0	-0.28493	0.00126622	0.00832375	0	0	0.236939	0.00501484	0.0149213	0	0	0.260934	1.96159e-05	0.000680623	0	0	3	38103129	38137242	-	13	20	7106	50.58	protein_coding	acetyl-CoA acyltransferase 1 [Source:HGNC Symbol;Acc:HGNC:82]	0
ENSG00000061273	HDAC7	0.204658	0.0709406	0.177274	0	0	0.545165	8.43512e-07	5.10796e-06	0	0	0.231021	0.0411236	0.126585	0	0	0.571527	2.57336e-07	2.35572e-06	0	0	0.170253	0.0314864	0.150147	0	0	12	47782722	47833132	-	27	30	9928	59.44	protein_coding	histone deacetylase 7 [Source:HGNC Symbol;Acc:HGNC:14067]	0
ENSG00000061337	LZTS1	0.889731	1.68766e-05	0.000238461	0	0	0.297142	0.118583	0.192856	0	0	0.950695	4.03416e-06	6.62481e-05	0	0	0.358106	0.0607849	0.121132	0	0	-0.296295	0.0350044	0.160347	0	0	8	20246165	20303963	-	4	4	5706	60.25	protein_coding	leucine zipper tumor suppressor 1 [Source:HGNC Symbol;Acc:HGNC:13861]	0
ENSG00000061455	PRDM6	0.532298	0.167478	0.326977	0	0	0.7391	0.00679382	0.0170564	0	0	0.858887	0.0174939	0.0660674	0	0	1.06569	0.000267931	0.00117301	1	1	0.103401	0.67153	0.843702	0	0	5	123089121	123194266	+	9	4	9350	43.24	protein_coding	PR/SET domain 6 [Source:HGNC Symbol;Acc:HGNC:9350]	1
ENSG00000061656	SPAG4	0.543827	0.187421	0.353327	0	0	0.595151	0.144166	0.226542	0	0	-0.169832	0.701496	0.829173	0	0	-0.118507	0.754804	0.83265	0	0	0.0256622	0.928996	0.973473	0	0	20	35615892	35621049	+	10	7	2240	62.28	protein_coding	sperm associated antigen 4 [Source:HGNC Symbol;Acc:HGNC:11214]	1
ENSG00000061676	NCKAP1	0.228746	0.0276952	0.0883473	0	0	0.212363	0.0411092	0.0797891	0	0	0.00482074	0.963015	0.98394	0	0	-0.0115614	0.911338	0.944091	0	0	-0.00819104	0.911222	0.964912	0	0	2	182909115	183038858	-	33	8	22520	39.03	protein_coding	NCK associated protein 1 [Source:HGNC Symbol;Acc:HGNC:7666]	1
ENSG00000061794	MRPS35	-0.428706	3.79488e-08	1.36021e-06	0	0	-0.390537	5.03542e-07	3.17667e-06	0	0	-0.00462838	0.951788	0.977635	0	0	0.0335407	0.671228	0.76685	0	0	0.0190846	0.728637	0.876054	0	0	12	27710773	27756295	+	9	5	1979	41.03	protein_coding	mitochondrial ribosomal protein S35 [Source:HGNC Symbol;Acc:HGNC:16635]	0
ENSG00000061936	SFSWAP	0.0229643	0.779952	0.878409	0	0	-0.0705202	0.38739	0.498242	0	0	0.0856609	0.29381	0.491821	0	0	-0.00782365	0.924161	0.952865	0	0	-0.0467423	0.419551	0.672486	0	0	12	131711081	131799737	+	18	11	10157	48.06	protein_coding	splicing factor SWAP homolog [Source:HGNC Symbol;Acc:HGNC:10790]	0
ENSG00000061938	TNK2	0.155304	0.0990688	0.226479	0	0	0.141153	0.140773	0.222145	0	0	-0.202656	0.0342647	0.110741	0	0	-0.216807	0.021458	0.0511767	0	0	-0.00707549	0.916139	0.967662	0	0	3	195863364	195911945	-	25	22	11297	63.27	protein_coding	tyrosine kinase non receptor 2 [Source:HGNC Symbol;Acc:HGNC:19297]	0
ENSG00000061987	MON2	0.304047	0.00557823	0.0258068	0	0	0.517188	1.83267e-06	1.04611e-05	0	0	0.177747	0.105897	0.247151	0	0	0.390888	0.000297926	0.00128762	0	0	0.10657	0.166614	0.406555	0	0	12	62466817	62600479	+	37	13	16014	36.32	protein_coding	MON2 homolog, regulator of endosome-to-Golgi trafficking [Source:HGNC Symbol;Acc:HGNC:29177]	0
ENSG00000062038	CDH3	0.362016	0.000374848	0.00305741	0	0	0.727468	1.13666e-12	1.82651e-11	0	0	-0.262141	0.0102999	0.0439635	0	0	0.103312	0.308097	0.435834	0	0	0.182726	0.0111065	0.0770763	0	0	16	68636189	68722616	+	20	10	6236	53.69	protein_coding	cadherin 3 [Source:HGNC Symbol;Acc:HGNC:1762]	1
ENSG00000062194	GPBP1	0.0794403	0.363938	0.55729	0	0	0.334559	0.000112146	0.000438047	0	0	0.228934	0.00866115	0.0385762	0	0	0.484053	2.63602e-08	2.93821e-07	0	0	0.12756	0.0382004	0.16979	0	0	5	57173948	57264679	+	14	9	6472	35.92	protein_coding	GC-rich promoter binding protein 1 [Source:HGNC Symbol;Acc:HGNC:29520]	0
ENSG00000062282	DGAT2	0.952825	6.65179e-07	1.62379e-05	0	0	0.932115	2.13296e-08	1.71614e-07	0	0	0.925684	1.06754e-06	2.06199e-05	0	0	0.904975	7.58142e-08	7.71136e-07	0	0	-0.0103546	0.933325	0.975279	0	0	11	75759512	75801535	+	11	9	7905	53.73	protein_coding	diacylglycerol O-acyltransferase 2 [Source:HGNC Symbol;Acc:HGNC:16940]	0
ENSG00000062370	ZNF112	0.184808	0.306632	0.497234	0	0	0.820982	1.66543e-06	9.56994e-06	0	0	-0.140955	0.447495	0.638642	0	0	0.495219	0.0030553	0.0097536	0	0	0.318087	0.010946	0.0762885	0	0	19	44326555	44367217	-	6	6	3848	41.03	protein_coding	zinc finger protein 112 [Source:HGNC Symbol;Acc:HGNC:12892]	0
ENSG00000062485	CS	0.240107	0.0111645	0.0441095	0	0	-0.255277	0.00709048	0.0176621	0	0	0.214537	0.0232603	0.0819635	0	0	-0.280846	0.00307823	0.00982135	0	0	-0.247692	0.000217026	0.00442049	0	0	12	56271699	56300392	-	13	33	6402	47.24	protein_coding	citrate synthase [Source:HGNC Symbol;Acc:HGNC:2422]	1
ENSG00000062524	LTK	1.19335	6.64801e-12	7.42937e-10	1	1	1.4026	1.28504e-16	4.2125e-15	1	1	-0.0298365	0.873725	0.93734	0	0	0.179414	0.249971	0.371855	0	0	0.104625	0.391496	0.648316	0	0	15	41503638	41513887	-	18	6	3490	63.72	protein_coding	leukocyte receptor tyrosine kinase [Source:HGNC Symbol;Acc:HGNC:6721]	0
ENSG00000062598	ELMO2	0.468914	1.58417e-07	4.84257e-06	0	0	0.636254	4.8205e-15	1.20934e-13	0	0	0.561728	1.78865e-10	9.00078e-09	0	0	0.729067	1.06877e-18	7.32809e-17	0	0	0.0836697	0.16654	0.406431	0	0	20	46366049	46432985	-	24	18	6598	47.58	protein_coding	engulfment and cell motility 2 [Source:HGNC Symbol;Acc:HGNC:17233]	0
ENSG00000062650	WAPL	0.0345506	0.671182	0.808783	0	0	0.0278391	0.730521	0.803185	0	0	0.225067	0.0055242	0.0273635	0	0	0.218356	0.00712918	0.02015	0	0	-0.00335577	0.953338	0.982621	0	0	10	86435256	86521815	-	19	7	7280	40.41	protein_coding	WAPL cohesin release factor [Source:HGNC Symbol;Acc:HGNC:23293]	0
ENSG00000062716	VMP1	0.175444	0.076259	0.187007	0	0	0.197004	0.0447883	0.0857976	0	0	0.29109	0.00318272	0.0175954	0	0	0.312651	0.00150894	0.0052976	0	0	0.0107801	0.877066	0.949442	0	0	17	59707192	59842255	+	15	17	6916	41.69	protein_coding	vacuole membrane protein 1 [Source:HGNC Symbol;Acc:HGNC:29559]	0
ENSG00000062725	APPBP2	0.576802	2.7543e-11	2.59025e-09	0	0	0.893748	1.3201e-25	1.54551e-23	0	0	0.340582	8.65054e-05	0.000892006	0	0	0.657528	1.02818e-14	3.71742e-13	0	0	0.158473	0.0089674	0.066983	0	0	17	60443149	60526219	-	15	6	9876	38.72	protein_coding	amyloid beta precursor protein binding protein 2 [Source:HGNC Symbol;Acc:HGNC:622]	1
ENSG00000062822	POLD1	-0.369679	0.00334526	0.0171805	0	0	-0.998639	9.81937e-15	2.3245e-13	0	0	-0.0529175	0.672374	0.811242	0	0	-0.681877	1.34131e-07	1.30542e-06	0	0	-0.31448	0.000468744	0.00797931	0	0	19	50384204	50418018	+	27	14	4858	64.88	protein_coding	DNA polymerase delta 1, catalytic subunit [Source:HGNC Symbol;Acc:HGNC:9175]	0
ENSG00000063046	EIF4B	-0.350314	0.0030447	0.0159365	0	0	0.0899631	0.445536	0.555025	0	0	-0.0127944	0.913574	0.958754	0	0	0.427483	0.000302703	0.00130401	0	0	0.220139	0.00836183	0.0637604	0	0	12	53006158	53042209	+	17	14	6146	45.66	protein_coding	eukaryotic translation initiation factor 4B [Source:HGNC Symbol;Acc:HGNC:3285]	1
ENSG00000063127	SLC6A16	0.713768	0.00331708	0.0170664	0	0	0.256533	0.302743	0.411159	0	0	-0.138966	0.585553	0.749079	0	0	-0.596202	0.0120264	0.0313694	0	0	-0.228618	0.189537	0.438078	0	0	19	49289638	49325225	-	12	7	3599	49.49	protein_coding	solute carrier family 6 member 16 [Source:HGNC Symbol;Acc:HGNC:13622]	0
ENSG00000063169	GLTSCR1	-0.0350449	0.728174	0.846284	0	0	0.280409	0.00444326	0.0117535	0	0	-0.0320894	0.749639	0.861621	0	0	0.283365	0.00414548	0.0126991	0	0	0.157727	0.0252861	0.130526	0	0	19	47608196	47703277	+	16	4	7507	64.26	protein_coding	glioma tumor suppressor candidate region gene 1 [Source:HGNC Symbol;Acc:HGNC:4332]	0
ENSG00000063176	SPHK2	0.0493052	0.726486	0.845242	0	0	-0.420908	0.00425518	0.0113029	0	0	-0.218419	0.125905	0.279409	0	0	-0.688632	2.21741e-06	1.66137e-05	0	0	-0.235107	0.0210591	0.115946	0	0	19	48619291	48630717	+	9	13	6009	62.04	protein_coding	sphingosine kinase 2 [Source:HGNC Symbol;Acc:HGNC:18859]	0
ENSG00000063177	RPL18	-0.215632	0.020173	0.0691563	0	0	0.0536519	0.562048	0.662933	0	0	0.143881	0.120231	0.270693	0	0	0.413164	8.64839e-06	5.61444e-05	0	0	0.134642	0.0399089	0.173706	0	0	19	48615328	48619536	-	1	16	4209	56.83	protein_coding	ribosomal protein L18 [Source:HGNC Symbol;Acc:HGNC:10310]	1
ENSG00000063180	CA11	-0.0419478	0.786283	0.882306	0	0	0.530876	0.000763144	0.00243172	0	0	-0.654259	3.52349e-05	0.000421107	0	0	-0.0814345	0.597839	0.707252	0	0	0.286412	0.00950592	0.0695269	0	0	19	48637942	48646312	-	10	4	2075	58.84	protein_coding	carbonic anhydrase 11 [Source:HGNC Symbol;Acc:HGNC:1370]	0
ENSG00000063241	ISOC2	-0.307602	0.0068958	0.0302794	0	0	-0.0920969	0.407375	0.518022	0	0	0.152647	0.171954	0.345011	0	0	0.368152	0.00115393	0.00420389	0	0	0.107753	0.175544	0.41933	0	0	19	55452985	55462343	-	6	8	4408	61.89	protein_coding	isochorismatase domain containing 2 [Source:HGNC Symbol;Acc:HGNC:26278]	0
ENSG00000063244	U2AF2	-0.117149	0.258629	0.442183	0	0	-0.661505	2.37077e-10	2.62217e-09	0	0	-0.121304	0.241883	0.435121	0	0	-0.66566	1.87271e-10	3.18157e-09	0	0	-0.272178	0.000212292	0.00435002	0	0	19	55654146	55674715	+	14	8	4115	61.19	protein_coding	U2 small nuclear RNA auxiliary factor 2 [Source:HGNC Symbol;Acc:HGNC:23156]	1
ENSG00000063245	EPN1	0.142731	0.0584572	0.154042	0	0	-0.211843	0.00498149	0.0130014	0	0	0.167543	0.0258167	0.0888787	0	0	-0.187031	0.0134822	0.0346052	0	0	-0.177287	0.000888018	0.0125578	0	0	19	55675226	55709858	+	15	7	17616	52.83	protein_coding	epsin 1 [Source:HGNC Symbol;Acc:HGNC:21604]	0
ENSG00000063322	MED29	0.184055	0.0116777	0.0456551	0	0	0.0275989	0.70813	0.78615	0	0	-0.0462978	0.529144	0.706429	0	0	-0.202754	0.00556838	0.0163238	0	0	-0.0782279	0.131513	0.354994	0	0	19	39391303	39400637	+	5	7	3835	53.74	protein_coding	mediator complex subunit 29 [Source:HGNC Symbol;Acc:HGNC:23074]	0
ENSG00000063438	AHRR	1.00503	2.71318e-20	1.262e-17	1	1	1.55209	4.93303e-47	7.71795e-44	1	1	0.104039	0.34747	0.546763	0	0	0.651099	4.06967e-10	6.53349e-09	0	0	0.27353	0.00031649	0.00592687	0	0	5	304176	438291	+	16	11	7678	57.22	protein_coding	aryl-hydrocarbon receptor repressor [Source:HGNC Symbol;Acc:HGNC:346]	0
ENSG00000063587	ZNF275	0.32398	0.000527354	0.00398935	0	0	0.300319	0.00121318	0.0036908	0	0	0.0149084	0.875041	0.937758	0	0	-0.00875246	0.923752	0.952767	0	0	-0.0118304	0.857443	0.939004	0	0	X	153334155	153360110	+	6	3	8139	49.55	protein_coding	zinc finger protein 275 [Source:HGNC Symbol;Acc:HGNC:13069]	0
ENSG00000063601	MTMR1	0.15396	0.052335	0.142131	0	0	0.073417	0.351836	0.462045	0	0	0.0225474	0.776067	0.876921	0	0	-0.0579953	0.462479	0.590187	0	0	-0.0402714	0.471514	0.712758	0	0	X	150692971	150765103	+	21	14	6323	46.37	protein_coding	myotubularin related protein 1 [Source:HGNC Symbol;Acc:HGNC:7449]	0
ENSG00000063660	GPC1	0.216487	0.0372747	0.110166	0	0	0.149222	0.150167	0.234155	0	0	0.120421	0.246735	0.440262	0	0	0.0531554	0.608028	0.715547	0	0	-0.0336326	0.64677	0.829303	0	0	2	240435671	240468078	+	13	9	6516	64.73	protein_coding	glypican 1 [Source:HGNC Symbol;Acc:HGNC:4449]	1
ENSG00000063761	ADCK1	0.163427	0.174066	0.335951	0	0	0.429436	0.000159782	0.000601719	0	0	-0.108027	0.374209	0.572456	0	0	0.157982	0.16083	0.264843	0	0	0.133005	0.108571	0.317307	0	0	14	77800083	77935012	+	15	8	5317	52.81	protein_coding	aarF domain containing kinase 1 [Source:HGNC Symbol;Acc:HGNC:19038]	0
ENSG00000063854	HAGH	-0.0695559	0.487022	0.668393	0	0	0.408358	6.31091e-05	0.000260208	0	0	-0.539337	1.31249e-07	3.21766e-06	0	0	-0.0614239	0.5389	0.658558	0	0	0.238957	0.000827611	0.0120125	0	0	16	1795620	1827194	-	11	12	5975	60.27	protein_coding	hydroxyacylglutathione hydrolase [Source:HGNC Symbol;Acc:HGNC:4805]	0
ENSG00000063978	RNF4	0.110171	0.171194	0.331833	0	0	0.0483966	0.543057	0.645286	0	0	0.138183	0.0849213	0.21059	0	0	0.0764085	0.338814	0.468955	0	0	-0.0308872	0.585251	0.791177	0	0	4	2462220	2625320	+	18	22	7270	52.26	protein_coding	ring finger protein 4 [Source:HGNC Symbol;Acc:HGNC:10067]	0
ENSG00000064012	CASP8	0.0623032	0.601904	0.759625	0	0	0.325972	0.00679195	0.0170542	0	0	-0.283617	0.0186676	0.0694372	0	0	-0.0199479	0.867164	0.915209	0	0	0.131834	0.119983	0.33598	0	0	2	201233443	201287711	+	17	20	7243	39.67	protein_coding	caspase 8 [Source:HGNC Symbol;Acc:HGNC:1509]	0
ENSG00000064042	LIMCH1	0.585509	6.53367e-05	0.000723116	0	0	0.764581	5.98607e-09	5.2615e-08	0	0	0.483395	0.000994698	0.00685299	0	0	0.662467	4.54729e-07	3.96448e-06	0	0	0.089536	0.365278	0.625205	0	0	4	41359607	41700044	+	46	22	10862	44.95	protein_coding	LIM and calponin homology domains 1 [Source:HGNC Symbol;Acc:HGNC:29191]	0
ENSG00000064102	INTS13	-0.264086	0.00144223	0.00886458	0	0	-0.653235	1.26885e-14	2.96295e-13	0	0	-0.0280653	0.732153	0.85027	0	0	-0.417214	1.07676e-06	8.70819e-06	0	0	-0.194574	0.00102262	0.0138905	0	0	12	26905181	26938326	-	18	9	3345	42.03	protein_coding	integrator complex subunit 13 [Source:HGNC Symbol;Acc:HGNC:20174]	0
ENSG00000064115	TM7SF3	-0.0316577	0.706755	0.832787	0	0	0.287847	0.000383413	0.00131655	0	0	0.274937	0.000912558	0.00637901	0	0	0.594442	5.50287e-13	1.48207e-11	0	0	0.159752	0.00624126	0.0520408	0	0	12	26973195	27014434	-	15	19	3888	48.28	protein_coding	transmembrane 7 superfamily member 3 [Source:HGNC Symbol;Acc:HGNC:23049]	0
ENSG00000064199	SPA17	0.372392	0.084591	0.202084	0	0	-0.356691	0.0909291	0.155139	0	0	0.53737	0.012111	0.0498282	0	0	-0.191714	0.367571	0.498613	0	0	-0.364542	0.015735	0.0953522	0	0	11	124673798	124697518	+	5	4	5205	43.3	protein_coding	sperm autoantigenic protein 17 [Source:HGNC Symbol;Acc:HGNC:11210]	0
ENSG00000064225	ST3GAL6	0.234199	0.207533	0.379921	0	0	-0.228229	0.215924	0.314068	0	0	0.200728	0.278453	0.475273	0	0	-0.2617	0.157305	0.259985	0	0	-0.231214	0.0773503	0.26005	0	0	3	98732236	98821201	+	24	28	6288	43.3	protein_coding	ST3 beta-galactoside alpha-2,3-sialyltransferase 6 [Source:HGNC Symbol;Acc:HGNC:18080]	0
ENSG00000064270	ATP2C2	0.800659	7.55169e-05	0.000812787	0	0	0.902475	2.55327e-06	1.41702e-05	0	0	0.328841	0.110628	0.255078	0	0	0.430656	0.0217056	0.0516887	0	0	0.0509078	0.715521	0.867819	0	0	16	84368527	84464187	+	26	15	7352	55.05	protein_coding	ATPase secretory pathway Ca2+ transporting 2 [Source:HGNC Symbol;Acc:HGNC:29103]	0
ENSG00000064300	NGFR	1.3944	4.0698e-17	1.1297e-14	1	1	1.35897	1.44856e-21	9.89273e-20	1	1	1.48549	2.01921e-19	4.57245e-17	1	1	1.45006	5.48071e-24	8.42169e-22	1	1	-0.0177155	0.86867	0.944737	0	0	17	49495293	49515017	+	8	3	4150	63.52	protein_coding	nerve growth factor receptor [Source:HGNC Symbol;Acc:HGNC:7809]	0
ENSG00000064309	CDON	0.366035	0.00104631	0.00691329	0	0	0.314894	0.00341728	0.00929629	0	0	0.344467	0.0019322	0.0117752	0	0	0.293326	0.00667029	0.0190431	0	0	-0.0255703	0.741372	0.882556	0	0	11	125955796	126063335	-	23	9	10600	45.98	protein_coding	cell adhesion associated, oncogene regulated [Source:HGNC Symbol;Acc:HGNC:17104]	0
ENSG00000064313	TAF2	0.177278	0.0241014	0.0793391	0	0	0.096414	0.226889	0.327279	0	0	-0.297552	0.000172812	0.00159812	0	0	-0.378415	1.7928e-06	1.37312e-05	0	0	-0.0404319	0.470246	0.711717	0	0	8	119730775	119832863	-	29	9	6547	38.41	protein_coding	TATA-box binding protein associated factor 2 [Source:HGNC Symbol;Acc:HGNC:11536]	0
ENSG00000064393	HIPK2	0.511703	2.07685e-08	8.16041e-07	0	0	0.730389	1.38188e-15	3.793e-14	0	0	-0.112214	0.219525	0.407554	0	0	0.106472	0.240645	0.361177	0	0	0.109343	0.0895058	0.283673	0	0	7	139561570	139777778	-	15	3	15402	49.18	protein_coding	homeodomain interacting protein kinase 2 [Source:HGNC Symbol;Acc:HGNC:14402]	1
ENSG00000064419	TNPO3	-0.0815659	0.30513	0.495218	0	0	-0.0866507	0.274258	0.380367	0	0	0.0591695	0.454398	0.645017	0	0	0.0540847	0.497374	0.620986	0	0	-0.0025424	0.963881	0.986491	0	0	7	128954180	129055173	-	24	5	4676	47.48	protein_coding	transportin 3 [Source:HGNC Symbol;Acc:HGNC:17103]	0
ENSG00000064490	RFXANK	-0.133316	0.135558	0.282302	0	0	-0.203187	0.0349666	0.0695947	0	0	-0.55609	1.52174e-09	6.03436e-08	0	0	-0.625961	2.10829e-11	4.3298e-10	0	0	-0.0349354	0.594762	0.797433	0	0	19	19192229	19201869	+	10	15	2503	61.01	protein_coding	regulatory factor X associated ankyrin containing protein [Source:HGNC Symbol;Acc:HGNC:9987]	0
ENSG00000064545	TMEM161A	-0.179746	0.0222271	0.0746981	0	0	-0.211614	0.00765061	0.018896	0	0	-0.0522301	0.503912	0.68708	0	0	-0.0840978	0.291974	0.418635	0	0	-0.0159339	0.775398	0.901146	0	0	19	19119169	19138513	-	10	15	3281	62.18	protein_coding	transmembrane protein 161A [Source:HGNC Symbol;Acc:HGNC:26020]	0
ENSG00000064547	LPAR2	-0.0980091	0.345458	0.539332	0	0	-0.128029	0.216696	0.315055	0	0	-0.00535117	0.958568	0.981845	0	0	-0.0353714	0.735065	0.817649	0	0	-0.0150101	0.837902	0.930401	0	0	19	19623668	19628930	-	4	9	2980	62.32	protein_coding	lysophosphatidic acid receptor 2 [Source:HGNC Symbol;Acc:HGNC:3168]	0
ENSG00000064601	CTSA	0.310054	0.000662066	0.00475946	0	0	0.791162	4.02053e-18	1.65139e-16	0	0	-0.156052	0.0885826	0.217321	0	0	0.325056	0.000314322	0.00134799	0	0	0.240554	0.000182881	0.00387608	0	0	20	45890144	45898820	+	9	19	5856	58.21	protein_coding	cathepsin A [Source:HGNC Symbol;Acc:HGNC:9251]	0
ENSG00000064607	SUGP2	-0.183224	0.137344	0.285021	0	0	-0.104839	0.391345	0.50202	0	0	0.27171	0.0266572	0.0911161	0	0	0.350095	0.00448565	0.0135745	0	0	0.0391924	0.651708	0.831642	0	0	19	18990888	19034023	-	14	15	8468	53.68	protein_coding	SURP and G-patch domain containing 2 [Source:HGNC Symbol;Acc:HGNC:18641]	0
ENSG00000064651	SLC12A2	-0.18023	0.194705	0.363751	0	0	0.152968	0.271409	0.377176	0	0	-0.25233	0.0694564	0.183325	0	0	0.0808683	0.560972	0.67688	0	0	0.166599	0.0901495	0.284778	0	0	5	128083766	128189688	+	28	8	10664	38.6	protein_coding	solute carrier family 12 member 2 [Source:HGNC Symbol;Acc:HGNC:10911]	1
ENSG00000064652	SNX24	0.331108	0.0251204	0.0820656	0	0	0.208918	0.135118	0.214677	0	0	0.322943	0.0276746	0.0936821	0	0	0.200753	0.154484	0.256147	0	0	-0.0610951	0.548208	0.767644	0	0	5	122843439	123029354	+	17	12	3550	43.07	protein_coding	sorting nexin 24 [Source:HGNC Symbol;Acc:HGNC:21533]	0
ENSG00000064666	CNN2	0.11253	0.163506	0.321248	0	0	-0.196813	0.0149871	0.0337162	0	0	0.0240262	0.766141	0.871582	0	0	-0.285317	0.000420896	0.00173916	0	0	-0.154672	0.00680731	0.0552091	0	0	19	1026581	1039068	+	8	12	3645	58.35	protein_coding	calponin 2 [Source:HGNC Symbol;Acc:HGNC:2156]	1
ENSG00000064687	ABCA7	0.374325	0.00266655	0.014377	0	0	0.422473	0.000604259	0.00197781	0	0	0.283287	0.0230673	0.0815002	0	0	0.331434	0.00705578	0.019972	0	0	0.0240739	0.783302	0.903831	0	0	19	1040101	1065572	+	44	19	8367	63.69	protein_coding	ATP binding cassette subfamily A member 7 [Source:HGNC Symbol;Acc:HGNC:37]	0
ENSG00000064703	DDX20	-0.109071	0.318911	0.511172	0	0	-0.198862	0.072618	0.129147	0	0	-0.141067	0.197011	0.378072	0	0	-0.230858	0.0373211	0.0814063	0	0	-0.0448955	0.564137	0.777156	0	0	1	111755245	111768016	+	6	5	6019	40.49	protein_coding	DEAD-box helicase 20 [Source:HGNC Symbol;Acc:HGNC:2743]	0
ENSG00000064726	BTBD1	0.100222	0.205801	0.377836	0	0	0.178341	0.0250337	0.0523615	0	0	-0.169921	0.0325538	0.10639	0	0	-0.0918021	0.247024	0.368555	0	0	0.0390594	0.486556	0.724613	0	0	15	83016422	83067354	-	10	5	4169	41.38	protein_coding	BTB domain containing 1 [Source:HGNC Symbol;Acc:HGNC:1120]	0
ENSG00000064763	FAR2	0.311645	0.0290275	0.0913445	0	0	0.134347	0.328197	0.438036	0	0	0.171859	0.230768	0.421561	0	0	-0.00543847	0.968298	0.981299	0	0	-0.0886488	0.371117	0.630371	0	0	12	29149103	29340980	+	18	10	5411	44.13	protein_coding	fatty acyl-CoA reductase 2 [Source:HGNC Symbol;Acc:HGNC:25531]	0
ENSG00000064932	SBNO2	0.0392368	0.734267	0.85017	0	0	-0.0217744	0.850932	0.896428	0	0	-0.0665197	0.565367	0.73353	0	0	-0.127531	0.270596	0.395237	0	0	-0.0305056	0.709306	0.864039	0	0	19	1107636	1174283	-	33	10	6626	66.6	protein_coding	strawberry notch homolog 2 [Source:HGNC Symbol;Acc:HGNC:29158]	0
ENSG00000064933	PMS1	-0.562277	4.49181e-05	0.000534606	0	0	-0.664736	1.7139e-06	9.82882e-06	0	0	-0.0818917	0.547332	0.721089	0	0	-0.18435	0.188287	0.298974	0	0	-0.0512291	0.599819	0.80041	0	0	2	189784085	189877629	+	17	22	5454	38.87	protein_coding	PMS1 homolog 1, mismatch repair system component [Source:HGNC Symbol;Acc:HGNC:9121]	0
ENSG00000064961	HMG20B	0.0848341	0.312875	0.504268	0	0	0.187291	0.0273551	0.0564418	0	0	-0.271081	0.00138778	0.0089856	0	0	-0.168623	0.0451815	0.0951615	0	0	0.0512287	0.391032	0.647893	0	0	19	3572777	3579088	+	6	16	3857	65.41	protein_coding	high mobility group 20B [Source:HGNC Symbol;Acc:HGNC:5002]	0
ENSG00000064989	CALCRL	0.8204	0.00261685	0.0141801	0	0	1.21557	1.9434e-07	1.31315e-06	1	1	0.436726	0.121785	0.273178	0	0	0.831896	0.000228376	0.00102114	0	0	0.197585	0.279051	0.541673	0	0	2	187343129	187448460	-	18	9	6144	34.65	protein_coding	calcitonin receptor like receptor [Source:HGNC Symbol;Acc:HGNC:16709]	0
ENSG00000064995	TAF11	0.231735	0.03254	0.0998598	0	0	0.0209699	0.844865	0.892142	0	0	0.123252	0.254599	0.448894	0	0	-0.0875135	0.415089	0.544903	0	0	-0.105383	0.166762	0.406743	0	0	6	34877778	34888089	-	5	2	1580	46.46	protein_coding	TATA-box binding protein associated factor 11 [Source:HGNC Symbol;Acc:HGNC:11544]	0
ENSG00000064999	ANKS1A	0.0898628	0.310065	0.501288	0	0	0.124933	0.151753	0.236205	0	0	0.154705	0.078917	0.200202	0	0	0.189776	0.0303773	0.0684644	0	0	0.0175353	0.777717	0.901922	0	0	6	34889265	35091413	+	25	2	6777	55.3	protein_coding	ankyrin repeat and sterile alpha motif domain containing 1A [Source:HGNC Symbol;Acc:HGNC:20961]	0
ENSG00000065000	AP3D1	-0.0745916	0.405714	0.597342	0	0	-0.0252329	0.777818	0.839	0	0	0.0881639	0.324711	0.524179	0	0	0.137523	0.124952	0.216559	0	0	0.0246794	0.696778	0.857197	0	0	19	2100988	2164465	-	29	12	8601	60.74	protein_coding	adaptor related protein complex 3 delta 1 subunit [Source:HGNC Symbol;Acc:HGNC:568]	1
ENSG00000065029	ZNF76	0.235157	0.0098749	0.0401008	0	0	0.103514	0.259079	0.363623	0	0	-0.0351175	0.70237	0.82946	0	0	-0.166761	0.0667268	0.130868	0	0	-0.0658217	0.308608	0.573054	0	0	6	35258909	35295985	+	12	11	6789	56.16	protein_coding	zinc finger protein 76 [Source:HGNC Symbol;Acc:HGNC:13149]	0
ENSG00000065054	SLC9A3R2	-0.0181399	0.857791	0.925786	0	0	0.07326	0.465935	0.576059	0	0	0.0241677	0.811183	0.898957	0	0	0.115568	0.250427	0.372365	0	0	0.0457	0.521655	0.748536	0	0	16	2025356	2039026	+	11	9	3550	67.89	protein_coding	SLC9A3 regulator 2 [Source:HGNC Symbol;Acc:HGNC:11076]	0
ENSG00000065057	NTHL1	-0.597743	3.4481e-07	9.38954e-06	0	0	-0.861619	1.87399e-12	2.9134e-11	0	0	-0.190026	0.0939823	0.226405	0	0	-0.453902	0.000325785	0.00138884	0	0	-0.131938	0.120192	0.336225	0	0	16	2039815	2047866	-	8	10	2430	63.21	protein_coding	nth like DNA glycosylase 1 [Source:HGNC Symbol;Acc:HGNC:8028]	0
ENSG00000065060	UHRF1BP1	-0.220131	0.0424116	0.121339	0	0	-0.205959	0.0584741	0.107538	0	0	-0.138788	0.198902	0.380388	0	0	-0.124615	0.253988	0.376498	0	0	0.00708636	0.926504	0.972237	0	0	6	34792015	34883138	+	23	2	9908	47.04	protein_coding	UHRF1 binding protein 1 [Source:HGNC Symbol;Acc:HGNC:21216]	0
ENSG00000065135	GNAI3	0.141229	0.151486	0.305406	0	0	-0.165676	0.0952011	0.160944	0	0	-0.133146	0.177401	0.352224	0	0	-0.440052	9.09828e-06	5.87768e-05	0	0	-0.153453	0.0281821	0.139452	0	0	1	109548611	109618321	+	9	1	27174	41.83	protein_coding	G protein subunit alpha i3 [Source:HGNC Symbol;Acc:HGNC:4387]	0
ENSG00000065150	IPO5	-0.417495	4.4646e-07	1.16066e-05	0	0	-0.831921	1.84474e-23	1.6198e-21	0	0	0.0214602	0.794195	0.888808	0	0	-0.392965	2.37227e-06	1.76739e-05	0	0	-0.207213	0.000398024	0.00704463	0	0	13	97953658	98024297	+	37	29	9671	41.86	protein_coding	importin 5 [Source:HGNC Symbol;Acc:HGNC:6402]	1
ENSG00000065154	OAT	0.103901	0.328164	0.521438	0	0	-0.201319	0.0573059	0.105778	0	0	0.432752	4.58336e-05	0.000521346	0	0	0.127533	0.229472	0.349086	0	0	-0.15261	0.0418953	0.178496	0	0	10	124397303	124418976	-	14	8	3388	41.26	protein_coding	ornithine aminotransferase [Source:HGNC Symbol;Acc:HGNC:8091]	1
ENSG00000065183	WDR3	-0.780521	2.08046e-17	6.17323e-15	0	0	-1.01719	2.42397e-27	3.39159e-25	-1	-1	-0.37744	3.31208e-05	0.000400007	0	0	-0.614108	7.22721e-11	1.32602e-09	0	0	-0.118334	0.0702947	0.246593	0	0	1	117929720	117966542	+	28	4	10275	39.88	protein_coding	WD repeat domain 3 [Source:HGNC Symbol;Acc:HGNC:12755]	0
ENSG00000065243	PKN2	0.17261	0.0184163	0.064881	0	0	0.213039	0.00411026	0.0109485	0	0	-0.255148	0.000557426	0.00422273	0	0	-0.21472	0.00350963	0.010986	0	0	0.0202143	0.698171	0.858059	0	0	1	88684222	88836255	+	22	6	6897	37.03	protein_coding	protein kinase N2 [Source:HGNC Symbol;Acc:HGNC:9406]	0
ENSG00000065268	WDR18	-0.403899	1.8024e-06	3.67093e-05	0	0	-0.537592	3.26813e-10	3.5263e-09	0	0	-0.0774797	0.353564	0.552464	0	0	-0.211173	0.0145958	0.0369946	0	0	-0.0668465	0.26604	0.526996	0	0	19	984271	998438	+	9	11	2357	65.25	protein_coding	WD repeat domain 18 [Source:HGNC Symbol;Acc:HGNC:17956]	0
ENSG00000065308	TRAM2	0.27542	0.000163494	0.00154346	0	0	0.230381	0.00132354	0.00399407	0	0	0.202415	0.00562595	0.0277191	0	0	0.157377	0.028147	0.064322	0	0	-0.0225192	0.659983	0.836922	0	0	6	52497402	52576915	-	11	1	6908	49.59	protein_coding	translocation associated membrane protein 2 [Source:HGNC Symbol;Acc:HGNC:16855]	0
ENSG00000065320	NTN1	1.7079	4.96088e-36	1.06721e-32	1	1	0.621309	5.26761e-09	4.66815e-08	0	0	1.51076	9.91763e-28	4.16298e-25	1	1	0.424172	5.26245e-05	0.000276963	0	0	-0.543294	6.75927e-10	2.37402e-07	0	0	17	9021542	9244000	+	8	2	6383	61.73	protein_coding	netrin 1 [Source:HGNC Symbol;Acc:HGNC:8029]	0
ENSG00000065328	MCM10	-0.115496	0.507025	0.685351	0	0	-1.34407	5.94703e-14	1.19566e-12	-1	-1	0.124712	0.472375	0.660404	0	0	-1.10386	6.55641e-10	1.02392e-08	-1	-1	-0.614288	7.80789e-07	5.24898e-05	0	0	10	13161554	13211104	+	19	7	5454	44.13	protein_coding	minichromosome maintenance 10 replication initiation factor [Source:HGNC Symbol;Acc:HGNC:18043]	0
ENSG00000065357	DGKA	0.339776	0.0126348	0.0484927	0	0	0.331793	0.0116869	0.0273165	0	0	0.462942	0.000632408	0.00471771	0	0	0.454959	0.000594607	0.00235571	0	0	-0.00399136	0.966241	0.987295	0	0	12	55927319	55954027	+	18	49	10215	52.12	protein_coding	diacylglycerol kinase alpha [Source:HGNC Symbol;Acc:HGNC:2849]	0
ENSG00000065361	ERBB3	0.209454	0.0174282	0.0622024	0	0	0.414842	1.79102e-06	1.02404e-05	0	0	-0.0145963	0.869315	0.935291	0	0	0.190791	0.0268864	0.0620511	0	0	0.102694	0.0968527	0.296504	0	0	12	56079857	56103505	+	25	21	8658	50.58	protein_coding	erb-b2 receptor tyrosine kinase 3 [Source:HGNC Symbol;Acc:HGNC:3431]	0
ENSG00000065413	ANKRD44	0.892022	8.14769e-05	0.000862372	0	0	0.763691	0.000543274	0.00180427	0	0	0.100979	0.672524	0.811274	0	0	-0.0273515	0.896158	0.934494	0	0	-0.0641654	0.686283	0.851745	0	0	2	196967017	197311173	-	33	13	10839	42.83	protein_coding	ankyrin repeat domain 44 [Source:HGNC Symbol;Acc:HGNC:25259]	0
ENSG00000065427	KARS	-0.304736	3.96474e-05	0.000482896	0	0	-0.477195	2.71844e-10	2.97421e-09	0	0	-0.321276	1.42759e-05	0.000195924	0	0	-0.493734	6.96076e-11	1.28811e-09	0	0	-0.0862294	0.103019	0.307325	0	0	16	75627474	75648643	-	17	12	4065	46.79	protein_coding	lysyl-tRNA synthetase [Source:HGNC Symbol;Acc:HGNC:6215]	0
ENSG00000065457	ADAT1	0.0436299	0.630817	0.780383	0	0	0.106115	0.27466	0.380649	0	0	-0.469794	6.21576e-07	1.27806e-05	0	0	-0.407309	1.34195e-05	8.32553e-05	0	0	0.0312428	0.638346	0.824399	0	0	16	75596981	75623300	-	15	10	4486	49.8	protein_coding	adenosine deaminase, tRNA specific 1 [Source:HGNC Symbol;Acc:HGNC:228]	0
ENSG00000065485	PDIA5	-0.23623	0.0269529	0.0864924	0	0	-0.113441	0.312058	0.421274	0	0	-0.600325	3.17095e-08	9.09533e-07	0	0	-0.477536	1.57553e-05	9.59479e-05	0	0	0.0613943	0.428038	0.67807	0	0	3	123067062	123225227	+	20	8	4030	51.86	protein_coding	protein disulfide isomerase family A member 5 [Source:HGNC Symbol;Acc:HGNC:24811]	0
ENSG00000065491	TBC1D22B	0.242989	0.00630636	0.0282269	0	0	0.205085	0.0149571	0.0336662	0	0	0.128035	0.150164	0.315469	0	0	0.0901314	0.285102	0.41149	0	0	-0.018952	0.757214	0.890566	0	0	6	37257772	37332970	+	13	1	3462	50.92	protein_coding	TBC1 domain family member 22B [Source:HGNC Symbol;Acc:HGNC:21602]	0
ENSG00000065518	NDUFB4	0.0550973	0.506435	0.68493	0	0	0.168529	0.0484365	0.0918052	0	0	-0.45064	8.83174e-08	2.29946e-06	0	0	-0.337209	6.14236e-05	0.000317162	0	0	0.0567157	0.340584	0.603449	0	0	3	120596309	120602500	+	2	6	1889	41.87	protein_coding	NADH:ubiquinone oxidoreductase subunit B4 [Source:HGNC Symbol;Acc:HGNC:7699]	0
ENSG00000065526	SPEN	-0.13061	0.165812	0.324533	0	0	-0.298602	0.00162275	0.00480604	0	0	-0.203189	0.0308889	0.101995	0	0	-0.371182	9.20098e-05	0.000455549	0	0	-0.0839961	0.208547	0.462035	0	0	1	15847864	15940460	+	16	5	13294	50.68	protein_coding	spen family transcriptional repressor [Source:HGNC Symbol;Acc:HGNC:17575]	1
ENSG00000065534	MYLK	0.53049	0.00297108	0.015632	0	0	0.351907	0.0483444	0.0916611	0	0	-0.075613	0.686967	0.820793	0	0	-0.254196	0.134106	0.229151	0	0	-0.0892913	0.480391	0.719434	0	0	3	123610049	123884331	-	38	21	22167	48.37	protein_coding	myosin light chain kinase [Source:HGNC Symbol;Acc:HGNC:7590]	0
ENSG00000065548	ZC3H15	-0.103426	0.187604	0.353594	0	0	-0.388172	6.15753e-07	3.82153e-06	0	0	0.369451	2.00297e-06	3.59824e-05	0	0	0.0847043	0.28121	0.407067	0	0	-0.142373	0.0099784	0.0717494	0	0	2	186486156	186509363	+	14	9	3125	39.39	protein_coding	zinc finger CCCH-type containing 15 [Source:HGNC Symbol;Acc:HGNC:29528]	0
ENSG00000065559	MAP2K4	0.202564	0.018456	0.0649546	0	0	0.216143	0.0110184	0.0259585	0	0	0.104369	0.225606	0.415349	0	0	0.117948	0.164457	0.269706	0	0	0.0067896	0.910581	0.964672	0	0	17	12020824	12143830	+	14	15	5714	40.41	protein_coding	mitogen-activated protein kinase kinase 4 [Source:HGNC Symbol;Acc:HGNC:6844]	0
ENSG00000065600	TMEM206	0.0348876	0.734377	0.85017	0	0	0.388188	0.000108066	0.000423358	0	0	-0.0613589	0.549919	0.723002	0	0	0.291942	0.00365825	0.0113828	0	0	0.17665	0.0138977	0.0895134	0	0	1	212363931	212414901	-	12	5	2914	47.46	protein_coding	transmembrane protein 206 [Source:HGNC Symbol;Acc:HGNC:25593]	0
ENSG00000065613	SLK	0.139318	0.0766526	0.187759	0	0	0.105882	0.18058	0.271446	0	0	-0.130925	0.0974565	0.232428	0	0	-0.164361	0.0369369	0.0807217	0	0	-0.0167179	0.764382	0.894595	0	0	10	103967201	104029233	+	19	3	7974	39.78	protein_coding	STE20 like kinase [Source:HGNC Symbol;Acc:HGNC:11088]	0
ENSG00000065615	CYB5R4	0.215392	0.0234481	0.0777189	0	0	0.145096	0.10959	0.180344	0	0	0.396554	2.33587e-05	0.000298665	0	0	0.326258	0.000389579	0.00162379	0	0	-0.0351477	0.592542	0.795697	0	0	6	83859643	83967424	+	19	3	9635	40.03	protein_coding	cytochrome b5 reductase 4 [Source:HGNC Symbol;Acc:HGNC:20147]	0
ENSG00000065618	COL17A1	-1.5183	0.000383037	0.00311387	-1	-1	-0.617773	0.129117	0.206938	0	0	-0.156239	0.695021	0.82573	0	0	0.74429	0.0859613	0.160716	0	0	0.450264	0.125935	0.346331	0	0	10	104031286	104086002	-	58	7	6426	54.59	protein_coding	collagen type XVII alpha 1 chain [Source:HGNC Symbol;Acc:HGNC:2194]	0
ENSG00000065621	GSTO2	-0.143362	0.0699867	0.175579	0	0	-0.0879293	0.270037	0.375573	0	0	-0.170452	0.0306711	0.101451	0	0	-0.115019	0.150399	0.251104	0	0	0.0277165	0.621625	0.814168	0	0	10	104268873	104304945	+	12	7	9921	48.19	protein_coding	glutathione S-transferase omega 2 [Source:HGNC Symbol;Acc:HGNC:23064]	0
ENSG00000065665	SEC61A2	-0.023644	0.891909	0.944426	0	0	0.054026	0.750677	0.818939	0	0	-0.0197648	0.908606	0.956556	0	0	0.0579052	0.73617	0.818337	0	0	0.038835	0.749528	0.887124	0	0	10	12129637	12169961	+	17	14	3916	43.23	protein_coding	Sec61 translocon alpha 2 subunit [Source:HGNC Symbol;Acc:HGNC:17702]	0
ENSG00000065675	PRKCQ	-0.709449	0.0350656	0.105577	0	0	0.368463	0.0718135	0.127941	0	0	1.92715	5.69829e-14	5.83735e-12	1	1	3.00506	1.08788e-29	3.1733e-27	1	1	0.538956	0.00622517	0.0519569	0	0	10	6427143	6580301	-	19	4	3295	47.41	protein_coding	protein kinase C theta [Source:HGNC Symbol;Acc:HGNC:9410]	0
ENSG00000065717	TLE2	0.367564	0.00048158	0.00371336	0	0	0.45765	2.48079e-06	1.37991e-05	0	0	0.728027	2.03776e-12	1.53815e-10	0	0	0.818113	1.48166e-16	7.22362e-15	0	0	0.0450431	0.529808	0.754301	0	0	19	2997638	3047635	-	25	22	4038	62.56	protein_coding	transducin like enhancer of split 2 [Source:HGNC Symbol;Acc:HGNC:11838]	0
ENSG00000065802	ASB1	0.136275	0.219771	0.39518	0	0	0.198562	0.0720371	0.12826	0	0	0.0842168	0.448137	0.639039	0	0	0.146504	0.18443	0.294519	0	0	0.0311435	0.690727	0.854226	0	0	2	238426742	238452250	+	6	9	7410	53.08	protein_coding	ankyrin repeat and SOCS box containing 1 [Source:HGNC Symbol;Acc:HGNC:16011]	0
ENSG00000065809	FAM107B	-0.0476179	0.76906	0.870472	0	0	0.0585923	0.715653	0.792105	0	0	0.147843	0.35959	0.558281	0	0	0.254053	0.116266	0.204866	0	0	0.0531051	0.641946	0.826784	0	0	10	14518557	14774897	-	21	29	7019	43.55	protein_coding	family with sequence similarity 107 member B [Source:HGNC Symbol;Acc:HGNC:23726]	0
ENSG00000065833	ME1	0.198771	0.035498	0.106358	0	0	0.212046	0.0254716	0.0531225	0	0	-0.149106	0.116366	0.264762	0	0	-0.135832	0.150422	0.251104	0	0	0.00663703	0.921033	0.969556	0	0	6	83210389	83431071	-	14	1	3371	39.51	protein_coding	malic enzyme 1 [Source:HGNC Symbol;Acc:HGNC:6983]	0
ENSG00000065882	TBC1D1	0.195788	0.0117063	0.0457566	0	0	-0.0261706	0.727967	0.801401	0	0	0.474287	6.2595e-10	2.75514e-08	0	0	0.252328	0.000940801	0.00351906	0	0	-0.110979	0.0401041	0.174161	0	0	4	37891087	38139175	+	30	19	9032	47.98	protein_coding	TBC1 domain family member 1 [Source:HGNC Symbol;Acc:HGNC:11578]	0
ENSG00000065883	CDK13	0.206769	0.0096222	0.0392971	0	0	0.232875	0.00287331	0.00797446	0	0	0.143959	0.0703132	0.184902	0	0	0.170065	0.0301298	0.067984	0	0	0.013053	0.815242	0.91984	0	0	7	39950037	40097134	+	15	7	8921	45.84	protein_coding	cyclin dependent kinase 13 [Source:HGNC Symbol;Acc:HGNC:1733]	0
ENSG00000065911	MTHFD2	-0.631909	0.00032259	0.00269504	0	0	-0.61703	0.000446868	0.00151092	0	0	-0.0783999	0.653862	0.798133	0	0	-0.0635204	0.717121	0.802299	0	0	0.00743975	0.952081	0.982146	0	0	2	74198562	74217565	+	9	8	4870	42.01	protein_coding	methylenetetrahydrofolate dehydrogenase (NADP+ dependent) 2, methenyltetrahydrofolate cyclohydrolase [Source:HGNC Symbol;Acc:HGNC:7434]	1
ENSG00000065923	SLC9A7	0.0664388	0.425506	0.614602	0	0	0.618609	2.88662e-14	6.20735e-13	0	0	-0.0203122	0.807254	0.897007	0	0	0.531858	6.56358e-11	1.22118e-09	0	0	0.276085	2.12283e-06	0.000117473	0	0	X	46599252	46759172	-	17	5	10033	44.99	protein_coding	solute carrier family 9 member A7 [Source:HGNC Symbol;Acc:HGNC:17123]	0
ENSG00000065970	FOXJ2	0.19541	0.0240872	0.0793208	0	0	0.0879932	0.313494	0.422707	0	0	-0.0964194	0.269406	0.465703	0	0	-0.203836	0.0186246	0.0454338	0	0	-0.0537085	0.382426	0.640316	0	0	12	8032703	8055503	+	12	3	6296	50.78	protein_coding	forkhead box J2 [Source:HGNC Symbol;Acc:HGNC:24818]	0
ENSG00000065978	YBX1	-0.236187	0.00279133	0.0148681	0	0	-0.412834	1.65735e-07	1.13451e-06	0	0	0.241961	0.00205785	0.0123701	0	0	0.0653137	0.409839	0.539864	0	0	-0.0883234	0.113237	0.324207	0	0	1	42682427	42702349	+	8	4	1930	55.85	protein_coding	Y-box binding protein 1 [Source:HGNC Symbol;Acc:HGNC:8014]	1
ENSG00000065989	PDE4A	0.115228	0.255029	0.437723	0	0	0.077278	0.440697	0.550592	0	0	0.223692	0.0267278	0.0913213	0	0	0.185742	0.0646717	0.127594	0	0	-0.0189748	0.789918	0.90646	0	0	19	10416773	10469631	+	19	9	6646	61.16	protein_coding	phosphodiesterase 4A [Source:HGNC Symbol;Acc:HGNC:8780]	0
ENSG00000066027	PPP2R5A	-0.0665226	0.550934	0.720211	0	0	0.608085	6.19615e-08	4.57861e-07	0	0	-0.504796	6.99474e-06	0.000106436	0	0	0.169811	0.127706	0.2204	0	0	0.337304	2.01303e-05	0.000687387	0	0	1	212285537	212361863	+	18	5	3825	45.12	protein_coding	protein phosphatase 2 regulatory subunit B'alpha [Source:HGNC Symbol;Acc:HGNC:9309]	0
ENSG00000066044	ELAVL1	0.011799	0.888697	0.943289	0	0	-0.0611182	0.468937	0.578889	0	0	0.0503797	0.549426	0.722852	0	0	-0.0225375	0.789784	0.859055	0	0	-0.0364586	0.541022	0.762257	0	0	19	7958579	8005659	-	8	5	6956	47.47	protein_coding	ELAV like RNA binding protein 1 [Source:HGNC Symbol;Acc:HGNC:3312]	0
ENSG00000066084	DIP2B	0.404787	6.7479e-08	2.29056e-06	0	0	0.175165	0.0191093	0.0414508	0	0	0.134033	0.0747652	0.193237	0	0	-0.0955899	0.19919	0.312921	0	0	-0.114811	0.0300374	0.145896	0	0	12	50504985	50748667	+	39	5	10361	43.5	protein_coding	disco interacting protein 2 homolog B [Source:HGNC Symbol;Acc:HGNC:29284]	0
ENSG00000066117	SMARCD1	0.143753	0.134017	0.279937	0	0	0.035783	0.707796	0.785882	0	0	0.113688	0.235005	0.426853	0	0	0.00571784	0.952339	0.969956	0	0	-0.0539852	0.424985	0.675628	0	0	12	50084972	50100712	+	15	12	5136	51.97	protein_coding	SWI/SNF related, matrix associated, actin dependent regulator of chromatin, subfamily d, member 1 [Source:HGNC Symbol;Acc:HGNC:11106]	0
ENSG00000066135	KDM4A	-0.0311725	0.799239	0.8904	0	0	0.555403	6.36189e-06	3.23833e-05	0	0	-0.372673	0.0024819	0.0144302	0	0	0.213902	0.0803133	0.152173	0	0	0.293288	0.000726586	0.0109828	0	0	1	43650158	43705515	+	24	5	5172	50.64	protein_coding	lysine demethylase 4A [Source:HGNC Symbol;Acc:HGNC:22978]	0
ENSG00000066136	NFYC	0.0318052	0.718185	0.840307	0	0	-0.171507	0.0596394	0.109319	0	0	-0.282334	0.00152634	0.00972855	0	0	-0.485647	7.23947e-08	7.41615e-07	0	0	-0.101656	0.108631	0.317354	0	0	1	40691648	40771603	+	23	24	5990	51.55	protein_coding	nuclear transcription factor Y subunit gamma [Source:HGNC Symbol;Acc:HGNC:7806]	0
ENSG00000066185	ZMYND12	-0.0713337	0.890277	0.943743	0	0	1.24741	0.0249505	0.0522065	0	0	-1.25532	0.0307486	0.101642	0	0	0.0634319	0.897913	0.935618	0	0	0.659374	0.0846765	0.274274	0	0	1	42430329	42456267	-	8	4	2195	47.29	protein_coding	zinc finger MYND-type containing 12 [Source:HGNC Symbol;Acc:HGNC:21192]	1
ENSG00000066248	NGEF	-0.186911	0.235748	0.415444	0	0	0.52773	0.00177311	0.00519586	0	0	-0.976333	4.57533e-09	1.66327e-07	0	0	-0.261692	0.101615	0.183638	0	0	0.357321	0.00197856	0.0228224	0	0	2	232878686	233013272	-	19	9	4678	58.47	protein_coding	neuronal guanine nucleotide exchange factor [Source:HGNC Symbol;Acc:HGNC:7807]	0
ENSG00000066279	ASPM	0.179146	0.448039	0.635624	0	0	-1.6167	2.78638e-11	3.60553e-10	-1	-1	0.304634	0.196992	0.378072	0	0	-1.49122	7.3968e-10	1.14169e-08	-1	-1	-0.897925	1.00984e-07	1.10979e-05	0	0	1	197084128	197146694	-	28	3	10887	37.08	protein_coding	abnormal spindle microtubule assembly [Source:HGNC Symbol;Acc:HGNC:19048]	0
ENSG00000066322	ELOVL1	-0.0522045	0.569962	0.735808	0	0	0.0434609	0.634401	0.725874	0	0	-0.0226006	0.80531	0.895493	0	0	0.0730648	0.425035	0.555291	0	0	0.0478327	0.460425	0.702756	0	0	1	43363397	43368074	-	10	16	2507	58.52	protein_coding	ELOVL fatty acid elongase 1 [Source:HGNC Symbol;Acc:HGNC:14418]	0
ENSG00000066379	ZNRD1	-0.430613	0.000187524	0.00173045	0	0	-0.407757	0.000789662	0.00250739	0	0	-0.383032	0.000766814	0.00552864	0	0	-0.360176	0.00339523	0.0106798	0	0	0.0114281	0.891826	0.955403	0	0	6	30058899	30064909	+	2	6	3672	45.48	protein_coding	zinc ribbon domain containing 1 [Source:HGNC Symbol;Acc:HGNC:13182]	0
ENSG00000066422	ZBTB11	-0.274463	0.00464355	0.0223319	0	0	-0.246484	0.0116573	0.0272585	0	0	-0.157261	0.102899	0.242058	0	0	-0.129282	0.188091	0.29884	0	0	0.0139894	0.838933	0.930897	0	0	3	101648889	101677495	-	10	3	7416	40.12	protein_coding	zinc finger and BTB domain containing 11 [Source:HGNC Symbol;Acc:HGNC:16740]	0
ENSG00000066427	ATXN3	-0.0730372	0.481999	0.664466	0	0	0.39094	9.57476e-05	0.000380031	0	0	-0.0918197	0.373042	0.571383	0	0	0.372157	0.000229378	0.00102498	0	0	0.231988	0.00130847	0.0167621	0	0	14	92038652	92106621	-	17	53	28202	43.6	protein_coding	ataxin 3 [Source:HGNC Symbol;Acc:HGNC:7106]	0
ENSG00000066455	GOLGA5	0.124312	0.451405	0.639029	0	0	0.474082	0.00400408	0.010707	0	0	-0.0537755	0.744828	0.858573	0	0	0.295994	0.0717742	0.138931	0	0	0.174885	0.133401	0.357605	0	0	14	92794231	92839963	+	13	3	3295	41.61	protein_coding	golgin A5 [Source:HGNC Symbol;Acc:HGNC:4428]	0
ENSG00000066468	FGFR2	0.151736	0.169446	0.32946	0	0	0.227259	0.0337898	0.0675875	0	0	0.184308	0.0930411	0.225177	0	0	0.259832	0.015912	0.0398146	0	0	0.0377617	0.623456	0.814838	0	0	10	121478334	121598458	-	31	27	7578	49.74	protein_coding	fibroblast growth factor receptor 2 [Source:HGNC Symbol;Acc:HGNC:3689]	0
ENSG00000066557	LRRC40	-0.245094	0.0684434	0.172689	0	0	-0.365365	0.00678371	0.0170383	0	0	0.0221294	0.868085	0.934727	0	0	-0.0981415	0.471107	0.598161	0	0	-0.0601354	0.527838	0.752431	0	0	1	70144805	70205620	-	15	1	2884	35.09	protein_coding	leucine rich repeat containing 40 [Source:HGNC Symbol;Acc:HGNC:26004]	0
ENSG00000066583	ISOC1	-0.0522024	0.613095	0.767596	0	0	-0.284142	0.00630713	0.0160003	0	0	-0.0142034	0.890293	0.947319	0	0	-0.246143	0.0182548	0.0446638	0	0	-0.11597	0.113473	0.324722	0	0	5	129094751	129114028	+	5	2	1940	42.73	protein_coding	isochorismatase domain containing 1 [Source:HGNC Symbol;Acc:HGNC:24254]	0
ENSG00000066629	EML1	0.16416	0.181077	0.344957	0	0	0.122452	0.226429	0.32667	0	0	0.686238	1.56295e-09	6.18352e-08	0	0	0.64453	3.96203e-09	5.30539e-08	0	0	-0.0208542	0.79306	0.908123	0	0	14	99737693	99942060	+	32	20	8899	47.87	protein_coding	echinoderm microtubule associated protein like 1 [Source:HGNC Symbol;Acc:HGNC:3330]	0
ENSG00000066651	TRMT11	-0.161688	0.233218	0.412125	0	0	-0.0878638	0.526992	0.630661	0	0	-0.353412	0.00951186	0.0415266	0	0	-0.279587	0.0431974	0.0917585	0	0	0.0369123	0.703785	0.860991	0	0	6	125986430	126039276	+	17	10	2690	40.59	protein_coding	tRNA methyltransferase 11 homolog [Source:HGNC Symbol;Acc:HGNC:21080]	0
ENSG00000066654	THUMPD1	-0.119913	0.13004	0.274363	0	0	-0.289202	0.000440049	0.00149021	0	0	-0.399868	5.63186e-07	1.17058e-05	0	0	-0.569156	3.18729e-12	7.60795e-11	0	0	-0.0846444	0.138228	0.364806	0	0	16	20702816	20742084	-	8	6	6501	40.7	protein_coding	THUMP domain containing 1 [Source:HGNC Symbol;Acc:HGNC:23807]	0
ENSG00000066697	MSANTD3	0.194852	0.0653231	0.167103	0	0	-0.175417	0.0983862	0.16529	0	0	0.0602941	0.568619	0.736338	0	0	-0.309974	0.00348574	0.0109251	0	0	-0.185134	0.0134504	0.0874504	0	0	9	100427156	100451711	+	6	7	3253	47.53	protein_coding	Myb/SANT DNA binding domain containing 3 [Source:HGNC Symbol;Acc:HGNC:23370]	0
ENSG00000066735	KIF26A	-0.0225583	0.865959	0.9304	0	0	-0.437242	0.000805777	0.00255291	0	0	0.505656	0.000115468	0.00114801	0	0	0.0909726	0.494022	0.618156	0	0	-0.207342	0.0263873	0.133645	0	0	14	104138723	104180894	+	15	2	6756	68.34	protein_coding	kinesin family member 26A [Source:HGNC Symbol;Acc:HGNC:20226]	0
ENSG00000066739	ATG2B	0.0453673	0.713815	0.837381	0	0	0.24967	0.0413159	0.0801272	0	0	-0.0109578	0.929248	0.965489	0	0	0.193345	0.114963	0.203132	0	0	0.102151	0.240325	0.500045	0	0	14	96279202	96363870	-	46	7	14778	43.42	protein_coding	autophagy related 2B [Source:HGNC Symbol;Acc:HGNC:20187]	0
ENSG00000066777	ARFGEF1	0.0845588	0.301598	0.491339	0	0	0.171552	0.0365426	0.0721927	0	0	-0.115413	0.161229	0.330437	0	0	-0.0284199	0.727365	0.811013	0	0	0.0434965	0.452875	0.697457	0	0	8	67173511	67343677	-	40	8	10964	40.89	protein_coding	ADP ribosylation factor guanine nucleotide exchange factor 1 [Source:HGNC Symbol;Acc:HGNC:15772]	0
ENSG00000066827	ZFAT	0.0425433	0.738354	0.852232	0	0	0.000329908	0.997882	0.999683	0	0	0.0303365	0.810787	0.898786	0	0	-0.0118768	0.923895	0.952767	0	0	-0.0211067	0.812046	0.918568	0	0	8	134477788	134713049	-	23	17	8900	50.43	protein_coding	zinc finger and AT-hook domain containing [Source:HGNC Symbol;Acc:HGNC:19899]	0
ENSG00000066855	MTFR1	-0.415592	0.00588369	0.0268589	0	0	-0.417482	0.00577137	0.014796	0	0	-0.0909498	0.544444	0.718889	0	0	-0.0928394	0.54057	0.659802	0	0	-0.0009448	0.992916	0.997541	0	0	8	65644734	65771261	+	16	15	4629	37.74	protein_coding	mitochondrial fission regulator 1 [Source:HGNC Symbol;Acc:HGNC:29510]	0
ENSG00000066926	FECH	0.133345	0.101356	0.230183	0	0	0.0814937	0.319005	0.428425	0	0	-0.0848599	0.298891	0.496949	0	0	-0.136711	0.0933817	0.171882	0	0	-0.0259258	0.653138	0.832654	0	0	18	57548283	57586772	-	13	10	4473	43.68	protein_coding	ferrochelatase [Source:HGNC Symbol;Acc:HGNC:3647]	0
ENSG00000066933	MYO9A	0.0804222	0.488192	0.669518	0	0	0.157575	0.16886	0.257471	0	0	0.165002	0.153699	0.320664	0	0	0.242155	0.0350929	0.0772808	0	0	0.0385765	0.63602	0.822995	0	0	15	71822289	72118577	-	48	21	20253	39.79	protein_coding	myosin IXA [Source:HGNC Symbol;Acc:HGNC:7608]	0
ENSG00000067057	PFKP	0.21484	0.0076889	0.0329661	0	0	-0.120392	0.137061	0.217302	0	0	0.0233811	0.772207	0.874897	0	0	-0.311852	0.00011421	0.000551967	0	0	-0.167616	0.00334388	0.0334388	0	0	10	3066333	3137712	+	29	12	4836	58.09	protein_coding	phosphofructokinase, platelet [Source:HGNC Symbol;Acc:HGNC:8878]	0
ENSG00000067064	IDI1	-0.104448	0.603472	0.760861	0	0	0.182566	0.36289	0.47367	0	0	0.101591	0.612986	0.768283	0	0	0.388605	0.0533224	0.108833	0	0	0.143507	0.312318	0.575913	0	0	10	1039908	1049170	-	4	5	3589	44.25	protein_coding	isopentenyl-diphosphate delta isomerase 1 [Source:HGNC Symbol;Acc:HGNC:5387]	0
ENSG00000067066	SP100	0.562295	4.89848e-09	2.42948e-07	0	0	0.75541	5.97829e-16	1.75275e-14	0	0	0.243229	0.0120103	0.0495201	0	0	0.436344	2.3588e-06	1.75812e-05	0	0	0.0965576	0.149115	0.382079	0	0	2	230415942	230544090	+	32	19	12618	42.53	protein_coding	SP100 nuclear antigen [Source:HGNC Symbol;Acc:HGNC:11206]	0
ENSG00000067082	KLF6	0.0745825	0.502594	0.681934	0	0	-0.212201	0.0550529	0.102185	0	0	0.268258	0.0154088	0.0597937	0	0	-0.0185262	0.867619	0.915439	0	0	-0.143392	0.0675315	0.240631	0	0	10	3775996	3785281	-	4	7	6139	47.37	protein_coding	Kruppel like factor 6 [Source:HGNC Symbol;Acc:HGNC:2235]	0
ENSG00000067113	PLPP1	0.462763	0.000639661	0.00462933	0	0	0.930249	4.11885e-14	8.5714e-13	0	0	0.320596	0.0184373	0.0688748	0	0	0.788082	1.32075e-10	2.31704e-09	0	0	0.233743	0.0108923	0.0760498	0	0	5	55424854	55535050	-	8	6	2016	47.87	protein_coding	phospholipid phosphatase 1 [Source:HGNC Symbol;Acc:HGNC:9228]	0
ENSG00000067141	NEO1	0.391857	4.44717e-05	0.000530027	0	0	0.736595	1.76812e-14	4.01154e-13	0	0	-0.136193	0.159015	0.327273	0	0	0.208545	0.0280082	0.0640731	0	0	0.172369	0.0109518	0.0762885	0	0	15	73051710	73305206	+	32	11	8117	48.98	protein_coding	neogenin 1 [Source:HGNC Symbol;Acc:HGNC:7754]	0
ENSG00000067167	TRAM1	0.0765476	0.586972	0.74928	0	0	0.51831	0.000246377	0.000885209	0	0	-0.349307	0.0134158	0.0540086	0	0	0.0924547	0.511531	0.633903	0	0	0.220881	0.026771	0.134756	0	0	8	70573442	70608387	-	13	5	3878	39.84	protein_coding	translocation associated membrane protein 1 [Source:HGNC Symbol;Acc:HGNC:20568]	1
ENSG00000067177	PHKA1	-0.137147	0.14685	0.298874	0	0	0.0846552	0.371772	0.48241	0	0	-0.178139	0.0584753	0.163051	0	0	0.0436636	0.646383	0.747196	0	0	0.110901	0.097547	0.297642	0	0	X	72578814	72714319	-	33	5	6350	45.73	protein_coding	phosphorylase kinase regulatory subunit alpha 1 [Source:HGNC Symbol;Acc:HGNC:8925]	0
ENSG00000067182	TNFRSF1A	-0.0064521	0.95339	0.976482	0	0	0.273038	0.0141289	0.0320875	0	0	-0.473354	2.04547e-05	0.000266685	0	0	-0.193864	0.0798654	0.151475	0	0	0.139745	0.0745043	0.254841	0	0	12	6328757	6342114	-	8	16	4005	55.33	protein_coding	TNF receptor superfamily member 1A [Source:HGNC Symbol;Acc:HGNC:11916]	0
ENSG00000067191	CACNB1	-0.295502	0.0914852	0.213544	0	0	0.366896	0.0269315	0.055708	0	0	-0.0166653	0.922932	0.963522	0	0	0.645732	0.000128633	0.000613575	0	0	0.331199	0.00602263	0.0505361	0	0	17	39173456	39197703	-	17	12	7094	58.43	protein_coding	calcium voltage-gated channel auxiliary subunit beta 1 [Source:HGNC Symbol;Acc:HGNC:1401]	0
ENSG00000067208	EVI5	0.267191	0.013868	0.0520541	0	0	0.676675	2.14279e-10	2.39153e-09	0	0	0.0444434	0.683946	0.818604	0	0	0.453927	1.80298e-05	0.000107928	0	0	0.204742	0.00708363	0.0567284	0	0	1	92508696	92792404	-	23	8	8276	38.47	protein_coding	ecotropic viral integration site 5 [Source:HGNC Symbol;Acc:HGNC:3501]	0
ENSG00000067221	STOML1	-0.466889	0.0175083	0.0624359	0	0	-0.807658	0.000131458	0.000505336	0	0	-0.38371	0.0441256	0.133112	0	0	-0.724479	0.00086836	0.00328884	0	0	-0.170384	0.239039	0.498711	0	0	15	73978923	73994622	-	8	13	10461	52.52	protein_coding	stomatin like 1 [Source:HGNC Symbol;Acc:HGNC:14560]	0
ENSG00000067225	PKM	1.19973e-05	0.9999	0.999986	0	0	0.631211	6.11599e-11	7.4544e-10	0	0	-0.631206	6.11997e-11	3.40857e-09	0	0	-6.38256e-06	0.999947	1	0	0	0.3156	3.49221e-06	0.000169777	0	0	15	72199029	72231822	-	15	25	8571	54.11	protein_coding	pyruvate kinase, muscle [Source:HGNC Symbol;Acc:HGNC:9021]	1
ENSG00000067248	DHX29	-0.0298675	0.722756	0.84284	0	0	-0.232623	0.00528499	0.013698	0	0	0.176479	0.0342784	0.110765	0	0	-0.0262762	0.755021	0.832836	0	0	-0.101378	0.0870775	0.27959	0	0	5	55256245	55307722	-	26	5	4734	40.14	protein_coding	DExH-box helicase 29 [Source:HGNC Symbol;Acc:HGNC:15815]	0
ENSG00000067334	DNTTIP2	-0.155248	0.111889	0.247211	0	0	-0.475886	1.37645e-06	8.01105e-06	0	0	-0.060396	0.534733	0.711186	0	0	-0.381034	0.000116121	0.000559946	0	0	-0.160319	0.0207569	0.114981	0	0	1	93866283	93879918	-	7	7	7519	40.76	protein_coding	deoxynucleotidyltransferase terminal interacting protein 2 [Source:HGNC Symbol;Acc:HGNC:24013]	0
ENSG00000067365	METTL22	-0.126581	0.351799	0.545488	0	0	-0.192947	0.171852	0.261223	0	0	-0.32428	0.0169695	0.064384	0	0	-0.390646	0.0056873	0.0165896	0	0	-0.033183	0.734887	0.879467	0	0	16	8621683	8649654	+	17	18	8254	52.19	protein_coding	methyltransferase like 22 [Source:HGNC Symbol;Acc:HGNC:28368]	0
ENSG00000067369	TP53BP1	0.137416	0.163406	0.321175	0	0	0.331504	0.000902513	0.0028261	0	0	-0.495471	6.67292e-07	1.36715e-05	0	0	-0.301383	0.00231707	0.00767747	0	0	0.0970441	0.166504	0.406431	0	0	15	43403061	43510728	-	33	17	12991	45.71	protein_coding	tumor protein p53 binding protein 1 [Source:HGNC Symbol;Acc:HGNC:11999]	0
ENSG00000067533	RRP15	-0.41136	0.000101926	0.00104414	0	0	-0.7255	1.00085e-11	1.39471e-10	0	0	0.0924727	0.37541	0.573651	0	0	-0.221667	0.0398468	0.085946	0	0	-0.15707	0.0362968	0.164429	0	0	1	218285287	218337983	+	5	2	7883	35.2	protein_coding	ribosomal RNA processing 15 homolog [Source:HGNC Symbol;Acc:HGNC:24255]	0
ENSG00000067560	RHOA	0.254305	0.0248518	0.0813734	0	0	-0.225484	0.0470094	0.0894946	0	0	-0.216344	0.0563135	0.15893	0	0	-0.696133	1.00499e-09	1.5185e-08	0	0	-0.239895	0.00278193	0.0293544	0	0	3	49359145	49412998	-	10	6	2582	50.23	protein_coding	ras homolog family member A [Source:HGNC Symbol;Acc:HGNC:667]	1
ENSG00000067596	DHX8	0.0730357	0.372603	0.566025	0	0	0.0256969	0.751936	0.819557	0	0	0.128609	0.114751	0.261954	0	0	0.0812697	0.319721	0.44823	0	0	-0.0236694	0.681663	0.849911	0	0	17	43483865	43544463	+	25	7	9302	47.2	protein_coding	DEAH-box helicase 8 [Source:HGNC Symbol;Acc:HGNC:2749]	0
ENSG00000067606	PRKCZ	0.252843	0.0674736	0.170868	0	0	0.597148	1.50398e-05	7.07004e-05	0	0	-0.148105	0.288404	0.486087	0	0	0.196199	0.150455	0.251104	0	0	0.172152	0.0776661	0.260881	0	0	1	2050470	2185395	+	36	26	7636	59.28	protein_coding	protein kinase C zeta [Source:HGNC Symbol;Acc:HGNC:9412]	0
ENSG00000067704	IARS2	-0.0714155	0.401101	0.593386	0	0	-0.221626	0.00938035	0.0225532	0	0	-0.0510156	0.547866	0.721617	0	0	-0.201226	0.0185493	0.0452941	0	0	-0.075105	0.21235	0.467153	0	0	1	220094102	220148041	+	25	4	4165	42.33	protein_coding	isoleucyl-tRNA synthetase 2, mitochondrial [Source:HGNC Symbol;Acc:HGNC:29685]	1
ENSG00000067715	SYT1	0.181244	0.480848	0.663461	0	0	0.55221	0.0325365	0.0653922	0	0	-0.65136	0.0117418	0.0486932	0	0	-0.280395	0.275874	0.400928	0	0	0.185483	0.308114	0.572825	0	0	12	78863993	79452008	+	21	12	6494	41.62	protein_coding	synaptotagmin 1 [Source:HGNC Symbol;Acc:HGNC:11509]	0
ENSG00000067798	NAV3	-0.228834	0.295336	0.484392	0	0	-1.76575	3.90083e-12	5.76252e-11	-1	-1	-0.94472	2.47143e-05	0.000313436	0	0	-2.48163	5.60223e-23	7.2492e-21	-1	-1	-0.768457	4.62831e-06	0.000211282	0	0	12	77324641	78213008	+	45	15	12135	44.78	protein_coding	neuron navigator 3 [Source:HGNC Symbol;Acc:HGNC:15998]	0
ENSG00000067829	IDH3G	-0.0485748	0.577486	0.741799	0	0	0.0677905	0.427194	0.537231	0	0	0.0632035	0.465033	0.653923	0	0	0.179569	0.0369511	0.0807425	0	0	0.0581827	0.340325	0.603386	0	0	X	153785766	153794523	-	14	12	2717	60.47	protein_coding	isocitrate dehydrogenase 3 (NAD(+)) gamma [Source:HGNC Symbol;Acc:HGNC:5386]	0
ENSG00000067836	ROGDI	0.311672	0.0320148	0.0987411	0	0	0.616516	6.5751e-06	3.33798e-05	0	0	0.131427	0.372244	0.570719	0	0	0.43627	0.00122462	0.0044258	0	0	0.152422	0.127355	0.348343	0	0	16	4796968	4802950	-	7	16	3683	64.59	protein_coding	rogdi homolog [Source:HGNC Symbol;Acc:HGNC:29478]	0
ENSG00000067900	ROCK1	0.318192	3.76158e-05	0.000462405	0	0	0.213317	0.00554196	0.0142973	0	0	0.106667	0.167913	0.339934	0	0	0.00179205	0.981358	0.989117	0	0	-0.0524375	0.33564	0.599395	0	0	18	20946906	21111851	-	34	7	11113	39.54	protein_coding	Rho associated coiled-coil containing protein kinase 1 [Source:HGNC Symbol;Acc:HGNC:10251]	0
ENSG00000067955	CBFB	0.15943	0.11323	0.249321	0	0	0.0386634	0.709241	0.787131	0	0	-0.703178	6.85627e-12	4.70105e-10	0	0	-0.823945	9.81186e-16	4.2642e-14	0	0	-0.0603832	0.403324	0.659309	0	0	16	67029116	67101058	+	8	9	4129	41.44	protein_coding	core-binding factor beta subunit [Source:HGNC Symbol;Acc:HGNC:1539]	0
ENSG00000067992	PDK3	0.531839	0.00145905	0.00894561	0	0	0.475924	0.00139408	0.00418929	0	0	0.728466	8.68769e-06	0.000127618	0	0	0.672551	9.70646e-06	6.24012e-05	0	0	-0.0279578	0.802205	0.912645	0	0	X	24465221	24539837	+	12	3	2695	44.82	protein_coding	pyruvate dehydrogenase kinase 3 [Source:HGNC Symbol;Acc:HGNC:8811]	0
ENSG00000068001	HYAL2	-0.00511482	0.953809	0.976796	0	0	0.365491	9.70568e-05	0.000384341	0	0	-0.7955	5.52315e-18	1.06802e-15	0	0	-0.424894	2.4213e-06	1.79692e-05	0	0	0.185303	0.00400973	0.0380942	0	0	3	50317790	50322906	-	3	10	4545	62.29	protein_coding	hyaluronoglucosaminidase 2 [Source:HGNC Symbol;Acc:HGNC:5321]	0
ENSG00000068024	HDAC4	-0.205092	0.0142081	0.0530532	0	0	-0.1433	0.0862854	0.148679	0	0	-0.0515373	0.532558	0.709423	0	0	0.0102546	0.903524	0.93895	0	0	0.030896	0.601203	0.80176	0	0	2	239048168	239401654	-	38	17	13368	55.01	protein_coding	histone deacetylase 4 [Source:HGNC Symbol;Acc:HGNC:14063]	0
ENSG00000068028	RASSF1	-0.266938	0.00798794	0.0340087	0	0	-0.801937	1.11592e-14	2.62363e-13	0	0	0.0229638	0.815905	0.901498	0	0	-0.512035	1.30927e-06	1.04029e-05	0	0	-0.267499	0.000217722	0.00442199	0	0	3	50329782	50340980	-	7	10	3683	61.17	protein_coding	Ras association domain family member 1 [Source:HGNC Symbol;Acc:HGNC:9882]	0
ENSG00000068078	FGFR3	0.320779	0.0266134	0.0855467	0	0	1.04434	4.80188e-13	8.20659e-12	1	1	-0.10461	0.47327	0.660776	0	0	0.618956	1.39873e-05	8.64352e-05	0	0	0.361783	0.000384961	0.00690123	0	0	4	1793307	1808872	+	18	10	4834	62.33	protein_coding	fibroblast growth factor receptor 3 [Source:HGNC Symbol;Acc:HGNC:3690]	0
ENSG00000068079	IFI35	0.460563	0.00151271	0.00919203	0	0	0.686881	1.32093e-05	6.28511e-05	0	0	-0.583232	0.000298323	0.00252416	0	0	-0.356914	0.0118648	0.0309806	0	0	0.113159	0.292505	0.556613	0	0	17	43006725	43014456	+	5	8	1973	57.27	protein_coding	interferon induced protein 35 [Source:HGNC Symbol;Acc:HGNC:5399]	0
ENSG00000068097	HEATR6	0.167488	0.180419	0.344161	0	0	0.370334	0.00320953	0.00880256	0	0	-0.249342	0.047726	0.140489	0	0	-0.0464947	0.709228	0.796049	0	0	0.101423	0.25231	0.513087	0	0	17	60043194	60078931	-	22	12	4868	47.04	protein_coding	HEAT repeat containing 6 [Source:HGNC Symbol;Acc:HGNC:24076]	0
ENSG00000068120	COASY	-0.153935	0.0634141	0.163381	0	0	-0.418578	3.723e-07	2.40513e-06	0	0	0.28197	0.000592183	0.00446603	0	0	0.0173268	0.834911	0.89264	0	0	-0.132321	0.0234865	0.124202	0	0	17	42561467	42566277	+	7	14	4032	57.71	protein_coding	Coenzyme A synthase [Source:HGNC Symbol;Acc:HGNC:29932]	0
ENSG00000068137	PLEKHH3	0.27045	0.00162923	0.00979703	0	0	0.649095	5.47859e-14	1.10925e-12	0	0	-0.232012	0.00812081	0.0366926	0	0	0.146634	0.0823022	0.155326	0	0	0.189323	0.00185871	0.0217608	0	0	17	42667914	42676994	-	13	9	4803	63.79	protein_coding	pleckstrin homology, MyTH4 and FERM domain containing H3 [Source:HGNC Symbol;Acc:HGNC:26105]	0
ENSG00000068305	MEF2A	0.455843	0.000103683	0.00106024	0	0	0.604946	2.46277e-07	1.63646e-06	0	0	-0.0491894	0.677007	0.814412	0	0	0.0999133	0.38956	0.521129	0	0	0.0745513	0.367969	0.627655	0	0	15	99565417	99716466	+	16	13	6925	42.69	protein_coding	myocyte enhancer factor 2A [Source:HGNC Symbol;Acc:HGNC:6993]	0
ENSG00000068308	OTUD5	0.173569	0.0445416	0.12573	0	0	0.375728	1.00392e-05	4.90975e-05	0	0	0.0550246	0.525241	0.703784	0	0	0.257183	0.00243102	0.00798888	0	0	0.101079	0.0954027	0.294613	0	0	X	48922028	48958386	-	10	8	3592	59.33	protein_coding	OTU deubiquitinase 5 [Source:HGNC Symbol;Acc:HGNC:25402]	0
ENSG00000068323	TFE3	0.271221	0.0380718	0.111964	0	0	0.522258	4.43093e-05	0.000188941	0	0	0.28793	0.0274105	0.0930811	0	0	0.538967	2.59395e-05	0.000149905	0	0	0.125518	0.169563	0.411302	0	0	X	49028726	49043486	-	11	5	4283	58.11	protein_coding	transcription factor binding to IGHM enhancer 3 [Source:HGNC Symbol;Acc:HGNC:11752]	0
ENSG00000068354	TBC1D25	0.0787772	0.552552	0.721449	0	0	0.359187	0.00595302	0.0152061	0	0	-0.0902814	0.498646	0.68217	0	0	0.190129	0.142941	0.241368	0	0	0.140205	0.131965	0.355502	0	0	X	48539457	48562609	+	5	5	4223	56.83	protein_coding	TBC1 domain family member 25 [Source:HGNC Symbol;Acc:HGNC:8092]	0
ENSG00000068366	ACSL4	0.442273	0.00150335	0.00914819	0	0	0.742325	8.79548e-08	6.30149e-07	0	0	0.491178	0.00042121	0.00335447	0	0	0.791231	1.2379e-08	1.48566e-07	0	0	0.150026	0.125923	0.346331	0	0	X	109624244	109733403	-	21	12	6415	38	protein_coding	acyl-CoA synthetase long-chain family member 4 [Source:HGNC Symbol;Acc:HGNC:3571]	1
ENSG00000068383	INPP5A	0.298015	0.0124189	0.0478568	0	0	0.379725	0.000531278	0.00176682	0	0	0.405335	0.000560564	0.00424057	0	0	0.487046	1.20359e-05	7.56528e-05	0	0	0.0408553	0.614311	0.81051	0	0	10	132537820	132783480	+	17	7	3706	53.75	protein_coding	inositol polyphosphate-5-phosphatase A [Source:HGNC Symbol;Acc:HGNC:6076]	0
ENSG00000068394	GPKOW	-0.0601433	0.523945	0.698529	0	0	0.289543	0.0018735	0.0054538	0	0	-0.170356	0.0727447	0.189572	0	0	0.179331	0.0527056	0.107841	0	0	0.174843	0.00835832	0.0637604	0	0	X	49113389	49123801	-	11	1	1742	56.95	protein_coding	G-patch domain and KOW motifs [Source:HGNC Symbol;Acc:HGNC:30677]	0
ENSG00000068400	GRIPAP1	0.359776	0.000413072	0.00331266	0	0	0.625803	4.36078e-10	4.59016e-09	0	0	0.00797399	0.938285	0.9706	0	0	0.274	0.00565082	0.0165055	0	0	0.133013	0.0625895	0.229914	0	0	X	48973720	49002264	-	27	15	6841	51.75	protein_coding	GRIP1 associated protein 1 [Source:HGNC Symbol;Acc:HGNC:18706]	0
ENSG00000068438	FTSJ1	-0.250984	0.0239651	0.079072	0	0	-0.478865	1.58513e-05	7.40303e-05	0	0	0.131042	0.231615	0.422605	0	0	-0.0968389	0.388977	0.520511	0	0	-0.113941	0.14655	0.378811	0	0	X	48476021	48486364	+	12	13	2872	53.45	protein_coding	FtsJ RNA methyltransferase homolog 1 (E. coli) [Source:HGNC Symbol;Acc:HGNC:13254]	0
ENSG00000068489	PRR11	0.00980677	0.940069	0.969741	0	0	-1.22744	3.45242e-20	1.89828e-18	-1	-1	0.306095	0.0185906	0.0692519	0	0	-0.931149	2.74543e-12	6.63608e-11	0	0	-0.618622	2.92923e-11	2.01648e-08	0	0	17	59155499	59204705	+	12	9	4080	45.27	protein_coding	proline rich 11 [Source:HGNC Symbol;Acc:HGNC:25619]	0
ENSG00000068615	REEP1	0.364564	0.0252651	0.0823976	0	0	0.00910505	0.9517	0.968183	0	0	0.873594	3.8933e-08	1.09241e-06	0	0	0.518135	0.000798877	0.0030573	0	0	-0.177729	0.108821	0.317642	0	0	2	86213993	86338083	-	12	9	5380	46.04	protein_coding	receptor accessory protein 1 [Source:HGNC Symbol;Acc:HGNC:25786]	0
ENSG00000068650	ATP11A	0.225665	0.00815744	0.0345532	0	0	0.257506	0.00226094	0.00643474	0	0	0.258665	0.00235808	0.0138602	0	0	0.290506	0.000594228	0.00235486	0	0	0.0159208	0.790584	0.906819	0	0	13	112690329	112887168	+	33	17	13733	51.26	protein_coding	ATPase phospholipid transporting 11A [Source:HGNC Symbol;Acc:HGNC:13552]	0
ENSG00000068654	POLR1A	-0.30554	2.55845e-05	0.000336885	0	0	-0.406603	1.98235e-08	1.6042e-07	0	0	0.0649915	0.364124	0.562782	0	0	-0.0360713	0.622589	0.727559	0	0	-0.0505314	0.323992	0.587555	0	0	2	86020216	86106155	-	36	10	13519	51.59	protein_coding	RNA polymerase I subunit A [Source:HGNC Symbol;Acc:HGNC:17264]	0
ENSG00000068697	LAPTM4A	0.178167	0.0226826	0.0757856	0	0	0.443015	7.89437e-09	6.83068e-08	0	0	0.229012	0.00330115	0.0181048	0	0	0.49386	1.45448e-10	2.5259e-09	0	0	0.132424	0.0155878	0.094928	0	0	2	20032650	20052028	-	7	2	1946	43.94	protein_coding	lysosomal protein transmembrane 4 alpha [Source:HGNC Symbol;Acc:HGNC:6924]	0
ENSG00000068724	TTC7A	0.362677	0.000200563	0.00182919	0	0	0.357695	0.000159502	0.000600853	0	0	0.221268	0.0238838	0.0837491	0	0	0.216287	0.0218089	0.051906	0	0	-0.00249082	0.970697	0.989088	0	0	2	46916157	47076137	+	28	12	6949	57.2	protein_coding	tetratricopeptide repeat domain 7A [Source:HGNC Symbol;Acc:HGNC:19750]	0
ENSG00000068745	IP6K2	0.306094	0.00142738	0.00879126	0	0	0.635408	5.83351e-11	7.13537e-10	0	0	-0.379687	9.9548e-05	0.00100896	0	0	-0.0503724	0.596953	0.706573	0	0	0.164657	0.0157035	0.095325	0	0	3	48688003	48740353	-	17	28	5624	51.16	protein_coding	inositol hexakisphosphate kinase 2 [Source:HGNC Symbol;Acc:HGNC:17313]	0
ENSG00000068784	SRBD1	-0.0680617	0.547102	0.716956	0	0	-0.208886	0.0681135	0.122235	0	0	-0.0906678	0.421701	0.615928	0	0	-0.231492	0.0435731	0.0923968	0	0	-0.0704122	0.38144	0.639868	0	0	2	45388680	45612165	-	25	5	5045	41.05	protein_coding	S1 RNA binding domain 1 [Source:HGNC Symbol;Acc:HGNC:25521]	0
ENSG00000068796	KIF2A	0.226661	0.003584	0.0182185	0	0	-0.00242699	0.974598	0.983225	0	0	0.327666	2.24877e-05	0.00028932	0	0	0.0985782	0.198967	0.3126	0	0	-0.114544	0.035453	0.161545	0	0	5	62306162	62537249	+	29	10	4774	41.68	protein_coding	kinesin family member 2A [Source:HGNC Symbol;Acc:HGNC:6318]	0
ENSG00000068831	RASGRP2	0.556053	0.0151147	0.0557011	0	0	0.0821695	0.681348	0.764557	0	0	0.883957	7.06404e-05	0.000752769	0	0	0.410073	0.0465946	0.0977322	0	0	-0.236942	0.119301	0.335115	0	0	11	64726911	64745456	-	16	23	6084	62.79	protein_coding	RAS guanyl releasing protein 2 [Source:HGNC Symbol;Acc:HGNC:9879]	0
ENSG00000068878	PSME4	0.349281	1.73329e-05	0.000243509	0	0	-0.193735	0.016518	0.0366338	0	0	0.466891	8.7549e-09	2.98508e-07	0	0	-0.0761257	0.347241	0.477661	0	0	-0.271508	2.16392e-06	0.000118981	0	0	2	53864067	53970840	-	48	9	10241	39.71	protein_coding	proteasome activator subunit 4 [Source:HGNC Symbol;Acc:HGNC:20635]	0
ENSG00000068885	IFT80	0.243053	0.0655504	0.167228	0	0	0.176709	0.176883	0.267313	0	0	0.0177975	0.894147	0.94919	0	0	-0.0485459	0.706947	0.794525	0	0	-0.0331717	0.721216	0.870818	0	0	3	160256986	160399880	-	27	27	7175	37.23	protein_coding	intraflagellar transport 80 [Source:HGNC Symbol;Acc:HGNC:29262]	0
ENSG00000068903	SIRT2	0.0115316	0.931817	0.965594	0	0	0.338855	0.0106729	0.0252516	0	0	-0.147535	0.279122	0.47599	0	0	0.179789	0.170499	0.27737	0	0	0.163662	0.0835962	0.272376	0	0	19	38878555	38899862	-	10	19	6224	59.35	protein_coding	sirtuin 2 [Source:HGNC Symbol;Acc:HGNC:10886]	0
ENSG00000068912	ERLEC1	0.431274	0.00223385	0.0125023	0	0	0.7062	4.56708e-07	2.90464e-06	0	0	0.162259	0.250641	0.444533	0	0	0.437186	0.00170572	0.00587227	0	0	0.137463	0.165617	0.405213	0	0	2	53787044	53818819	+	15	4	2592	41.9	protein_coding	endoplasmic reticulum lectin 1 [Source:HGNC Symbol;Acc:HGNC:25222]	0
ENSG00000068971	PPP2R5B	0.777007	5.60857e-07	1.4191e-05	0	0	0.99508	8.8131e-12	1.23714e-10	0	0	0.509913	0.00116212	0.00778212	0	0	0.727986	4.15438e-07	3.64966e-06	0	0	0.109036	0.306062	0.570614	0	0	11	64917553	64934473	+	18	5	3376	59.42	protein_coding	protein phosphatase 2 regulatory subunit B'beta [Source:HGNC Symbol;Acc:HGNC:9310]	0
ENSG00000068976	PYGM	0.888843	0.0778075	0.19002	0	0	-0.649292	0.100952	0.168531	0	0	1.70897	0.000194807	0.00177482	1	1	0.170831	0.694439	0.785443	0	0	-0.769067	0.016387	0.0979238	0	0	11	64746389	64760297	-	20	5	4981	55.83	protein_coding	glycogen phosphorylase, muscle associated [Source:HGNC Symbol;Acc:HGNC:9726]	1
ENSG00000069011	PITX1	-0.224865	0.0182837	0.064578	0	0	-0.0809	0.383232	0.494187	0	0	0.103667	0.266321	0.461663	0	0	0.247632	0.00900134	0.0244922	0	0	0.0719824	0.279041	0.541673	0	0	5	135027735	135034813	-	5	6	3511	67.56	protein_coding	paired like homeodomain 1 [Source:HGNC Symbol;Acc:HGNC:9004]	0
ENSG00000069020	MAST4	0.670889	0.00366655	0.0185538	0	0	0.745299	1.29435e-08	1.07769e-07	0	0	2.0451	4.95696e-27	1.98394e-24	1	1	2.11951	1.69718e-40	1.46042e-37	1	1	0.037205	0.787351	0.905225	0	0	5	66596361	67169595	+	43	21	14675	49.91	protein_coding	microtubule associated serine/threonine kinase family member 4 [Source:HGNC Symbol;Acc:HGNC:19037]	0
ENSG00000069248	NUP133	-0.0645509	0.454526	0.641547	0	0	-0.152636	0.0806259	0.140457	0	0	-0.222352	0.0101376	0.0434864	0	0	-0.310437	0.000373764	0.00156622	0	0	-0.0440423	0.473193	0.714043	0	0	1	229440260	229508341	-	27	4	6080	43.77	protein_coding	nucleoporin 133 [Source:HGNC Symbol;Acc:HGNC:18016]	0
ENSG00000069275	NUCKS1	-0.0418212	0.703102	0.82993	0	0	-0.190177	0.0841791	0.145644	0	0	-0.338488	0.00207591	0.0124613	0	0	-0.486844	1.00522e-05	6.42403e-05	0	0	-0.0741779	0.339864	0.603182	0	0	1	205712819	205750276	-	7	2	6546	38.92	protein_coding	nuclear casein kinase and cyclin dependent kinase substrate 1 [Source:HGNC Symbol;Acc:HGNC:29923]	1
ENSG00000069329	VPS35	-0.013949	0.855354	0.924569	0	0	-0.0686165	0.374776	0.485612	0	0	-0.214191	0.0051987	0.0260692	0	0	-0.268859	0.000499821	0.00202171	0	0	-0.0273337	0.615259	0.811326	0	0	16	46656132	46689518	-	18	12	9733	42.34	protein_coding	VPS35, retromer complex component [Source:HGNC Symbol;Acc:HGNC:13487]	1
ENSG00000069345	DNAJA2	0.0406587	0.599326	0.757465	0	0	0.124119	0.114411	0.187168	0	0	-0.332543	2.05385e-05	0.000267262	0	0	-0.249083	0.00140367	0.00498189	0	0	0.0417303	0.449311	0.694819	0	0	16	46955362	46973788	-	8	4	5065	41.13	protein_coding	DnaJ heat shock protein family (Hsp40) member A2 [Source:HGNC Symbol;Acc:HGNC:14884]	0
ENSG00000069399	BCL3	-0.136833	0.19308	0.3615	0	0	0.1243	0.236153	0.337697	0	0	-0.209056	0.0471353	0.139405	0	0	0.052078	0.619075	0.72478	0	0	0.130567	0.0787342	0.263008	0	0	19	44747705	44760044	+	10	9	3242	64.31	protein_coding	B-cell CLL/lymphoma 3 [Source:HGNC Symbol;Acc:HGNC:998]	0
ENSG00000069424	KCNAB2	0.188325	0.0601473	0.157531	0	0	0.0523579	0.599563	0.69569	0	0	0.0597218	0.554044	0.726207	0	0	-0.0762456	0.441145	0.570749	0	0	-0.0679837	0.336156	0.599943	0	0	1	5991466	6101193	+	28	19	9534	61.12	protein_coding	potassium voltage-gated channel subfamily A regulatory beta subunit 2 [Source:HGNC Symbol;Acc:HGNC:6229]	0
ENSG00000069482	GAL	-0.720978	2.34413e-07	6.82973e-06	0	0	-1.44261	1.15763e-24	1.19219e-22	-1	-1	0.472276	0.000494777	0.0038253	0	0	-0.24936	0.0807731	0.152876	0	0	-0.360818	0.000247038	0.00487001	0	0	11	68683779	68691175	+	7	2	1300	64	protein_coding	galanin and GMAP prepropeptide [Source:HGNC Symbol;Acc:HGNC:4114]	0
ENSG00000069493	CLEC2D	-0.0921445	0.858431	0.926128	0	0	-0.502309	0.321075	0.430664	0	0	0.207062	0.678606	0.815134	0	0	-0.203102	0.69768	0.78771	0	0	-0.205082	0.570654	0.781301	0	0	12	9664969	9699555	+	9	16	6957	38.11	protein_coding	C-type lectin domain family 2 member D [Source:HGNC Symbol;Acc:HGNC:14351]	1
ENSG00000069509	FUNDC1	0.214544	0.0580176	0.153132	0	0	0.267524	0.0160991	0.035843	0	0	0.0698254	0.538977	0.714347	0	0	0.122806	0.267261	0.391353	0	0	0.0264904	0.738481	0.881273	0	0	X	44523639	44543001	-	5	2	1399	39.89	protein_coding	FUN14 domain containing 1 [Source:HGNC Symbol;Acc:HGNC:28746]	0
ENSG00000069535	MAOB	0.669234	3.45213e-17	9.90185e-15	0	0	0.374757	7.79239e-06	3.90186e-05	0	0	-0.406408	1.18415e-06	2.27193e-05	0	0	-0.700885	1.26208e-18	8.51783e-17	0	0	-0.147238	0.0107398	0.0752881	0	0	X	43766611	43882447	-	17	3	2891	48.67	protein_coding	monoamine oxidase B [Source:HGNC Symbol;Acc:HGNC:6834]	0
ENSG00000069696	DRD4	-0.98272	0.0336662	0.102452	0	0	-0.815467	0.0982136	0.16508	0	0	-0.51458	0.246372	0.439865	0	0	-0.347327	0.500094	0.623397	0	0	0.0836265	0.809715	0.91749	0	0	11	637293	640706	+	5	2	1477	71.77	protein_coding	dopamine receptor D4 [Source:HGNC Symbol;Acc:HGNC:3025]	1
ENSG00000069702	TGFBR3	0.733649	5.64596e-05	0.000643064	0	0	0.574717	0.000572397	0.00189005	0	0	0.709473	9.25597e-05	0.000945933	0	0	0.550542	0.00101562	0.00376061	0	0	-0.0794656	0.519739	0.747135	0	0	1	91680343	91906335	-	27	11	8705	43.68	protein_coding	transforming growth factor beta receptor 3 [Source:HGNC Symbol;Acc:HGNC:11774]	0
ENSG00000069812	HES2	0.168613	0.383458	0.577316	0	0	-0.16444	0.37234	0.482954	0	0	0.466793	0.0138487	0.0553112	0	0	0.13374	0.477213	0.603131	0	0	-0.166526	0.212629	0.467589	0	0	1	6412418	6424670	-	5	6	5407	56.91	protein_coding	hes family bHLH transcription factor 2 [Source:HGNC Symbol;Acc:HGNC:16005]	0
ENSG00000069849	ATP1B3	0.0595634	0.543318	0.714433	0	0	-0.0758221	0.442629	0.552243	0	0	-0.225265	0.0219638	0.0785449	0	0	-0.36065	0.000252984	0.00111437	0	0	-0.0676928	0.330503	0.594539	0	0	3	141876124	141926514	+	13	10	2584	45.01	protein_coding	ATPase Na+/K+ transporting subunit beta 3 [Source:HGNC Symbol;Acc:HGNC:806]	0
ENSG00000069869	NEDD4	0.376924	0.00413024	0.0203439	0	0	0.0533075	0.687131	0.76929	0	0	0.0384553	0.772091	0.874897	0	0	-0.285161	0.0294742	0.0667874	0	0	-0.161808	0.0827005	0.2706	0	0	15	55826922	55993746	-	35	12	9097	39.11	protein_coding	neural precursor cell expressed, developmentally down-regulated 4, E3 ubiquitin protein ligase [Source:HGNC Symbol;Acc:HGNC:7727]	0
ENSG00000069943	PIGB	0.00301973	0.983822	0.992748	0	0	0.829134	7.55796e-09	6.56269e-08	0	0	-0.181507	0.224139	0.413417	0	0	0.644606	6.76954e-06	4.52442e-05	0	0	0.413057	6.57206e-05	0.00172944	0	0	15	55318960	55355648	+	15	12	4542	39.94	protein_coding	phosphatidylinositol glycan anchor biosynthesis class B [Source:HGNC Symbol;Acc:HGNC:8959]	0
ENSG00000069956	MAPK6	0.0642062	0.597486	0.756536	0	0	-0.244126	0.0463578	0.088391	0	0	-0.206807	0.0897007	0.219251	0	0	-0.51514	2.61325e-05	0.00015092	0	0	-0.154166	0.074078	0.254196	0	0	15	51952106	52067372	+	13	8	6388	39.06	protein_coding	mitogen-activated protein kinase 6 [Source:HGNC Symbol;Acc:HGNC:6879]	1
ENSG00000069966	GNB5	0.551393	5.56953e-09	2.70767e-07	0	0	0.448324	1.07761e-06	6.42164e-06	0	0	0.179243	0.0613648	0.168731	0	0	0.0761737	0.400849	0.531972	0	0	-0.0515344	0.434589	0.683709	0	0	15	52115105	52191369	-	17	12	13302	48.18	protein_coding	G protein subunit beta 5 [Source:HGNC Symbol;Acc:HGNC:4401]	0
ENSG00000069974	RAB27A	0.49941	0.00477999	0.0228423	0	0	0.128714	0.441488	0.551259	0	0	0.494671	0.00491189	0.0249141	0	0	0.123974	0.461525	0.589494	0	0	-0.185348	0.127998	0.349548	0	0	15	55202966	55319113	-	15	12	5605	42.94	protein_coding	RAB27A, member RAS oncogene family [Source:HGNC Symbol;Acc:HGNC:9766]	0
ENSG00000069998	HDHD5	-0.359565	7.81286e-06	0.000123193	0	0	-0.465625	5.79786e-09	5.11174e-08	0	0	0.0931225	0.236614	0.42887	0	0	-0.0129377	0.87406	0.919978	0	0	-0.0530301	0.349541	0.612212	0	0	22	17137511	17165287	-	8	7	4936	55.23	protein_coding	haloacid dehalogenase like hydrolase domain containing 5 [Source:HGNC Symbol;Acc:HGNC:1843]	0
ENSG00000070010	UFD1L	0.100441	0.377417	0.570618	0	0	-0.00325461	0.976926	0.984765	0	0	0.205162	0.069682	0.183783	0	0	0.101467	0.370271	0.501475	0	0	-0.0518476	0.517007	0.745676	0	0	22	19449910	19479215	-	10	10	8736	47.28	protein_coding	ubiquitin fusion degradation 1 like (yeast) [Source:HGNC Symbol;Acc:HGNC:12520]	0
ENSG00000070018	LRP6	0.160287	0.0854506	0.2036	0	0	0.309962	0.000697333	0.00224446	0	0	0.272715	0.00330343	0.018111	0	0	0.42239	4.25569e-06	2.95801e-05	0	0	0.0748376	0.251461	0.512521	0	0	12	12116025	12267012	-	23	7	10337	40.87	protein_coding	LDL receptor related protein 6 [Source:HGNC Symbol;Acc:HGNC:6698]	0
ENSG00000070047	PHRF1	0.0787678	0.353492	0.547371	0	0	-0.124167	0.144149	0.226537	0	0	0.0423948	0.61761	0.77162	0	0	-0.16054	0.0589149	0.118173	0	0	-0.101467	0.0912012	0.286811	0	0	11	576486	612222	+	18	6	5769	62.94	protein_coding	PHD and ring finger domains 1 [Source:HGNC Symbol;Acc:HGNC:24351]	0
ENSG00000070061	IKBKAP	-0.0745108	0.394493	0.587551	0	0	-0.311757	0.000381533	0.00131193	0	0	0.0311687	0.719796	0.84127	0	0	-0.206078	0.0196766	0.0476145	0	0	-0.118623	0.0555381	0.213684	0	0	9	108867517	108934116	-	39	4	6048	44.44	protein_coding	inhibitor of kappa light polypeptide gene enhancer in B-cells, kinase complex-associated protein [Source:HGNC Symbol;Acc:HGNC:5959]	0
ENSG00000070081	NUCB2	0.0150356	0.956215	0.978293	0	0	0.236497	0.386613	0.497466	0	0	0.105929	0.69858	0.827943	0	0	0.32739	0.23149	0.351132	0	0	0.110731	0.566902	0.779077	0	0	11	17208153	17349974	+	30	20	8995	42.15	protein_coding	nucleobindin 2 [Source:HGNC Symbol;Acc:HGNC:8044]	0
ENSG00000070087	PFN2	0.0177726	0.869623	0.932591	0	0	-0.0422337	0.699772	0.779841	0	0	-0.464913	1.98653e-05	0.000260383	0	0	-0.52492	1.55503e-06	1.2104e-05	0	0	-0.0300032	0.69681	0.857197	0	0	3	149964904	150050788	-	6	17	3440	47.01	protein_coding	profilin 2 [Source:HGNC Symbol;Acc:HGNC:8882]	1
ENSG00000070159	PTPN3	0.42292	2.0795e-06	4.15658e-05	0	0	0.358439	4.11214e-05	0.000176264	0	0	0.341903	0.000122711	0.00120471	0	0	0.277423	0.00151102	0.00530167	0	0	-0.0322401	0.605137	0.804273	0	0	9	109375466	109498313	-	29	6	9995	45.2	protein_coding	protein tyrosine phosphatase, non-receptor type 3 [Source:HGNC Symbol;Acc:HGNC:9655]	0
ENSG00000070182	SPTB	0.829355	4.35857e-08	1.54344e-06	0	0	0.953574	3.08943e-13	5.45883e-12	0	0	1.34116	1.28222e-19	2.98203e-17	1	1	1.46538	1.58193e-27	3.67906e-25	1	1	0.0621092	0.53642	0.759318	0	0	14	64746283	64879883	-	38	8	14772	56.99	protein_coding	spectrin beta, erythrocytic [Source:HGNC Symbol;Acc:HGNC:11274]	0
ENSG00000070214	SLC44A1	0.474511	5.53046e-05	0.000633683	0	0	0.319597	0.00638254	0.0161749	0	0	0.308865	0.0086522	0.0385663	0	0	0.153951	0.188296	0.298974	0	0	-0.0774571	0.350269	0.612316	0	0	9	105244622	105439171	+	21	7	12172	39.41	protein_coding	solute carrier family 44 member 1 [Source:HGNC Symbol;Acc:HGNC:18798]	1
ENSG00000070269	TMEM260	0.112566	0.365737	0.559064	0	0	1.00722	3.57458e-18	1.48237e-16	1	1	0.14286	0.247589	0.441097	0	0	1.03752	6.2548e-19	4.42984e-17	1	1	0.447329	1.45439e-07	1.48693e-05	0	0	14	56488354	56650606	+	22	16	8077	39.75	protein_coding	transmembrane protein 260 [Source:HGNC Symbol;Acc:HGNC:20185]	0
ENSG00000070366	SMG6	0.248841	0.00131678	0.00826419	0	0	0.309777	3.50158e-05	0.0001521	0	0	0.238567	0.00198538	0.0119898	0	0	0.299503	6.7742e-05	0.00034677	0	0	0.0304677	0.571649	0.781803	0	0	17	2059839	2303771	-	34	20	10554	53.27	protein_coding	SMG6, nonsense mediated mRNA decay factor [Source:HGNC Symbol;Acc:HGNC:17809]	0
ENSG00000070367	EXOC5	0.399316	1.57266e-05	0.000224796	0	0	0.0587579	0.526285	0.629946	0	0	0.0512376	0.581315	0.746823	0	0	-0.289321	0.00171002	0.00588406	0	0	-0.170279	0.00928586	0.0684997	0	0	14	57200507	57269008	-	22	11	12575	35.37	protein_coding	exocyst complex component 5 [Source:HGNC Symbol;Acc:HGNC:10696]	0
ENSG00000070371	CLTCL1	0.136579	0.329764	0.522919	0	0	0.178563	0.123696	0.199645	0	0	0.568905	1.33073e-05	0.000184395	0	0	0.610889	9.85271e-07	8.03245e-06	0	0	0.0209919	0.817836	0.920593	0	0	22	19179473	19291716	-	33	12	10049	54.23	protein_coding	clathrin heavy chain like 1 [Source:HGNC Symbol;Acc:HGNC:2093]	0
ENSG00000070388	FGF22	-0.301915	0.678461	0.813791	0	0	0.778043	0.314721	0.424047	0	0	-1.17714	0.125065	0.278116	0	0	-0.0971865	0.895279	0.933972	0	0	0.539979	0.308596	0.573054	0	0	19	639879	644371	+	3	3	2778	67.93	protein_coding	fibroblast growth factor 22 [Source:HGNC Symbol;Acc:HGNC:3679]	1
ENSG00000070404	FSTL3	0.252665	0.038995	0.114094	0	0	0.167548	0.155034	0.240279	0	0	0.471137	0.000103281	0.00104251	0	0	0.38602	0.00117932	0.00428187	0	0	-0.0425581	0.616279	0.811986	0	0	19	676365	683399	+	6	7	3067	65.76	protein_coding	follistatin like 3 [Source:HGNC Symbol;Acc:HGNC:3973]	0
ENSG00000070413	DGCR2	0.240733	0.00298599	0.0156872	0	0	0.617167	9.97889e-15	2.35902e-13	0	0	0.244855	0.00250288	0.014518	0	0	0.621289	7.07132e-15	2.62279e-13	0	0	0.188217	0.000920173	0.012854	0	0	22	19036282	19122454	-	12	7	5605	59.86	protein_coding	DiGeorge syndrome critical region gene 2 [Source:HGNC Symbol;Acc:HGNC:2845]	0
ENSG00000070423	RNF126	-0.165796	0.0330826	0.101146	0	0	-0.170111	0.0272561	0.0562712	0	0	0.100665	0.189438	0.367971	0	0	0.0963498	0.2175	0.334779	0	0	-0.00215779	0.968572	0.988268	0	0	19	647526	663277	-	9	7	3496	65.53	protein_coding	ring finger protein 126 [Source:HGNC Symbol;Acc:HGNC:21151]	0
ENSG00000070444	MNT	-0.174993	0.327334	0.520815	0	0	0.000790236	0.996476	0.998565	0	0	-0.235823	0.187393	0.365527	0	0	-0.0600405	0.736987	0.81898	0	0	0.0878915	0.486949	0.724853	0	0	17	2384060	2401118	-	11	9	8728	59.78	protein_coding	MAX network transcriptional repressor [Source:HGNC Symbol;Acc:HGNC:7188]	0
ENSG00000070476	ZXDC	0.0095408	0.927279	0.962584	0	0	0.224463	0.035492	0.0704356	0	0	-0.371489	0.000481493	0.00374446	0	0	-0.156567	0.135525	0.231066	0	0	0.107461	0.150291	0.383756	0	0	3	126437601	126475919	-	9	4	7357	56.11	protein_coding	ZXD family zinc finger C [Source:HGNC Symbol;Acc:HGNC:28160]	0
ENSG00000070495	JMJD6	0.322637	0.038452	0.112774	0	0	-0.353791	0.0224407	0.0476618	0	0	0.506725	0.00112311	0.00757992	0	0	-0.169703	0.27471	0.399574	0	0	-0.338214	0.00208757	0.0237784	0	0	17	76712832	76726799	-	8	8	5969	50.24	protein_coding	arginine demethylase and lysine hydroxylase [Source:HGNC Symbol;Acc:HGNC:19355]	0
ENSG00000070501	POLB	-0.0223549	0.812591	0.898702	0	0	0.133164	0.136642	0.216782	0	0	0.238042	0.00952976	0.0415629	0	0	0.393561	1.83626e-05	0.000109766	0	0	0.0777595	0.23152	0.490034	0	0	8	42338454	42371808	+	18	17	4106	39.65	protein_coding	DNA polymerase beta [Source:HGNC Symbol;Acc:HGNC:9174]	0
ENSG00000070540	WIPI1	0.12752	0.522156	0.697262	0	0	0.592426	0.00192243	0.00558115	0	0	0.810095	3.88702e-05	0.000456002	0	0	1.275	7.43486e-11	1.36266e-09	1	1	0.232453	0.0918399	0.288214	0	0	17	68420948	68457513	-	15	11	3402	49.06	protein_coding	WD repeat domain, phosphoinositide interacting 1 [Source:HGNC Symbol;Acc:HGNC:25471]	0
ENSG00000070601	FRMPD1	-0.0202591	0.969055	0.985466	0	0	0.562781	0.128405	0.206028	0	0	1.13668	0.0134659	0.0541468	0	0	1.71972	4.73409e-05	0.000252156	1	1	0.29152	0.369295	0.628463	0	0	9	37651000	37746904	+	18	3	5867	53.86	protein_coding	FERM and PDZ domain containing 1 [Source:HGNC Symbol;Acc:HGNC:29159]	1
ENSG00000070610	GBA2	0.21977	0.0164421	0.0593786	0	0	0.209325	0.0199619	0.0430021	0	0	0.294228	0.001261	0.00830622	0	0	0.283783	0.0016857	0.00581614	0	0	-0.00522241	0.935115	0.97585	0	0	9	35736866	35749228	-	14	8	4803	55.84	protein_coding	glucosylceramidase beta 2 [Source:HGNC Symbol;Acc:HGNC:18986]	0
ENSG00000070614	NDST1	0.146471	0.0662486	0.168492	0	0	0.114805	0.146325	0.229199	0	0	0.128868	0.10503	0.245626	0	0	0.0972017	0.220126	0.337844	0	0	-0.0158333	0.77788	0.901955	0	0	5	150485818	150558211	+	22	9	9529	56.94	protein_coding	N-deacetylase and N-sulfotransferase 1 [Source:HGNC Symbol;Acc:HGNC:7680]	0
ENSG00000070669	ASNS	-1.02472	4.50123e-05	0.000535124	-1	-1	-0.530042	0.0335235	0.0671093	0	0	-0.327202	0.188024	0.3663	0	0	0.167478	0.501376	0.624316	0	0	0.24734	0.159768	0.397056	0	0	7	97852118	97872542	-	14	17	4455	43.43	protein_coding	asparagine synthetase (glutamine-hydrolyzing) [Source:HGNC Symbol;Acc:HGNC:753]	1
ENSG00000070718	AP3M2	-0.161181	0.115336	0.252393	0	0	-0.25551	0.0103656	0.0245922	0	0	0.241395	0.0155192	0.0601137	0	0	0.147065	0.150493	0.251128	0	0	-0.0471647	0.509132	0.739845	0	0	8	42152946	42171673	+	11	17	6276	46.24	protein_coding	adaptor related protein complex 3 mu 2 subunit [Source:HGNC Symbol;Acc:HGNC:570]	0
ENSG00000070731	ST6GALNAC2	0.291318	0.15907	0.315275	0	0	0.481013	0.0150978	0.033943	0	0	-0.103105	0.629344	0.780586	0	0	0.0865888	0.651739	0.751066	0	0	0.0948471	0.508828	0.739845	0	0	17	76565379	76586956	-	11	9	3098	55.84	protein_coding	ST6 N-acetylgalactosaminide alpha-2,6-sialyltransferase 2 [Source:HGNC Symbol;Acc:HGNC:10867]	0
ENSG00000070756	PABPC1	-0.197859	0.0693666	0.174558	0	0	-0.273187	0.012215	0.0283431	0	0	-0.082193	0.450364	0.641461	0	0	-0.157521	0.148376	0.248401	0	0	-0.0376642	0.624838	0.815191	0	0	8	100685816	100722809	-	15	24	4752	47.29	protein_coding	poly(A) binding protein cytoplasmic 1 [Source:HGNC Symbol;Acc:HGNC:8554]	1
ENSG00000070759	TESK2	0.458641	0.00687563	0.0302324	0	0	0.653258	4.63627e-05	0.00019711	0	0	-0.0276116	0.874222	0.937639	0	0	0.167005	0.285145	0.411517	0	0	0.0973084	0.406175	0.661769	0	0	1	45343883	45491166	-	12	4	3322	51.41	protein_coding	testis-specific kinase 2 [Source:HGNC Symbol;Acc:HGNC:11732]	0
ENSG00000070761	CFAP20	0.0890916	0.302291	0.491909	0	0	-0.0596143	0.50299	0.609267	0	0	-0.25366	0.00369769	0.0198478	0	0	-0.402366	4.84245e-06	3.32158e-05	0	0	-0.074353	0.230513	0.488923	0	0	16	58113588	58129450	-	5	7	2375	47.66	protein_coding	cilia and flagella associated protein 20 [Source:HGNC Symbol;Acc:HGNC:29523]	0
ENSG00000070770	CSNK2A2	0.0174124	0.819742	0.903782	0	0	-0.224155	0.00381534	0.0102645	0	0	-0.169333	0.0270878	0.0922501	0	0	-0.4109	1.0819e-07	1.07132e-06	0	0	-0.120784	0.0264194	0.13369	0	0	16	58157907	58197920	-	13	6	6905	44.37	protein_coding	casein kinase 2 alpha 2 [Source:HGNC Symbol;Acc:HGNC:2459]	0
ENSG00000070778	PTPN21	0.482403	0.000195095	0.00178595	0	0	0.486185	6.27356e-05	0.000258792	0	0	0.533511	3.27039e-05	0.000395526	0	0	0.537294	1.16374e-05	7.34166e-05	0	0	0.00189132	0.983314	0.994817	0	0	14	88465778	88554733	-	22	9	7396	48.11	protein_coding	protein tyrosine phosphatase, non-receptor type 21 [Source:HGNC Symbol;Acc:HGNC:9651]	0
ENSG00000070785	EIF2B3	-0.320324	0.0160736	0.0584341	0	0	-0.482306	0.00168343	0.00496603	0	0	-0.840475	1.18916e-09	4.84962e-08	0	0	-1.00246	1.22547e-11	2.6396e-10	-1	-1	-0.0809912	0.425317	0.675749	0	0	1	44850522	44986722	-	19	10	3411	47.14	protein_coding	eukaryotic translation initiation factor 2B subunit gamma [Source:HGNC Symbol;Acc:HGNC:3259]	0
ENSG00000070814	TCOF1	-0.484343	2.39443e-06	4.66154e-05	0	0	-1.32232	4.20532e-36	1.80934e-33	-1	-1	-0.0791014	0.438171	0.630424	0	0	-0.917082	2.72824e-18	1.73258e-16	0	0	-0.41899	1.00532e-08	1.944e-06	0	0	5	150357639	150400308	+	23	15	11278	55.56	protein_coding	treacle ribosome biogenesis factor 1 [Source:HGNC Symbol;Acc:HGNC:11654]	1
ENSG00000070831	CDC42	0.143759	0.0988627	0.226163	0	0	0.156756	0.0725404	0.129036	0	0	-0.112619	0.197146	0.37829	0	0	-0.0996219	0.252533	0.374761	0	0	0.00649847	0.916047	0.967662	0	0	1	22052627	22092946	+	10	5	3598	43.77	protein_coding	cell division cycle 42 [Source:HGNC Symbol;Acc:HGNC:1736]	1
ENSG00000070882	OSBPL3	-0.0182448	0.824168	0.906483	0	0	0.130529	0.10267	0.170861	0	0	0.447894	3.31382e-08	9.48931e-07	0	0	0.596668	2.08473e-13	6.10172e-12	0	0	0.0743868	0.19432	0.444833	0	0	7	24796539	24981634	-	25	14	8100	42.88	protein_coding	oxysterol binding protein like 3 [Source:HGNC Symbol;Acc:HGNC:16370]	0
ENSG00000070950	RAD18	-0.319368	0.00791156	0.0337275	0	0	-0.784116	5.96009e-10	6.14947e-09	0	0	-0.348935	0.00365482	0.0196684	0	0	-0.813682	1.4203e-10	2.46903e-09	0	0	-0.232374	0.00776499	0.0604959	0	0	3	8775402	8963773	-	15	10	6983	40.94	protein_coding	RAD18, E3 ubiquitin protein ligase [Source:HGNC Symbol;Acc:HGNC:18278]	0
ENSG00000070961	ATP2B1	-0.0409181	0.636384	0.783631	0	0	-0.0895932	0.300374	0.408615	0	0	0.0639073	0.459083	0.648884	0	0	0.0152322	0.860602	0.910827	0	0	-0.0243376	0.690801	0.854256	0	0	12	89588049	89709300	-	21	11	9493	37.67	protein_coding	ATPase plasma membrane Ca2+ transporting 1 [Source:HGNC Symbol;Acc:HGNC:814]	0
ENSG00000071051	NCK2	0.0863651	0.417035	0.607103	0	0	0.226947	0.0287766	0.0589484	0	0	0.259242	0.0140337	0.0558686	0	0	0.399824	0.000135097	0.000640499	0	0	0.0702909	0.344269	0.606954	0	0	2	105744897	105894274	+	7	6	2990	57.22	protein_coding	NCK adaptor protein 2 [Source:HGNC Symbol;Acc:HGNC:7665]	0
ENSG00000071054	MAP4K4	0.246884	0.00920405	0.0379587	0	0	0.46875	7.10583e-07	4.35821e-06	0	0	0.157675	0.0961365	0.229889	0	0	0.379542	5.88941e-05	0.000305844	0	0	0.110933	0.0971196	0.296978	0	0	2	101696850	101894689	+	33	21	11961	46.05	protein_coding	mitogen-activated protein kinase kinase kinase kinase 4 [Source:HGNC Symbol;Acc:HGNC:6866]	1
ENSG00000071073	MGAT4A	0.557368	4.4402e-05	0.000529562	0	0	0.661037	1.00712e-07	7.12102e-07	0	0	0.86156	1.44169e-10	7.40639e-09	0	0	0.965228	2.10277e-14	7.28143e-13	0	0	0.0518344	0.575132	0.783681	0	0	2	98619106	98731126	-	20	9	9630	38.27	protein_coding	mannosyl (alpha-1,3-)-glycoprotein beta-1,4-N-acetylglucosaminyltransferase, isozyme A [Source:HGNC Symbol;Acc:HGNC:7047]	0
ENSG00000071082	RPL31	-0.293931	0.0052618	0.0247217	0	0	0.0588523	0.573666	0.672992	0	0	0.193786	0.0644331	0.174245	0	0	0.54657	2.12738e-07	1.99196e-06	0	0	0.176392	0.0174607	0.10256	0	0	2	101001715	101024032	+	5	11	5791	44.85	protein_coding	ribosomal protein L31 [Source:HGNC Symbol;Acc:HGNC:10334]	1
ENSG00000071127	WDR1	0.264575	0.000600718	0.00441957	0	0	0.131532	0.0872531	0.150043	0	0	0.164724	0.0325909	0.106471	0	0	0.0316812	0.680372	0.774367	0	0	-0.0665215	0.221708	0.479075	0	0	4	10074339	10116949	-	23	18	7827	56.87	protein_coding	WD repeat domain 1 [Source:HGNC Symbol;Acc:HGNC:12754]	1
ENSG00000071189	SNX13	0.185923	0.0325654	0.0999198	0	0	0.484479	1.40571e-08	1.16253e-07	0	0	0.122772	0.158924	0.327131	0	0	0.421329	7.64811e-07	6.35865e-06	0	0	0.149278	0.0142972	0.090868	0	0	7	17790761	17940501	-	31	13	16418	35.08	protein_coding	sorting nexin 13 [Source:HGNC Symbol;Acc:HGNC:21335]	0
ENSG00000071205	ARHGAP10	0.0490038	0.634375	0.782511	0	0	0.0658133	0.515141	0.620223	0	0	0.0990789	0.331507	0.530621	0	0	0.115888	0.256489	0.379234	0	0	0.00840475	0.907314	0.962811	0	0	4	147732063	148072780	+	23	7	10759	44.47	protein_coding	Rho GTPase activating protein 10 [Source:HGNC Symbol;Acc:HGNC:26099]	0
ENSG00000071242	RPS6KA2	0.73605	3.23172e-05	0.000406564	0	0	1.23952	1.05683e-13	2.03446e-12	1	1	1.08975	5.89524e-10	2.61487e-08	1	1	1.59322	5.29117e-21	5.03099e-19	1	1	0.251733	0.0375357	0.167897	0	0	6	166409364	166906451	-	34	13	8243	55.39	protein_coding	ribosomal protein S6 kinase A2 [Source:HGNC Symbol;Acc:HGNC:10431]	0
ENSG00000071243	ING3	-0.196117	0.138464	0.286587	0	0	-0.0642861	0.625065	0.71802	0	0	-0.0563764	0.666842	0.807738	0	0	0.0754546	0.570422	0.684669	0	0	0.0659155	0.479968	0.719283	0	0	7	120950749	120977216	+	12	6	5214	35.27	protein_coding	inhibitor of growth family member 3 [Source:HGNC Symbol;Acc:HGNC:14587]	0
ENSG00000071246	VASH1	0.430664	0.00138621	0.00861252	0	0	0.171311	0.198263	0.293364	0	0	0.220863	0.102527	0.241446	0	0	-0.0384902	0.77139	0.845152	0	0	-0.129676	0.170726	0.413073	0	0	14	76762189	76783015	+	8	5	6502	57.21	protein_coding	vasohibin 1 [Source:HGNC Symbol;Acc:HGNC:19964]	0
ENSG00000071282	LMCD1	1.08343	0.000136293	0.00132745	1	1	0.738779	0.00294949	0.00816483	0	0	0.762472	0.00807989	0.0365453	0	0	0.417825	0.0891191	0.165457	0	0	-0.172324	0.362987	0.622894	0	0	3	8501707	8574673	+	8	7	9130	45.26	protein_coding	LIM and cysteine rich domains 1 [Source:HGNC Symbol;Acc:HGNC:6633]	0
ENSG00000071462	WBSCR22	-0.228054	0.00633976	0.0283469	0	0	-0.195316	0.0183623	0.0400882	0	0	0.0841216	0.307719	0.505796	0	0	0.11686	0.163525	0.268639	0	0	0.016369	0.780745	0.902653	0	0	7	73683025	73705161	+	12	18	7944	55.66	protein_coding	Williams-Beuren syndrome chromosome region 22 [Source:HGNC Symbol;Acc:HGNC:16405]	0
ENSG00000071537	SEL1L	-0.355911	0.467034	0.652202	0	0	0.536423	0.273766	0.379747	0	0	-0.503319	0.30432	0.502335	0	0	0.389015	0.426738	0.556882	0	0	0.446167	0.19758	0.449425	0	0	14	81471549	81533861	-	21	6	9559	38.98	protein_coding	SEL1L ERAD E3 ligase adaptor subunit [Source:HGNC Symbol;Acc:HGNC:10717]	1
ENSG00000071539	TRIP13	-0.306631	0.0126374	0.0484927	0	0	-1.20847	2.01575e-21	1.35512e-19	-1	-1	0.0146757	0.904083	0.954439	0	0	-0.887166	3.81202e-12	8.96242e-11	0	0	-0.450921	3.15912e-07	2.74588e-05	0	0	5	892643	919357	+	15	7	3560	48.43	protein_coding	thyroid hormone receptor interactor 13 [Source:HGNC Symbol;Acc:HGNC:12307]	0
ENSG00000071553	ATP6AP1	0.341956	6.55516e-06	0.000106731	0	0	0.939841	1.17761e-36	5.19658e-34	0	0	0.179804	0.017818	0.0670269	0	0	0.777689	9.60135e-26	1.81582e-23	0	0	0.298943	1.67383e-08	2.88066e-06	0	0	X	154428632	154436516	+	9	10	4884	55.79	protein_coding	ATPase H+ transporting accessory protein 1 [Source:HGNC Symbol;Acc:HGNC:868]	1
ENSG00000071564	TCF3	-0.18875	0.0455757	0.128038	0	0	-0.456005	1.48022e-06	8.57443e-06	0	0	0.0222681	0.813063	0.900135	0	0	-0.244988	0.00977946	0.0262842	0	0	-0.133628	0.0454963	0.188264	0	0	19	1609290	1652605	-	19	20	6080	62.76	protein_coding	transcription factor 3 [Source:HGNC Symbol;Acc:HGNC:11633]	1
ENSG00000071575	TRIB2	-0.46081	2.16269e-05	0.000292609	0	0	-0.213735	0.0501914	0.094445	0	0	-0.249898	0.018259	0.0684167	0	0	-0.00282285	0.979853	0.988063	0	0	0.123538	0.108556	0.317307	0	0	2	12716889	12742734	+	4	4	4588	50.61	protein_coding	tribbles pseudokinase 2 [Source:HGNC Symbol;Acc:HGNC:30809]	0
ENSG00000071626	DAZAP1	-0.295014	0.0028251	0.0149877	0	0	-0.776475	6.63664e-15	1.61323e-13	0	0	0.0671863	0.494467	0.678936	0	0	-0.414275	3.25937e-05	0.000182835	0	0	-0.240731	0.000584754	0.00944266	0	0	19	1407569	1435687	+	13	11	9201	57.79	protein_coding	DAZ associated protein 1 [Source:HGNC Symbol;Acc:HGNC:2683]	1
ENSG00000071655	MBD3	-0.0522969	0.620593	0.772543	0	0	-0.255865	0.0160597	0.0357733	0	0	-0.0308907	0.769775	0.873579	0	0	-0.234459	0.0275076	0.0631967	0	0	-0.101784	0.174257	0.41774	0	0	19	1573596	1592801	-	9	11	7845	62.86	protein_coding	methyl-CpG binding domain protein 3 [Source:HGNC Symbol;Acc:HGNC:6918]	0
ENSG00000071794	HLTF	0.103253	0.216893	0.391189	0	0	0.104144	0.218136	0.316657	0	0	-0.302069	0.000328019	0.00272584	0	0	-0.301178	0.000346147	0.00146296	0	0	0.00044555	0.994009	0.997662	0	0	3	149030127	149086554	-	27	9	6024	37.04	protein_coding	helicase like transcription factor [Source:HGNC Symbol;Acc:HGNC:11099]	0
ENSG00000071859	FAM50A	0.0110197	0.927518	0.962761	0	0	0.181892	0.123394	0.199251	0	0	0.35252	0.00335795	0.0183309	0	0	0.523393	1.13416e-05	7.16024e-05	0	0	0.0854363	0.312414	0.576028	0	0	X	154444126	154450654	+	12	7	2567	62.87	protein_coding	family with sequence similarity 50 member A [Source:HGNC Symbol;Acc:HGNC:18786]	0
ENSG00000071889	FAM3A	-0.144462	0.21362	0.387601	0	0	-0.076732	0.496072	0.602668	0	0	-0.0394051	0.729249	0.847655	0	0	0.0283249	0.805567	0.871007	0	0	0.033865	0.675641	0.846273	0	0	X	154506159	154516242	-	9	22	5098	55.32	protein_coding	family with sequence similarity 3 member A [Source:HGNC Symbol;Acc:HGNC:13749]	0
ENSG00000071894	CPSF1	-0.126399	0.129036	0.272758	0	0	-0.237475	0.00459185	0.012102	0	0	-0.205735	0.0135257	0.0543747	0	0	-0.316811	0.000156311	0.000727958	0	0	-0.0555378	0.346936	0.609573	0	0	8	144393229	144409349	-	28	14	6072	63.88	protein_coding	cleavage and polyadenylation specific factor 1 [Source:HGNC Symbol;Acc:HGNC:2324]	1
ENSG00000071967	CYBRD1	0.381693	0.00633685	0.0283424	0	0	0.561543	3.50333e-05	0.000152138	0	0	0.84227	1.4034e-09	5.61685e-08	0	0	1.02212	1.14338e-13	3.53279e-12	1	1	0.0899247	0.355345	0.615826	0	0	2	171522247	171558133	+	9	7	5176	43.74	protein_coding	cytochrome b reductase 1 [Source:HGNC Symbol;Acc:HGNC:20797]	0
ENSG00000071994	PDCD2	-0.300736	5.01486e-05	0.000587114	0	0	-0.432434	5.23903e-09	4.64522e-08	0	0	0.0914314	0.21023	0.395288	0	0	-0.0402664	0.59214	0.702421	0	0	-0.0658489	0.208697	0.462214	0	0	6	170575295	170584692	-	8	15	6476	42.22	protein_coding	programmed cell death 2 [Source:HGNC Symbol;Acc:HGNC:8762]	0
ENSG00000072042	RDH11	0.438465	0.000625743	0.00455158	0	0	0.68615	7.13116e-08	5.20692e-07	0	0	0.465251	0.000282269	0.00241084	0	0	0.712935	2.23993e-08	2.53114e-07	0	0	0.123842	0.169366	0.411085	0	0	14	67676801	67695814	-	5	11	5518	41.25	protein_coding	retinol dehydrogenase 11 (all-trans/9-cis/11-cis) [Source:HGNC Symbol;Acc:HGNC:17964]	1
ENSG00000072062	PRKACA	0.358438	1.4649e-05	0.000211501	0	0	0.218855	0.00814782	0.0199639	0	0	-0.029695	0.720609	0.841815	0	0	-0.169278	0.0397271	0.08572	0	0	-0.0697914	0.232491	0.491364	0	0	19	14091688	14118084	-	12	10	6144	56.82	protein_coding	protein kinase cAMP-activated catalytic subunit alpha [Source:HGNC Symbol;Acc:HGNC:9380]	0
ENSG00000072071	ADGRL1	0.0102149	0.905292	0.952385	0	0	-0.0547281	0.52409	0.627964	0	0	-0.022272	0.795281	0.889432	0	0	-0.087215	0.310105	0.437953	0	0	-0.0324715	0.592849	0.795922	0	0	19	14147743	14206187	-	25	8	8487	61.61	protein_coding	adhesion G protein-coupled receptor L1 [Source:HGNC Symbol;Acc:HGNC:20973]	0
ENSG00000072110	ACTN1	0.231612	0.00277773	0.0148172	0	0	0.188457	0.014378	0.0325716	0	0	0.23304	0.00255461	0.014766	0	0	0.189885	0.0138764	0.0354374	0	0	-0.0215773	0.692575	0.855196	0	0	14	68874143	68979440	-	28	21	10626	54.26	protein_coding	actinin alpha 1 [Source:HGNC Symbol;Acc:HGNC:163]	1
ENSG00000072121	ZFYVE26	0.0949581	0.267052	0.451907	0	0	0.134854	0.109635	0.180367	0	0	-0.0143216	0.867216	0.934158	0	0	0.0255743	0.761334	0.837599	0	0	0.0199479	0.739775	0.881686	0	0	14	67727374	67816590	-	43	11	15706	49.29	protein_coding	zinc finger FYVE-type containing 26 [Source:HGNC Symbol;Acc:HGNC:20761]	0
ENSG00000072134	EPN2	0.365285	8.71989e-07	2.02523e-05	0	0	0.295655	6.26561e-05	0.000258535	0	0	0.0451018	0.547022	0.720901	0	0	-0.0245278	0.737505	0.819344	0	0	-0.0348148	0.50607	0.738027	0	0	17	19215615	19336715	+	24	27	8517	53.4	protein_coding	epsin 2 [Source:HGNC Symbol;Acc:HGNC:18639]	0
ENSG00000072135	PTPN18	-0.223541	0.0137359	0.0516753	0	0	-0.585089	1.27438e-10	1.47295e-09	0	0	0.134866	0.127695	0.282109	0	0	-0.226682	0.0149594	0.0377494	0	0	-0.180774	0.00490509	0.0439573	0	0	2	130356007	130375409	+	13	16	5774	57.41	protein_coding	protein tyrosine phosphatase, non-receptor type 18 [Source:HGNC Symbol;Acc:HGNC:9649]	0
ENSG00000072163	LIMS2	-0.135285	0.734125	0.850141	0	0	0.588198	0.0745743	0.131863	0	0	1.03997	0.00517601	0.0259924	0	1	1.76345	6.85211e-07	5.74403e-06	1	1	0.361741	0.16274	0.400858	0	0	2	127638381	127681786	-	14	18	8487	63.49	protein_coding	LIM zinc finger domain containing 2 [Source:HGNC Symbol;Acc:HGNC:16084]	1
ENSG00000072182	ASIC4	0.276703	0.624319	0.775716	0	0	0.940844	0.091466	0.15587	0	0	-0.373303	0.535455	0.711816	0	0	0.290838	0.577644	0.690317	0	0	0.332071	0.404882	0.660663	0	0	2	219514170	219538772	+	7	5	5250	60.11	protein_coding	acid sensing ion channel subunit family member 4 [Source:HGNC Symbol;Acc:HGNC:21263]	1
ENSG00000072195	SPEG	0.332162	0.00139986	0.00867626	0	0	0.485052	2.70342e-06	1.49074e-05	0	0	0.00590411	0.955196	0.979499	0	0	0.158794	0.119941	0.209958	0	0	0.0764452	0.296765	0.560639	0	0	2	219434846	219498287	+	49	25	17910	64.09	protein_coding	SPEG complex locus [Source:HGNC Symbol;Acc:HGNC:16901]	0
ENSG00000072201	LNX1	1.27474	2.98777e-05	0.000383442	1	1	1.61672	5.95852e-10	6.14947e-09	1	1	0.720791	0.0229327	0.0811598	0	0	1.06277	2.50372e-05	0.000145178	1	1	0.17099	0.406936	0.66232	0	0	4	53459301	53701405	-	20	9	5725	45.43	protein_coding	ligand of numb-protein X 1 [Source:HGNC Symbol;Acc:HGNC:6657]	0
ENSG00000072210	ALDH3A2	0.557903	3.21106e-10	2.28357e-08	0	0	0.687024	7.5529e-15	1.82259e-13	0	0	0.0502336	0.573019	0.739809	0	0	0.179355	0.0402975	0.0867659	0	0	0.0645606	0.301088	0.565752	0	0	17	19648136	19677598	+	15	26	6457	44.31	protein_coding	aldehyde dehydrogenase 3 family member A2 [Source:HGNC Symbol;Acc:HGNC:403]	1
ENSG00000072274	TFRC	-0.562543	5.13474e-06	8.7321e-05	0	0	-1.17917	3.74802e-21	2.3979e-19	-1	-1	-0.0855569	0.486186	0.672123	0	0	-0.702186	1.51628e-08	1.78611e-07	0	0	-0.308314	0.000405221	0.00713074	0	0	3	196027183	196082189	-	21	15	7887	41.31	protein_coding	transferrin receptor [Source:HGNC Symbol;Acc:HGNC:11763]	1
ENSG00000072310	SREBF1	0.421597	0.00970936	0.0395592	0	0	0.508801	0.0018174	0.00531027	0	0	-0.0376565	0.817176	0.902439	0	0	0.0495476	0.760595	0.836947	0	0	0.0436021	0.704779	0.86139	0	0	17	17810399	17837002	-	18	23	8030	61.69	protein_coding	sterol regulatory element binding transcription factor 1 [Source:HGNC Symbol;Acc:HGNC:11289]	1
ENSG00000072364	AFF4	0.355411	0.00158385	0.00956089	0	0	0.677331	1.64038e-09	1.57803e-08	0	0	0.0400671	0.722301	0.843082	0	0	0.361988	0.00119264	0.00432843	0	0	0.16096	0.0424593	0.179615	0	0	5	132875379	132963634	-	24	9	11297	40.57	protein_coding	AF4/FMR2 family member 4 [Source:HGNC Symbol;Acc:HGNC:17869]	0
ENSG00000072401	UBE2D1	-0.0352919	0.825486	0.907075	0	0	-0.173486	0.283746	0.390943	0	0	-0.0934593	0.559107	0.729344	0	0	-0.231653	0.15255	0.253882	0	0	-0.0690968	0.543739	0.764334	0	0	10	58334975	58370753	+	7	4	3486	33.36	protein_coding	ubiquitin conjugating enzyme E2 D1 [Source:HGNC Symbol;Acc:HGNC:12474]	0
ENSG00000072415	MPP5	0.232252	0.0184381	0.064918	0	0	0.458878	9.60234e-07	5.76007e-06	0	0	0.395349	5.02898e-05	0.000562736	0	0	0.621976	5.1577e-11	9.84081e-10	0	0	0.113313	0.0955405	0.294827	0	0	14	67241109	67335819	+	17	7	8743	40.55	protein_coding	membrane palmitoylated protein 5 [Source:HGNC Symbol;Acc:HGNC:18669]	0
ENSG00000072422	RHOBTB1	-0.140398	0.648782	0.792753	0	0	-0.51125	0.113657	0.18613	0	0	-0.20602	0.496641	0.680346	0	0	-0.576872	0.0792931	0.150755	0	0	-0.185426	0.406465	0.661991	0	0	10	60869438	61001440	-	14	6	4841	46.6	protein_coding	Rho related BTB domain containing 1 [Source:HGNC Symbol;Acc:HGNC:18738]	1
ENSG00000072501	SMC1A	-0.00431454	0.96225	0.981899	0	0	-0.5471	2.36873e-09	2.22399e-08	0	0	0.249601	0.00606071	0.0292252	0	0	-0.293184	0.00139398	0.00495465	0	0	-0.271393	2.64766e-05	0.000856507	0	0	X	53374149	53422728	-	26	6	10484	47.45	protein_coding	structural maintenance of chromosomes 1A [Source:HGNC Symbol;Acc:HGNC:11111]	1
ENSG00000072506	HSD17B10	0.0101518	0.914563	0.9567	0	0	0.00746315	0.937858	0.958237	0	0	-0.176275	0.0633036	0.172219	0	0	-0.178964	0.0608051	0.121132	0	0	-0.00134433	0.984065	0.995068	0	0	X	53431258	53434373	-	6	5	1115	57.49	protein_coding	hydroxysteroid 17-beta dehydrogenase 10 [Source:HGNC Symbol;Acc:HGNC:4800]	0
ENSG00000072518	MARK2	0.256776	0.00194414	0.0112565	0	0	0.354037	1.52762e-05	7.16357e-05	0	0	0.103336	0.213352	0.399629	0	0	0.200597	0.0139989	0.0357079	0	0	0.0486303	0.403556	0.659375	0	0	11	63838928	63911019	+	25	15	6154	58.99	protein_coding	microtubule affinity regulating kinase 2 [Source:HGNC Symbol;Acc:HGNC:3332]	0
ENSG00000072571	HMMR	-0.132511	0.616679	0.770345	0	0	-1.78431	7.07485e-11	8.53844e-10	-1	-1	0.122016	0.644591	0.791426	0	0	-1.52978	1.86129e-08	2.15274e-07	-1	-1	-0.8259	1.23045e-05	0.000468497	0	0	5	163460203	163491945	+	18	8	3936	37.58	protein_coding	hyaluronan mediated motility receptor [Source:HGNC Symbol;Acc:HGNC:5012]	0
ENSG00000072657	TRHDE	-0.123785	0.497348	0.677807	0	0	-0.811756	8.47461e-06	4.2104e-05	0	0	0.351267	0.0482242	0.141644	0	0	-0.336704	0.0715315	0.138539	0	0	-0.343986	0.0076482	0.0598913	0	0	12	72087266	72670757	+	27	7	11950	35.7	protein_coding	thyrotropin releasing hormone degrading enzyme [Source:HGNC Symbol;Acc:HGNC:30748]	0
ENSG00000072682	P4HA2	0.54366	3.9482e-06	7.02801e-05	0	0	0.608447	1.15373e-07	8.09115e-07	0	0	0.326546	0.00567697	0.0279145	0	0	0.391333	0.000618214	0.00243801	0	0	0.0323935	0.693366	0.855646	0	0	5	132191838	132295315	-	24	21	8502	47.2	protein_coding	prolyl 4-hydroxylase subunit alpha 2 [Source:HGNC Symbol;Acc:HGNC:8547]	0
ENSG00000072736	NFATC3	-0.0574284	0.579222	0.743079	0	0	-0.204411	0.061236	0.111686	0	0	-0.516412	9.30527e-07	1.83231e-05	0	0	-0.663395	7.23166e-10	1.11821e-08	0	0	-0.0734915	0.328737	0.592788	0	0	16	68084751	68229259	+	19	22	8806	46.2	protein_coding	nuclear factor of activated T-cells 3 [Source:HGNC Symbol;Acc:HGNC:7777]	0
ENSG00000072756	TRNT1	0.00887517	0.940414	0.969888	0	0	0.0364143	0.762316	0.827361	0	0	-0.161497	0.175063	0.348911	0	0	-0.133958	0.264471	0.388191	0	0	0.0137696	0.870622	0.945743	0	0	3	3126916	3150879	+	13	11	5518	41.65	protein_coding	tRNA nucleotidyl transferase 1 [Source:HGNC Symbol;Acc:HGNC:17341]	0
ENSG00000072778	ACADVL	0.454131	4.44677e-07	1.15777e-05	0	0	0.257565	0.00386996	0.0103887	0	0	0.358813	6.62395e-05	0.000714274	0	0	0.162247	0.0685729	0.133757	0	0	-0.098283	0.120278	0.336363	0	0	17	7217125	7225273	+	7	39	4865	58.64	protein_coding	acyl-CoA dehydrogenase, very long chain [Source:HGNC Symbol;Acc:HGNC:92]	1
ENSG00000072786	STK10	0.206741	0.0187944	0.0657288	0	0	0.393228	5.19743e-06	2.68935e-05	0	0	-0.00472031	0.957544	0.981338	0	0	0.181767	0.0337378	0.0747854	0	0	0.0932435	0.130291	0.35351	0	0	5	172042073	172188386	-	24	16	9083	53.97	protein_coding	serine/threonine kinase 10 [Source:HGNC Symbol;Acc:HGNC:11388]	0
ENSG00000072803	FBXW11	0.316409	7.27573e-05	0.00078788	0	0	0.249412	0.00153264	0.00456423	0	0	0.217043	0.0064529	0.0307459	0	0	0.150046	0.0567475	0.114562	0	0	-0.0334986	0.549756	0.768586	0	0	5	171861549	172006873	-	19	12	5577	44.07	protein_coding	F-box and WD repeat domain containing 11 [Source:HGNC Symbol;Acc:HGNC:13607]	0
ENSG00000072849	DERL2	-0.155471	0.527203	0.70106	0	0	0.373069	0.12961	0.20754	0	0	-0.293073	0.233677	0.42541	0	0	0.235467	0.338284	0.468335	0	0	0.26427	0.128689	0.350821	0	0	17	5471251	5486811	-	8	13	6386	41.56	protein_coding	derlin 2 [Source:HGNC Symbol;Acc:HGNC:17943]	0
ENSG00000072864	NDE1	-0.156936	0.0859611	0.204392	0	0	-0.604172	2.22416e-09	2.09626e-08	0	0	-0.759631	5.68766e-16	8.73971e-14	0	0	-1.20687	2.98571e-34	1.5113e-31	-1	-1	-0.223618	0.00102906	0.013945	0	0	16	15643267	15726353	+	17	12	5512	52.83	protein_coding	nudE neurodevelopment protein 1 [Source:HGNC Symbol;Acc:HGNC:17619]	0
ENSG00000072952	MRVI1	-0.0929166	0.472654	0.656792	0	0	0.473314	0.000368493	0.00126993	0	0	-0.471961	0.000436932	0.00345165	0	0	0.0942696	0.46169	0.589574	0	0	0.283115	0.00227505	0.0253914	0	0	11	10573091	10693988	-	25	17	7700	51.12	protein_coding	murine retrovirus integration site 1 homolog [Source:HGNC Symbol;Acc:HGNC:7237]	0
ENSG00000072954	TMEM38A	0.776346	3.85931e-07	1.02975e-05	0	0	0.30462	0.0306375	0.0621342	0	0	0.834452	4.19931e-08	1.17132e-06	0	0	0.362726	0.010463	0.0278657	0	0	-0.235863	0.0233488	0.123795	0	0	19	16661127	16690029	+	6	3	3005	55.21	protein_coding	transmembrane protein 38A [Source:HGNC Symbol;Acc:HGNC:28462]	0
ENSG00000072958	AP1M1	-0.0230453	0.811971	0.898304	0	0	-0.509711	1.73765e-07	1.18529e-06	0	0	0.158613	0.0981582	0.233652	0	0	-0.328053	0.000863223	0.00327226	0	0	-0.243333	0.0003991	0.00704463	0	0	19	16197578	16245907	+	15	15	14371	49.83	protein_coding	adaptor related protein complex 1 mu 1 subunit [Source:HGNC Symbol;Acc:HGNC:13667]	0
ENSG00000073008	PVR	-0.0754901	0.609291	0.765282	0	0	-0.138181	0.350194	0.460485	0	0	-0.101282	0.492701	0.677808	0	0	-0.163974	0.267878	0.392156	0	0	-0.0313456	0.764219	0.894565	0	0	19	44643798	44663583	+	8	6	3519	56.18	protein_coding	poliovirus receptor [Source:HGNC Symbol;Acc:HGNC:9705]	0
ENSG00000073050	XRCC1	-0.0885714	0.435669	0.62372	0	0	-0.430767	0.000184955	0.000685564	0	0	-0.0975576	0.389914	0.586678	0	0	-0.439754	0.000138141	0.000652373	0	0	-0.171098	0.034423	0.158698	0	0	19	43543040	43580473	-	17	9	3459	57.73	protein_coding	X-ray repair cross complementing 1 [Source:HGNC Symbol;Acc:HGNC:12828]	0
ENSG00000073060	SCARB1	0.0859065	0.350264	0.544161	0	0	0.0842634	0.36323	0.473898	0	0	-0.317132	0.000598015	0.00450409	0	0	-0.318775	0.000559565	0.00223281	0	0	-0.000821589	0.989965	0.996769	0	0	12	124776856	124882668	-	16	11	7741	54.57	protein_coding	scavenger receptor class B member 1 [Source:HGNC Symbol;Acc:HGNC:1664]	0
ENSG00000073111	MCM2	-0.155593	0.206042	0.378117	0	0	-1.19086	4.60789e-21	2.9155e-19	-1	-1	-0.411373	0.000857686	0.00605446	0	0	-1.44664	4.38585e-30	1.34787e-27	-1	-1	-0.517633	3.87496e-09	8.89174e-07	0	0	3	127598223	127622436	+	17	9	4902	56.63	protein_coding	minichromosome maintenance complex component 2 [Source:HGNC Symbol;Acc:HGNC:6944]	1
ENSG00000073150	PANX2	0.423328	0.00339007	0.0173795	0	0	0.498107	0.000137565	0.000526111	0	0	0.291396	0.0471566	0.13942	0	0	0.366175	0.00438964	0.0133355	0	0	0.0373896	0.70259	0.860373	0	0	22	50170731	50180294	+	4	3	3102	66.09	protein_coding	pannexin 2 [Source:HGNC Symbol;Acc:HGNC:8600]	0
ENSG00000073169	SELENOO	-0.0342551	0.740089	0.853305	0	0	-0.0281317	0.777648	0.838869	0	0	0.396784	9.38047e-05	0.00095752	0	0	0.402908	7.07028e-05	0.000360319	0	0	0.00306173	0.965948	0.987113	0	0	22	50200979	50217616	+	9	3	2363	67.16	protein_coding	selenoprotein O [Source:HGNC Symbol;Acc:HGNC:30395]	0
ENSG00000073331	ALPK1	0.164999	0.216696	0.390999	0	0	0.510861	0.000113246	0.000441641	0	0	-0.168354	0.214209	0.400842	0	0	0.177508	0.173375	0.281012	0	0	0.172931	0.065921	0.236996	0	0	4	112285509	112442620	+	23	18	12325	42.65	protein_coding	alpha kinase 1 [Source:HGNC Symbol;Acc:HGNC:20917]	0
ENSG00000073350	LLGL2	0.0614902	0.452682	0.640163	0	0	0.408334	6.67117e-07	4.11066e-06	0	0	-0.213484	0.00945917	0.0413767	0	0	0.13336	0.102629	0.185102	0	0	0.173422	0.00277645	0.0293246	0	0	17	75525080	75575208	+	29	22	7909	60.89	protein_coding	LLGL2, scribble cell polarity complex component [Source:HGNC Symbol;Acc:HGNC:6629]	0
ENSG00000073417	PDE8A	0.20054	0.0194421	0.0673681	0	0	0.0941903	0.258884	0.363426	0	0	0.219162	0.00998358	0.0429436	0	0	0.112813	0.180152	0.289272	0	0	-0.0531746	0.374199	0.633106	0	0	15	84980440	85139145	+	25	16	7886	44.24	protein_coding	phosphodiesterase 8A [Source:HGNC Symbol;Acc:HGNC:8793]	0
ENSG00000073464	CLCN4	0.397543	0.00510987	0.0241529	0	0	0.156938	0.251624	0.355625	0	0	0.180137	0.211349	0.396934	0	0	-0.0604689	0.653899	0.7529	0	0	-0.120303	0.222901	0.480176	0	0	X	10156945	10237660	+	13	4	6789	47.71	protein_coding	chloride voltage-gated channel 4 [Source:HGNC Symbol;Acc:HGNC:2022]	0
ENSG00000073536	NLE1	-0.639951	2.70479e-09	1.45014e-07	0	0	-1.22591	1.23421e-28	2.06221e-26	-1	-1	0.0479406	0.647218	0.793632	0	0	-0.538019	1.75209e-06	1.34674e-05	0	0	-0.29298	0.000138283	0.00315738	0	0	17	35128753	35142315	-	13	7	5463	55.78	protein_coding	notchless homolog 1 [Source:HGNC Symbol;Acc:HGNC:19889]	0
ENSG00000073578	SDHA	0.0123342	0.880681	0.938743	0	0	-0.163255	0.045046	0.0862339	0	0	0.235868	0.00385566	0.0205056	0	0	0.0602784	0.462391	0.590129	0	0	-0.0877947	0.129101	0.35139	0	0	5	218241	256700	+	16	20	8383	48.83	protein_coding	succinate dehydrogenase complex flavoprotein subunit A [Source:HGNC Symbol;Acc:HGNC:10680]	0
ENSG00000073584	SMARCE1	0.0116904	0.912423	0.955507	0	0	0.331471	0.00174834	0.00513025	0	0	-0.0502024	0.63653	0.785338	0	0	0.269578	0.0109343	0.0289417	0	0	0.15989	0.0330346	0.155207	0	0	17	40624962	40648508	-	15	19	11022	40.12	protein_coding	SWI/SNF related, matrix associated, actin dependent regulator of chromatin, subfamily e, member 1 [Source:HGNC Symbol;Acc:HGNC:11109]	0
ENSG00000073605	GSDMB	0.231524	0.16688	0.326282	0	0	0.367956	0.0246486	0.0516753	0	0	0.0196275	0.907674	0.956146	0	0	0.15606	0.335366	0.465305	0	0	0.0682161	0.560375	0.774944	0	0	17	39904595	39919854	-	9	15	5905	50.28	protein_coding	gasdermin B [Source:HGNC Symbol;Acc:HGNC:23690]	0
ENSG00000073614	KDM5A	0.267395	0.0039459	0.0196342	0	0	0.385216	3.13932e-05	0.000137896	0	0	-0.0325492	0.727324	0.845959	0	0	0.0852714	0.353209	0.483783	0	0	0.0589103	0.368293	0.62776	0	0	12	280129	389454	-	31	11	12091	42.46	protein_coding	lysine demethylase 5A [Source:HGNC Symbol;Acc:HGNC:9886]	0
ENSG00000073670	ADAM11	-0.203877	0.146311	0.298193	0	0	-0.83388	8.15878e-10	8.24986e-09	0	0	0.394281	0.00303031	0.0169237	0	0	-0.235723	0.100195	0.181741	0	0	-0.315002	0.00127875	0.016522	0	0	17	44759031	44781846	+	28	5	4770	62.7	protein_coding	ADAM metallopeptidase domain 11 [Source:HGNC Symbol;Acc:HGNC:189]	0
ENSG00000073711	PPP2R3A	0.887217	1.25447e-10	1.0232e-08	0	0	0.78844	4.88085e-09	4.35231e-08	0	0	0.157376	0.268616	0.464764	0	0	0.0586	0.653162	0.752404	0	0	-0.0493881	0.608674	0.807151	0	0	3	135965673	136147891	+	17	5	7837	40.14	protein_coding	protein phosphatase 2 regulatory subunit B''alpha [Source:HGNC Symbol;Acc:HGNC:9307]	0
ENSG00000073712	FERMT2	0.522558	3.56983e-07	9.65988e-06	0	0	0.192455	0.0526873	0.0984846	0	0	0.689506	1.53645e-11	9.79258e-10	0	0	0.359403	0.000319665	0.00136586	0	0	-0.165052	0.0207781	0.114981	0	0	14	52857268	52952435	-	19	15	8510	38.87	protein_coding	fermitin family member 2 [Source:HGNC Symbol;Acc:HGNC:15767]	0
ENSG00000073756	PTGS2	0.316326	0.211128	0.384458	0	0	0.769341	0.00489339	0.0128142	0	0	-0.459255	0.116848	0.265499	0	0	-0.00623955	0.978864	0.987413	0	0	0.226508	0.22821	0.486376	0	0	1	186671791	186680427	-	9	5	5269	35.81	protein_coding	prostaglandin-endoperoxide synthase 2 [Source:HGNC Symbol;Acc:HGNC:9605]	0
ENSG00000073792	IGF2BP2	0.0479516	0.508111	0.686119	0	0	0.0267248	0.718728	0.794024	0	0	-0.453189	6.30561e-10	2.76836e-08	0	0	-0.474416	1.10498e-10	1.96454e-09	0	0	-0.0106134	0.837835	0.930401	0	0	3	185643739	185825056	-	20	11	4735	46.91	protein_coding	insulin like growth factor 2 mRNA binding protein 2 [Source:HGNC Symbol;Acc:HGNC:28867]	0
ENSG00000073803	MAP3K13	0.183562	0.0653281	0.167103	0	0	0.183135	0.0616982	0.112398	0	0	0.0144285	0.885391	0.943971	0	0	0.0140014	0.885854	0.9277	0	0	-0.000213532	0.997553	0.999337	0	0	3	185282941	185489097	+	18	15	12623	43.55	protein_coding	mitogen-activated protein kinase kinase kinase 13 [Source:HGNC Symbol;Acc:HGNC:6852]	0
ENSG00000073849	ST6GAL1	-0.368238	0.00320164	0.0165835	0	0	-0.26571	0.0388544	0.0760472	0	0	-0.425518	0.000644278	0.00478138	0	0	-0.322991	0.0122084	0.031783	0	0	0.0512638	0.567509	0.779495	0	0	3	186930485	187078553	+	23	22	9151	48.93	protein_coding	ST6 beta-galactoside alpha-2,6-sialyltransferase 1 [Source:HGNC Symbol;Acc:HGNC:10860]	0
ENSG00000073905	VDAC1P1	-0.226038	0.00374404	0.0188682	0	0	-0.612413	3.79033e-15	9.67828e-14	0	0	0.159159	0.0356223	0.113973	0	0	-0.227216	0.00455924	0.0137705	0	0	-0.193187	0.000457035	0.00783423	0	0	X	80929500	80930347	+	1	1	848	47.76	processed_pseudogene	voltage dependent anion channel 1 pseudogene 1 [Source:HGNC Symbol;Acc:HGNC:12671]	0
ENSG00000073910	FRY	0.763737	0.0122981	0.0475427	0	0	0.998644	1.41977e-06	8.24925e-06	0	0	1.48129	8.74774e-08	2.28797e-06	1	1	1.7162	4.30779e-14	1.41754e-12	1	1	0.117454	0.537313	0.760062	0	0	13	32031300	32299122	+	63	8	18452	44.31	protein_coding	FRY microtubule binding protein [Source:HGNC Symbol;Acc:HGNC:20367]	0
ENSG00000073921	PICALM	0.270286	0.000543149	0.00408014	0	0	0.373707	1.18012e-06	6.96738e-06	0	0	0.404171	2.16049e-07	4.98418e-06	0	0	0.507592	4.89674e-11	9.35326e-10	0	0	0.0517105	0.345298	0.607936	0	0	11	85957684	86069882	-	26	24	5833	39.55	protein_coding	phosphatidylinositol binding clathrin assembly protein [Source:HGNC Symbol;Acc:HGNC:15514]	0
ENSG00000073969	NSF	0.188992	0.0235536	0.0779982	0	0	0.364822	9.72201e-06	4.76525e-05	0	0	0.0907605	0.276635	0.473109	0	0	0.26659	0.00122776	0.00443436	0	0	0.0879149	0.13387	0.357861	0	0	17	46590669	46757464	+	25	8	5005	43.96	protein_coding	N-ethylmaleimide sensitive factor, vesicle fusing ATPase [Source:HGNC Symbol;Acc:HGNC:8016]	0
ENSG00000074047	GLI2	0.410776	0.0224623	0.07531	0	0	0.190857	0.241623	0.344061	0	0	1.2036	7.36581e-12	4.95178e-10	1	1	0.983676	5.18249e-09	6.79289e-08	0	0	-0.109959	0.364835	0.624695	0	0	2	120735623	120992653	+	16	13	7341	59.87	protein_coding	GLI family zinc finger 2 [Source:HGNC Symbol;Acc:HGNC:4318]	0
ENSG00000074054	CLASP1	0.323466	0.000106234	0.00108183	0	0	0.37174	5.41111e-06	2.79456e-05	0	0	0.324098	9.80008e-05	0.000996216	0	0	0.372372	5.58052e-06	3.78859e-05	0	0	0.0241369	0.679271	0.848351	0	0	2	121337776	121649587	-	49	15	11052	46.07	protein_coding	cytoplasmic linker associated protein 1 [Source:HGNC Symbol;Acc:HGNC:17088]	0
ENSG00000074071	MRPS34	-0.507393	2.93692e-07	8.1787e-06	0	0	-0.717359	9.76999e-13	1.59074e-11	0	0	-0.210973	0.0316929	0.10423	0	0	-0.420939	3.0546e-05	0.00017287	0	0	-0.104983	0.135773	0.360974	0	0	16	1771890	1773155	-	3	3	1097	64.45	protein_coding	mitochondrial ribosomal protein S34 [Source:HGNC Symbol;Acc:HGNC:16618]	0
ENSG00000074181	NOTCH3	0.94772	7.46291e-22	4.42885e-19	0	0	1.28499	6.32237e-40	3.886e-37	1	1	0.213125	0.0333288	0.108306	0	0	0.550398	5.79666e-09	7.50644e-08	0	0	0.168637	0.0142555	0.090853	0	0	19	15159038	15200981	-	33	6	9394	62.38	protein_coding	notch 3 [Source:HGNC Symbol;Acc:HGNC:7883]	0
ENSG00000074201	CLNS1A	-0.49287	3.24798e-07	8.91512e-06	0	0	-0.365893	0.000138245	0.000528474	0	0	0.0212753	0.823352	0.906873	0	0	0.148252	0.126223	0.2183	0	0	0.0634881	0.350274	0.612316	0	0	11	77514936	77637805	-	15	12	4592	40.55	protein_coding	chloride nucleotide-sensitive channel 1A [Source:HGNC Symbol;Acc:HGNC:2080]	0
ENSG00000074211	PPP2R2C	0.131561	0.135814	0.282631	0	0	-0.0957815	0.268719	0.374224	0	0	0.257241	0.00322541	0.0177689	0	0	0.0298987	0.732509	0.815324	0	0	-0.113671	0.0658869	0.236988	0	0	4	6320578	6563600	-	17	9	9198	52.78	protein_coding	protein phosphatase 2 regulatory subunit Bgamma [Source:HGNC Symbol;Acc:HGNC:9306]	0
ENSG00000074219	TEAD2	-0.00268594	0.983283	0.992453	0	0	0.114285	0.378516	0.489279	0	0	-0.37266	0.00400731	0.0211713	0	0	-0.255689	0.0467749	0.0980507	0	0	0.0584853	0.521346	0.748383	0	0	19	49340595	49362457	-	15	10	2980	58.86	protein_coding	TEA domain transcription factor 2 [Source:HGNC Symbol;Acc:HGNC:11715]	0
ENSG00000074266	EED	-0.154163	0.195434	0.364361	0	0	-0.144217	0.220986	0.320025	0	0	0.12298	0.29601	0.494039	0	0	0.132927	0.264881	0.388594	0	0	0.00497324	0.952629	0.982428	0	0	11	86244544	86278813	+	10	11	7016	36.49	protein_coding	embryonic ectoderm development [Source:HGNC Symbol;Acc:HGNC:3188]	0
ENSG00000074319	TSG101	0.238049	0.0074604	0.0321788	0	0	0.478537	7.41475e-08	5.39568e-07	0	0	-0.146651	0.10217	0.240738	0	0	0.0938379	0.286676	0.413172	0	0	0.120244	0.0557785	0.214226	0	0	11	18468336	18527232	-	15	12	3839	44.02	protein_coding	tumor susceptibility 101 [Source:HGNC Symbol;Acc:HGNC:15971]	0
ENSG00000074356	NCBP3	0.241471	0.00191201	0.0111205	0	0	0.181657	0.0182683	0.0399085	0	0	0.155371	0.0455832	0.136318	0	0	0.095556	0.214819	0.331751	0	0	-0.0299074	0.584604	0.790714	0	0	17	3802165	3846251	-	14	7	14718	45.81	protein_coding	nuclear cap binding subunit 3 [Source:HGNC Symbol;Acc:HGNC:24612]	0
ENSG00000074370	ATP2A3	0.783278	1.57907e-14	3.12366e-12	0	0	0.814166	5.02474e-17	1.76481e-15	0	0	0.613341	2.23004e-09	8.52867e-08	0	0	0.644228	2.25435e-11	4.5914e-10	0	0	0.0154437	0.826405	0.924658	0	0	17	3923870	3964464	-	22	15	6893	62.83	protein_coding	ATPase sarcoplasmic/endoplasmic reticulum Ca2+ transporting 3 [Source:HGNC Symbol;Acc:HGNC:813]	0
ENSG00000074410	CA12	-0.265087	0.362937	0.556429	0	0	-0.503838	0.075389	0.13303	0	0	0.104152	0.707548	0.83277	0	0	-0.134599	0.651015	0.750534	0	0	-0.119375	0.557409	0.773573	0	0	15	63321378	63382161	-	13	6	7313	49.73	protein_coding	carbonic anhydrase 12 [Source:HGNC Symbol;Acc:HGNC:1371]	1
ENSG00000074416	MGLL	-0.133139	0.739234	0.852867	0	0	-0.332621	0.375781	0.486548	0	0	1.09768	0.00478461	0.0243907	0	1	0.898199	0.0213783	0.0510362	0	0	-0.099741	0.716527	0.868238	0	0	3	127689062	127823250	-	14	14	10102	54.28	protein_coding	monoglyceride lipase [Source:HGNC Symbol;Acc:HGNC:17038]	0
ENSG00000074527	NTN4	0.428703	0.0697169	0.175209	0	0	0.992862	4.1459e-10	4.38543e-09	0	0	1.40317	1.59693e-11	1.01041e-09	1	1	1.96733	9.35225e-28	2.29932e-25	1	1	0.28208	0.0500984	0.200277	0	0	12	95657807	95791152	-	14	7	4166	48.03	protein_coding	netrin 4 [Source:HGNC Symbol;Acc:HGNC:13658]	0
ENSG00000074582	BCS1L	-0.653766	6.16273e-08	2.11698e-06	0	0	-0.960716	8.46207e-15	2.02267e-13	0	0	-0.115145	0.325625	0.524968	0	0	-0.422095	0.000905612	0.00341116	0	0	-0.153475	0.0758445	0.257452	0	0	2	218658764	218663443	+	8	20	3379	54.57	protein_coding	BCS1 homolog, ubiquinol-cytochrome c reductase complex chaperone [Source:HGNC Symbol;Acc:HGNC:1020]	0
ENSG00000074590	NUAK1	0.118862	0.278933	0.466107	0	0	0.228775	0.0345153	0.0688465	0	0	-0.0104153	0.924606	0.963753	0	0	0.0994972	0.356615	0.487554	0	0	0.0549562	0.475856	0.715675	0	0	12	106063340	106140033	-	7	4	7008	54.02	protein_coding	NUAK family kinase 1 [Source:HGNC Symbol;Acc:HGNC:14311]	0
ENSG00000074603	DPP8	0.150418	0.0580058	0.153132	0	0	0.0336421	0.6694	0.754593	0	0	0.0903832	0.255469	0.449794	0	0	-0.0263926	0.737222	0.819136	0	0	-0.0583879	0.296352	0.560577	0	0	15	65442463	65517704	-	23	16	10211	39.6	protein_coding	dipeptidyl peptidase 8 [Source:HGNC Symbol;Acc:HGNC:16490]	0
ENSG00000074621	SLC24A1	-0.0244587	0.832333	0.910935	0	0	0.502368	4.03005e-05	0.000173177	0	0	-0.770716	1.62062e-10	8.20319e-09	0	0	-0.243889	0.0376204	0.081914	0	0	0.263413	0.00174556	0.0207572	0	0	15	65611366	65660995	+	14	12	9084	47.63	protein_coding	solute carrier family 24 member 1 [Source:HGNC Symbol;Acc:HGNC:10975]	0
ENSG00000074657	ZNF532	-0.00367683	0.974945	0.9885	0	0	0.506225	8.69877e-06	4.30808e-05	0	0	-0.193043	0.101655	0.239921	0	0	0.31686	0.00505223	0.0150119	0	0	0.254951	0.00180055	0.0212375	0	0	18	58862600	58986480	+	22	26	11951	46.32	protein_coding	zinc finger protein 532 [Source:HGNC Symbol;Acc:HGNC:30940]	0
ENSG00000074660	SCARF1	0.0118919	0.969983	0.98564	0	0	0.675274	0.0211774	0.0453199	0	0	-0.0819416	0.800809	0.893153	0	0	0.58144	0.0407372	0.087461	0	0	0.331691	0.125101	0.345029	0	0	17	1633858	1645747	-	11	9	4961	63.01	protein_coding	scavenger receptor class F member 1 [Source:HGNC Symbol;Acc:HGNC:16820]	0
ENSG00000074695	LMAN1	0.0207106	0.836325	0.913383	0	0	-0.136441	0.173801	0.263464	0	0	0.0772949	0.440224	0.632303	0	0	-0.0798565	0.426447	0.556545	0	0	-0.0785757	0.267806	0.52876	0	0	18	59327823	59359962	-	14	5	6767	38.64	protein_coding	lectin, mannose binding 1 [Source:HGNC Symbol;Acc:HGNC:6631]	1
ENSG00000074696	HACD3	0.0431885	0.647351	0.791821	0	0	-0.0305187	0.745849	0.815351	0	0	0.122551	0.19369	0.373504	0	0	0.048844	0.604461	0.712762	0	0	-0.0368536	0.580418	0.787776	0	0	15	65530418	65578352	+	18	12	7097	44.81	protein_coding	3-hydroxyacyl-CoA dehydratase 3 [Source:HGNC Symbol;Acc:HGNC:24175]	0
ENSG00000074755	ZZEF1	-0.0165437	0.862202	0.928742	0	0	-0.00921739	0.922057	0.947753	0	0	0.099326	0.293325	0.491429	0	0	0.106652	0.261621	0.384861	0	0	0.00366317	0.956401	0.9837	0	0	17	4004445	4143020	-	54	11	15878	51.79	protein_coding	zinc finger ZZ-type and EF-hand domain containing 1 [Source:HGNC Symbol;Acc:HGNC:29027]	0
ENSG00000074800	ENO1	9.9017e-06	0.999966	0.999986	0	0	-1.1954	3.57484e-07	2.31376e-06	-1	-1	-0.181559	0.433179	0.626419	0	0	-1.37697	5.2848e-09	6.9112e-08	-1	-1	-0.597706	0.000275924	0.0053236	0	0	1	8861002	8879249	-	14	6	3958	55.91	protein_coding	enolase 1 [Source:HGNC Symbol;Acc:HGNC:3350]	1
ENSG00000074842	MYDGF	0.0111001	0.916278	0.957426	0	0	0.0478828	0.649204	0.737479	0	0	0.0336729	0.749217	0.861382	0	0	0.0704555	0.504345	0.626834	0	0	0.0183913	0.80514	0.914444	0	0	19	4641374	4670370	-	7	4	1678	57.09	protein_coding	myeloid derived growth factor [Source:HGNC Symbol;Acc:HGNC:16948]	0
ENSG00000074855	ANO8	0.00844934	0.931526	0.965542	0	0	0.515043	2.30347e-07	1.53953e-06	0	0	-0.408165	4.72905e-05	0.000534386	0	0	0.0984278	0.31302	0.441274	0	0	0.253297	0.000294227	0.0056138	0	0	19	17323223	17334829	-	17	4	4979	66.88	protein_coding	anoctamin 8 [Source:HGNC Symbol;Acc:HGNC:29329]	0
ENSG00000074935	TUBE1	-0.978156	0.000378704	0.00308448	0	0	-0.676975	0.0140753	0.0319826	0	0	-0.543753	0.0461824	0.137532	0	0	-0.242573	0.379127	0.510762	0	0	0.15059	0.437009	0.68555	0	0	6	112070777	112087529	-	11	11	6973	35.49	protein_coding	tubulin epsilon 1 [Source:HGNC Symbol;Acc:HGNC:20775]	0
ENSG00000074964	ARHGEF10L	0.0296162	0.794293	0.887245	0	0	0.417046	0.000228544	0.000827883	0	0	-0.277582	0.0171605	0.0649623	0	0	0.109848	0.319402	0.448067	0	0	0.193715	0.0157318	0.0953522	0	0	1	17539835	17697874	+	33	9	7817	59.82	protein_coding	Rho guanine nucleotide exchange factor 10 like [Source:HGNC Symbol;Acc:HGNC:25540]	0
ENSG00000074966	TXK	0.020568	0.941692	0.970624	0	0	0.878493	0.001202	0.00365937	0	0	-0.194037	0.494776	0.679123	0	0	0.663888	0.0134051	0.0344537	0	0	0.428962	0.0282858	0.139844	0	0	4	48066393	48134256	-	15	6	3472	41.36	protein_coding	TXK tyrosine kinase [Source:HGNC Symbol;Acc:HGNC:12434]	0
ENSG00000075043	KCNQ2	-0.228477	0.0294713	0.0924707	0	0	-0.516976	6.77332e-07	4.16913e-06	0	0	0.356054	0.000576616	0.00435626	0	0	0.0675553	0.52185	0.643157	0	0	-0.144249	0.0507757	0.202321	0	0	20	63400210	63472677	-	42	47	12775	63.73	protein_coding	potassium voltage-gated channel subfamily Q member 2 [Source:HGNC Symbol;Acc:HGNC:6296]	0
ENSG00000075089	ACTR6	0.0251394	0.831875	0.910732	0	0	-0.0583743	0.62432	0.717691	0	0	-0.0441802	0.708496	0.833154	0	0	-0.127694	0.285035	0.411462	0	0	-0.0417569	0.61915	0.813403	0	0	12	100199122	100241865	+	15	13	3813	42.43	protein_coding	ARP6 actin-related protein 6 homolog [Source:HGNC Symbol;Acc:HGNC:24025]	0
ENSG00000075131	TIPIN	-0.232211	0.0856819	0.203982	0	0	-0.910563	4.16744e-10	4.4028e-09	0	0	-0.331786	0.0138898	0.0553872	0	0	-1.01014	4.58529e-12	1.06928e-10	-1	-1	-0.339176	0.000647076	0.0100963	0	0	15	66336206	66386746	-	10	6	2755	43.63	protein_coding	TIMELESS interacting protein [Source:HGNC Symbol;Acc:HGNC:30750]	0
ENSG00000075142	SRI	-0.476083	2.71425e-07	7.67031e-06	0	0	-0.585354	5.4806e-10	5.68885e-09	0	0	-0.181524	0.0472985	0.13972	0	0	-0.290795	0.0022793	0.00756834	0	0	-0.0546354	0.408123	0.663311	0	0	7	88205118	88226993	-	10	10	4237	36.75	protein_coding	sorcin [Source:HGNC Symbol;Acc:HGNC:11292]	0
ENSG00000075151	EIF4G3	0.228763	0.0227967	0.0760627	0	0	0.316193	0.00170063	0.00501163	0	0	-0.162029	0.108436	0.251203	0	0	-0.0746	0.456622	0.584881	0	0	0.0437146	0.538715	0.761011	0	0	1	20806292	21176888	-	47	14	9596	44.97	protein_coding	eukaryotic translation initiation factor 4 gamma 3 [Source:HGNC Symbol;Acc:HGNC:3298]	0
ENSG00000075188	NUP37	-0.413056	0.00223114	0.0124912	0	0	-0.980182	1.01773e-12	1.65082e-11	0	0	-0.0421702	0.753291	0.864046	0	0	-0.609296	9.74293e-06	6.25423e-05	0	0	-0.283563	0.003167	0.0322509	0	0	12	102073103	102120124	-	12	9	3492	38.34	protein_coding	nucleoporin 37 [Source:HGNC Symbol;Acc:HGNC:29929]	0
ENSG00000075213	SEMA3A	-0.652072	0.128545	0.272144	0	0	0.196357	0.646067	0.735473	0	0	-0.507682	0.235824	0.42789	0	0	0.340747	0.42595	0.556106	0	0	0.424215	0.161096	0.399203	0	0	7	83955777	84492724	-	25	7	9371	37.15	protein_coding	semaphorin 3A [Source:HGNC Symbol;Acc:HGNC:10723]	0
ENSG00000075218	GTSE1	-0.0473352	0.784049	0.880718	0	0	-1.25746	1.09764e-12	1.77042e-11	-1	-1	0.227172	0.18721	0.365316	0	0	-0.982949	2.49998e-08	2.79562e-07	0	0	-0.60506	8.93493e-07	5.89158e-05	0	0	22	46296741	46330810	+	11	4	4242	52.85	protein_coding	G2 and S-phase expressed 1 [Source:HGNC Symbol;Acc:HGNC:13698]	0
ENSG00000075223	SEMA3C	-0.0797419	0.673816	0.810481	0	0	0.621947	0.000695881	0.00224062	0	0	0.32882	0.0788588	0.200115	0	0	1.03051	3.27681e-08	3.59426e-07	1	1	0.350844	0.00776329	0.0604959	0	0	7	80742538	80922359	-	26	9	6268	39.74	protein_coding	semaphorin 3C [Source:HGNC Symbol;Acc:HGNC:10725]	0
ENSG00000075234	TTC38	-0.0132963	0.908593	0.953872	0	0	0.0832393	0.475623	0.584447	0	0	-0.191609	0.0994964	0.235956	0	0	-0.0950734	0.41323	0.542931	0	0	0.0482678	0.557062	0.773573	0	0	22	46267961	46294008	+	18	7	3578	56.46	protein_coding	tetratricopeptide repeat domain 38 [Source:HGNC Symbol;Acc:HGNC:26082]	0
ENSG00000075239	ACAT1	-0.585556	1.6523e-08	6.80288e-07	0	0	-0.776088	5.29359e-14	1.07432e-12	0	0	0.339402	0.000872728	0.00615055	0	0	0.14887	0.153657	0.255229	0	0	-0.0952659	0.191396	0.440483	0	0	11	108121516	108147776	+	16	12	5584	40.72	protein_coding	acetyl-CoA acetyltransferase 1 [Source:HGNC Symbol;Acc:HGNC:93]	0
ENSG00000075240	GRAMD4	0.235031	0.0324056	0.0996249	0	0	0.50409	3.91731e-06	2.0827e-05	0	0	-0.174769	0.117753	0.266931	0	0	0.0942894	0.379543	0.511106	0	0	0.134529	0.0823968	0.270164	0	0	22	46576012	46679790	+	22	7	4885	59.34	protein_coding	GRAM domain containing 4 [Source:HGNC Symbol;Acc:HGNC:29113]	0
ENSG00000075275	CELSR1	0.483309	3.11439e-08	1.15266e-06	0	0	0.886131	1.54698e-24	1.54787e-22	0	0	-0.010124	0.908712	0.956568	0	0	0.392698	4.1504e-06	2.89771e-05	0	0	0.201411	0.00103149	0.013967	0	0	22	46360834	46537170	-	37	5	12806	60.79	protein_coding	cadherin EGF LAG seven-pass G-type receptor 1 [Source:HGNC Symbol;Acc:HGNC:1850]	0
ENSG00000075292	ZNF638	0.0151951	0.877579	0.937234	0	0	0.140377	0.153657	0.23856	0	0	0.123709	0.209213	0.394279	0	0	0.248891	0.0115653	0.0303182	0	0	0.062591	0.368904	0.628287	0	0	2	71276561	71435069	+	38	27	12474	38.07	protein_coding	zinc finger protein 638 [Source:HGNC Symbol;Acc:HGNC:17894]	1
ENSG00000075303	SLC25A40	0.113123	0.390071	0.583091	0	0	-0.282995	0.0323644	0.0650998	0	0	0.135838	0.30132	0.499587	0	0	-0.260281	0.0493843	0.10241	0	0	-0.198059	0.0337476	0.156808	0	0	7	87833568	87876357	-	13	8	5081	33.36	protein_coding	solute carrier family 25 member 40 [Source:HGNC Symbol;Acc:HGNC:29680]	0
ENSG00000075336	TIMM21	-0.511739	3.5144e-05	0.000436384	0	0	-0.983961	1.428e-14	3.30322e-13	0	0	-0.102178	0.398307	0.594676	0	0	-0.5744	1.0583e-05	6.74068e-05	0	0	-0.236111	0.00792831	0.0613629	0	0	18	74148511	74160530	+	5	6	5208	40.02	protein_coding	translocase of inner mitochondrial membrane 21 [Source:HGNC Symbol;Acc:HGNC:25010]	0
ENSG00000075391	RASAL2	0.0692349	0.457077	0.643723	0	0	-0.0902403	0.331788	0.441921	0	0	0.0709174	0.44344	0.635226	0	0	-0.0885578	0.3438	0.47386	0	0	-0.0797376	0.22551	0.482955	0	0	1	178094141	178484147	+	24	5	16044	42.69	protein_coding	RAS protein activator like 2 [Source:HGNC Symbol;Acc:HGNC:9874]	0
ENSG00000075399	VPS9D1	0.558763	0.000925538	0.00626121	0	0	1.26061	2.19918e-13	4.00121e-12	1	1	-0.546578	0.00416402	0.0218484	0	0	0.155269	0.305969	0.433971	0	0	0.350923	0.00397509	0.0378381	0	0	16	89707134	89720986	-	16	7	3428	63.36	protein_coding	VPS9 domain containing 1 [Source:HGNC Symbol;Acc:HGNC:13526]	0
ENSG00000075407	ZNF37A	-0.276105	0.00385932	0.0192854	0	0	-0.751973	1.20538e-14	2.82239e-13	0	0	0.0236944	0.801947	0.893535	0	0	-0.452174	4.34232e-06	3.00972e-05	0	0	-0.237934	0.00048561	0.00820054	0	0	10	38094334	38150293	+	9	6	13190	40.33	protein_coding	zinc finger protein 37A [Source:HGNC Symbol;Acc:HGNC:13102]	0
ENSG00000075413	MARK3	0.138531	0.0800719	0.194062	0	0	0.2758	0.00040468	0.00138076	0	0	0.110914	0.160003	0.328716	0	0	0.248183	0.00150018	0.00527009	0	0	0.0686345	0.216585	0.472006	0	0	14	103385392	103503831	+	25	26	8891	45.1	protein_coding	microtubule affinity regulating kinase 3 [Source:HGNC Symbol;Acc:HGNC:6897]	0
ENSG00000075415	SLC25A3	0.138233	0.126444	0.269017	0	0	0.139947	0.121232	0.196404	0	0	0.282371	0.00178156	0.0110351	0	0	0.284085	0.0016927	0.00583796	0	0	0.000857105	0.9893	0.996769	0	0	12	98593591	98606379	+	5	17	8896	43.2	protein_coding	solute carrier family 25 member 3 [Source:HGNC Symbol;Acc:HGNC:10989]	1
ENSG00000075420	FNDC3B	0.158699	0.399156	0.591737	0	0	0.399017	0.0346326	0.0690405	0	0	-0.28423	0.132604	0.288582	0	0	-0.043912	0.81526	0.877737	0	0	0.120159	0.367132	0.626702	0	0	3	172039628	172401665	+	31	12	13270	41.2	protein_coding	fibronectin type III domain containing 3B [Source:HGNC Symbol;Acc:HGNC:24670]	0
ENSG00000075426	FOSL2	0.037856	0.729735	0.847247	0	0	0.493417	1.28694e-05	6.13356e-05	0	0	-0.721438	1.41869e-10	7.31006e-09	0	0	-0.265876	0.0160133	0.0400216	0	0	0.227781	0.00380818	0.0366999	0	0	2	28392448	28417312	+	7	4	7157	53.33	protein_coding	FOS like 2, AP-1 transcription factor subunit [Source:HGNC Symbol;Acc:HGNC:3798]	0
ENSG00000075539	FRYL	0.315767	0.0070223	0.030736	0	0	0.408425	0.000442509	0.00149736	0	0	0.377863	0.00124391	0.00822421	0	0	0.470521	5.32126e-05	0.000279801	0	0	0.0463289	0.574127	0.783011	0	0	4	48497361	48780322	-	71	19	18152	38.92	protein_coding	FRY like transcription coactivator [Source:HGNC Symbol;Acc:HGNC:29127]	0
ENSG00000075568	TMEM131	0.0441821	0.631141	0.780648	0	0	0.234576	0.0108311	0.0255593	0	0	-0.0825897	0.369416	0.56785	0	0	0.107804	0.241481	0.362264	0	0	0.0951969	0.143486	0.374253	0	0	2	97756333	97995891	-	38	9	12985	48	protein_coding	transmembrane protein 131 [Source:HGNC Symbol;Acc:HGNC:30366]	0
ENSG00000075618	FSCN1	0.493646	0.000189336	0.00174437	0	0	-0.00961423	0.941971	0.961298	0	0	-0.0557384	0.673016	0.811675	0	0	-0.558998	2.39786e-05	0.000139699	0	0	-0.25163	0.00705786	0.0566176	0	0	7	5592823	5606655	+	7	5	3692	65.87	protein_coding	fascin actin-bundling protein 1 [Source:HGNC Symbol;Acc:HGNC:11148]	1
ENSG00000075624	ACTB	0.0859804	0.487526	0.668925	0	0	-3.93808e-06	0.999974	1	0	0	-0.189096	0.126927	0.280774	0	0	-0.27508	0.0265265	0.0613604	0	0	-0.0429922	0.623563	0.814838	0	0	7	5527151	5563784	-	7	13	3256	58.48	protein_coding	actin beta [Source:HGNC Symbol;Acc:HGNC:132]	1
ENSG00000075643	MOCOS	-0.25487	0.0535102	0.144573	0	0	-0.428339	0.00126881	0.00384103	0	0	-0.0688192	0.597538	0.757453	0	0	-0.242287	0.0715502	0.13856	0	0	-0.0867341	0.354219	0.61525	0	0	18	36187519	36272157	+	15	2	6281	47.33	protein_coding	molybdenum cofactor sulfurase [Source:HGNC Symbol;Acc:HGNC:18234]	0
ENSG00000075651	PLD1	0.680855	1.84463e-05	0.000255811	0	0	1.05376	7.99171e-13	1.31741e-11	1	1	0.227405	0.161405	0.330651	0	0	0.600313	3.08629e-05	0.000174376	0	0	0.186454	0.0864696	0.278365	0	0	3	171600405	171810950	-	39	17	12859	42.86	protein_coding	phospholipase D1 [Source:HGNC Symbol;Acc:HGNC:9067]	0
ENSG00000075673	ATP12A	0.486337	0.471368	0.655957	0	0	0.74229	0.131269	0.209684	0	0	1.24547	0.0447055	0.13446	0	0	1.50142	0.00510939	0.0151513	0	1	0.127976	0.772599	0.899867	0	0	13	24680411	24712493	+	23	2	4442	51.8	protein_coding	ATPase H+/K+ transporting non-gastric alpha2 subunit [Source:HGNC Symbol;Acc:HGNC:13816]	1
ENSG00000075702	WDR62	-0.291728	0.177738	0.340708	0	0	-1.29125	4.2508e-09	3.82217e-08	-1	-1	0.408924	0.0564252	0.159115	0	0	-0.590603	0.00727225	0.0204871	0	0	-0.499763	0.00113806	0.015101	0	0	19	36054881	36105106	+	33	7	9775	56.83	protein_coding	WD repeat domain 62 [Source:HGNC Symbol;Acc:HGNC:24502]	0
ENSG00000075711	DLG1	0.0890753	0.339102	0.53268	0	0	0.0496733	0.594819	0.691679	0	0	-0.0694341	0.456739	0.646634	0	0	-0.108836	0.243313	0.364464	0	0	-0.019701	0.765193	0.895113	0	0	3	197042560	197299300	-	33	28	11001	40.93	protein_coding	discs large MAGUK scaffold protein 1 [Source:HGNC Symbol;Acc:HGNC:2900]	0
ENSG00000075785	RAB7A	0.192624	0.0159936	0.0582048	0	0	0.23435	0.00352925	0.00957565	0	0	-0.150474	0.0604479	0.166957	0	0	-0.108749	0.174582	0.282485	0	0	0.0208627	0.712657	0.866221	0	0	3	128726122	128814796	+	6	8	2717	45.86	protein_coding	RAB7A, member RAS oncogene family [Source:HGNC Symbol;Acc:HGNC:9788]	1
ENSG00000075790	BCAP29	0.332075	0.00120073	0.00767912	0	0	0.333039	0.000677599	0.00218825	0	0	0.45297	8.40921e-06	0.000124119	0	0	0.453934	4.40984e-06	3.0516e-05	0	0	0.000482097	0.994719	0.997883	0	0	7	107579977	107629170	+	14	17	8409	41.38	protein_coding	B-cell receptor associated protein 29 [Source:HGNC Symbol;Acc:HGNC:24131]	0
ENSG00000075826	SEC31B	0.331287	0.0824867	0.198102	0	0	0.189834	0.317749	0.42709	0	0	0.046552	0.808149	0.897538	0	0	-0.0949008	0.615458	0.722167	0	0	-0.0707264	0.599227	0.80024	0	0	10	100486642	100519864	-	24	13	7938	51.75	protein_coding	SEC31 homolog B, COPII coat complex component [Source:HGNC Symbol;Acc:HGNC:23197]	0
ENSG00000075856	SART3	-0.023005	0.760899	0.86476	0	0	-0.292339	0.000120534	0.00046731	0	0	0.00100933	0.989312	0.995851	0	0	-0.268324	0.000435121	0.00179318	0	0	-0.134667	0.011994	0.0809197	0	0	12	108522580	108561400	-	23	16	7271	47.93	protein_coding	squamous cell carcinoma antigen recognized by T-cells 3 [Source:HGNC Symbol;Acc:HGNC:16860]	0
ENSG00000075891	PAX2	0.216926	0.104336	0.235122	0	0	0.449273	0.000135037	0.000517132	0	0	0.268693	0.042498	0.129633	0	0	0.501041	2.44172e-05	0.000141893	0	0	0.116174	0.193183	0.44323	0	0	10	100735603	100829941	+	14	9	6243	60.84	protein_coding	paired box 2 [Source:HGNC Symbol;Acc:HGNC:8616]	0
ENSG00000075914	EXOSC7	-0.25163	0.00366614	0.0185538	0	0	-0.337664	0.00020092	0.000738064	0	0	-0.333672	0.000110407	0.00110407	0	0	-0.419706	4.10616e-06	2.87148e-05	0	0	-0.0430168	0.493108	0.72882	0	0	3	44975241	45036066	+	12	11	4442	48.22	protein_coding	exosome component 7 [Source:HGNC Symbol;Acc:HGNC:28112]	0
ENSG00000075945	KIFAP3	0.27437	0.0103048	0.0414129	0	0	0.561313	5.50847e-07	3.44605e-06	0	0	-0.516911	4.20128e-06	6.85347e-05	0	0	-0.229968	0.0311585	0.0699684	0	0	0.143472	0.0641461	0.233588	0	0	1	169921326	170085208	-	23	6	4978	39.63	protein_coding	kinesin associated protein 3 [Source:HGNC Symbol;Acc:HGNC:17060]	0
ENSG00000075975	MKRN2	-0.0197579	0.816	0.901454	0	0	0.261717	0.00242345	0.00684403	0	0	-0.381543	8.87567e-06	0.00012934	0	0	-0.100068	0.241022	0.361701	0	0	0.140737	0.0200671	0.11253	0	0	3	12557014	12583713	+	8	3	2848	47.23	protein_coding	makorin ring finger protein 2 [Source:HGNC Symbol;Acc:HGNC:7113]	0
ENSG00000076003	MCM6	-0.135746	0.350603	0.544345	0	0	-0.771486	1.48518e-07	1.0261e-06	0	0	-0.0966075	0.506132	0.688698	0	0	-0.732348	6.14309e-07	5.21058e-06	0	0	-0.31787	0.0020562	0.0235444	0	0	2	135839626	135876426	-	17	3	4118	42.33	protein_coding	minichromosome maintenance complex component 6 [Source:HGNC Symbol;Acc:HGNC:6949]	1
ENSG00000076043	REXO2	-0.0864587	0.396677	0.589595	0	0	-0.283374	0.00623075	0.0158345	0	0	-0.16436	0.107486	0.249606	0	0	-0.361276	0.00048334	0.00196532	0	0	-0.0984578	0.17554	0.41933	0	0	11	114439386	114450279	+	10	20	3699	39.77	protein_coding	RNA exonuclease 2 [Source:HGNC Symbol;Acc:HGNC:17851]	0
ENSG00000076053	RBM7	-0.0486517	0.735436	0.850814	0	0	0.00699289	0.961399	0.974077	0	0	-0.1186	0.410977	0.606284	0	0	-0.0629556	0.662471	0.760075	0	0	0.0278223	0.785009	0.904544	0	0	11	114400030	114414203	+	5	9	7885	38.99	protein_coding	RNA binding motif protein 7 [Source:HGNC Symbol;Acc:HGNC:9904]	0
ENSG00000076067	RBMS2	0.328861	0.00284619	0.015067	0	0	0.59884	2.30928e-08	1.84335e-07	0	0	0.655098	2.25477e-09	8.60411e-08	0	0	0.925077	1.43816e-17	8.22283e-16	0	0	0.134989	0.0786441	0.26286	0	0	12	56521929	56596196	+	17	9	8808	46.83	protein_coding	RNA binding motif single stranded interacting protein 2 [Source:HGNC Symbol;Acc:HGNC:9909]	0
ENSG00000076108	BAZ2A	0.39718	1.84765e-06	3.75419e-05	0	0	0.338994	4.55415e-05	0.00019381	0	0	0.0816518	0.326967	0.526341	0	0	0.023466	0.777221	0.849592	0	0	-0.0290929	0.620583	0.813646	0	0	12	56595596	56636816	-	30	17	10918	51.63	protein_coding	bromodomain adjacent to zinc finger domain 2A [Source:HGNC Symbol;Acc:HGNC:962]	1
ENSG00000076201	PTPN23	-0.0651298	0.398717	0.591452	0	0	-0.0366477	0.637629	0.728369	0	0	-0.175996	0.022994	0.0813082	0	0	-0.147514	0.0572737	0.115473	0	0	0.0142411	0.794943	0.90908	0	0	3	47381011	47413441	+	23	6	5981	61.8	protein_coding	protein tyrosine phosphatase, non-receptor type 23 [Source:HGNC Symbol;Acc:HGNC:14406]	0
ENSG00000076242	MLH1	-0.262914	0.219547	0.394823	0	0	0.0324178	0.882848	0.9195	0	0	-0.499948	0.0206202	0.0748993	0	0	-0.204617	0.348456	0.47895	0	0	0.147666	0.336138	0.599943	0	0	3	36993332	37050918	+	23	23	3532	46.52	protein_coding	mutL homolog 1 [Source:HGNC Symbol;Acc:HGNC:7127]	0
ENSG00000076248	UNG	-0.482357	2.60848e-06	5.00467e-05	0	0	-0.850182	3.52274e-16	1.07114e-14	0	0	-0.242489	0.0174325	0.0658646	0	0	-0.610314	5.20165e-09	6.81282e-08	0	0	-0.183913	0.0116555	0.0794733	0	0	12	109097574	109110992	+	8	5	2567	52.2	protein_coding	uracil DNA glycosylase [Source:HGNC Symbol;Acc:HGNC:12572]	0
ENSG00000076258	FMO4	0.918669	0.000391589	0.0031721	0	0	0.456928	0.0464031	0.0884481	0	0	0.554092	0.0390038	0.12198	0	0	0.0923513	0.677219	0.772042	0	0	-0.230871	0.185657	0.433242	0	0	1	171314208	171342084	+	10	5	2517	40.29	protein_coding	flavin containing monooxygenase 4 [Source:HGNC Symbol;Acc:HGNC:3772]	0
ENSG00000076321	KLHL20	0.110332	0.314369	0.506018	0	0	0.376307	0.000359514	0.00124225	0	0	0.176595	0.103864	0.24386	0	0	0.44257	3.26082e-05	0.000182857	0	0	0.132987	0.0804659	0.266442	0	0	1	173714941	173786702	+	13	5	4254	41.51	protein_coding	kelch like family member 20 [Source:HGNC Symbol;Acc:HGNC:25056]	0
ENSG00000076351	SLC46A1	-0.141154	0.126455	0.269017	0	0	-0.595704	1.88265e-10	2.11629e-09	0	0	0.0620574	0.495603	0.679574	0	0	-0.392492	3.43771e-05	0.000191466	0	0	-0.227275	0.000542454	0.00890562	0	0	17	28394756	28407197	-	8	9	7838	53.89	protein_coding	solute carrier family 46 member 1 [Source:HGNC Symbol;Acc:HGNC:30521]	0
ENSG00000076356	PLXNA2	0.852068	0.0425386	0.12158	0	0	0.607839	0.0042668	0.0113251	0	0	3.00306	2.43653e-20	6.25861e-18	1	1	2.75883	1.2528e-24	2.09328e-22	1	1	-0.122115	0.598058	0.799446	0	0	1	208022242	208244320	-	34	6	13781	53.85	protein_coding	plexin A2 [Source:HGNC Symbol;Acc:HGNC:9100]	1
ENSG00000076382	SPAG5	0.121624	0.488416	0.669719	0	0	-1.05771	2.96403e-09	2.74844e-08	-1	-1	0.311402	0.0757622	0.1947	0	0	-0.86793	1.08674e-06	8.78481e-06	0	0	-0.589666	2.33184e-06	0.000124593	0	0	17	28577565	28599279	-	20	16	5472	49.34	protein_coding	sperm associated antigen 5 [Source:HGNC Symbol;Acc:HGNC:13452]	0
ENSG00000076513	ANKRD13A	0.231165	0.0220849	0.0742572	0	0	0.344212	0.000525457	0.00174847	0	0	0.0100034	0.921359	0.962523	0	0	0.123051	0.213402	0.330215	0	0	0.0565238	0.424652	0.675503	0	0	12	109999186	110039763	+	17	10	7350	46.07	protein_coding	ankyrin repeat domain 13A [Source:HGNC Symbol;Acc:HGNC:21268]	0
ENSG00000076554	TPD52	-0.108018	0.401762	0.593707	0	0	-0.165598	0.201914	0.297512	0	0	-0.219757	0.088316	0.216791	0	0	-0.277337	0.0325385	0.0725936	0	0	-0.02879	0.752797	0.889032	0	0	8	80034745	80231232	-	21	29	8197	41.22	protein_coding	tumor protein D52 [Source:HGNC Symbol;Acc:HGNC:12005]	0
ENSG00000076555	ACACB	0.187906	0.196065	0.36526	0	0	0.089694	0.521178	0.625257	0	0	0.147752	0.306198	0.504225	0	0	0.0495397	0.724915	0.809	0	0	-0.049106	0.626283	0.815984	0	0	12	109116595	109268226	+	56	15	14505	51.58	protein_coding	acetyl-CoA carboxylase beta [Source:HGNC Symbol;Acc:HGNC:85]	0
ENSG00000076604	TRAF4	0.0486208	0.549951	0.719363	0	0	0.0352572	0.660237	0.747151	0	0	0.18415	0.0227172	0.0805445	0	0	0.170786	0.0343732	0.0758997	0	0	-0.0066818	0.90686	0.962799	0	0	17	28743984	28750958	+	7	17	4596	58.18	protein_coding	TNF receptor associated factor 4 [Source:HGNC Symbol;Acc:HGNC:12034]	0
ENSG00000076641	PAG1	0.651103	0.00255066	0.0138783	0	0	0.523724	0.00660046	0.016656	0	0	0.318269	0.157069	0.325016	0	0	0.190889	0.30267	0.430314	0	0	-0.0636898	0.661975	0.837851	0	0	8	80967810	81112068	-	9	4	11023	40.95	protein_coding	phosphoprotein membrane anchor with glycosphingolipid microdomains 1 [Source:HGNC Symbol;Acc:HGNC:30043]	0
ENSG00000076650	GPATCH1	-0.101566	0.332711	0.526379	0	0	-0.277614	0.00762799	0.0188435	0	0	0.0450442	0.660365	0.802718	0	0	-0.131004	0.218409	0.335938	0	0	-0.0880241	0.233514	0.492434	0	0	19	33080880	33130542	+	21	4	4488	47.5	protein_coding	G-patch domain containing 1 [Source:HGNC Symbol;Acc:HGNC:24658]	0
ENSG00000076662	ICAM3	-0.276465	0.205167	0.376878	0	0	-0.252203	0.210982	0.308182	0	0	0.2927	0.158331	0.326411	0	0	0.316963	0.135299	0.230778	0	0	0.0121311	0.93463	0.975704	0	0	19	10333776	10339823	-	4	10	2950	61.19	protein_coding	intercellular adhesion molecule 3 [Source:HGNC Symbol;Acc:HGNC:5346]	0
ENSG00000076685	NT5C2	0.00218193	0.977405	0.989712	0	0	0.439816	6.76983e-09	5.91115e-08	0	0	0.0962534	0.209084	0.394161	0	0	0.533888	2.6538e-12	6.43267e-11	0	0	0.218817	5.1566e-05	0.00146295	0	0	10	103088017	103193306	-	25	14	5156	42.32	protein_coding	5'-nucleotidase, cytosolic II [Source:HGNC Symbol;Acc:HGNC:8022]	0
ENSG00000076706	MCAM	-0.054615	0.726143	0.845081	0	0	0.0866299	0.530282	0.633522	0	0	1.30641	1.12136e-18	2.38254e-16	1	1	1.44765	9.8346e-23	1.20895e-20	1	1	0.0706225	0.497647	0.731732	0	0	11	119308529	119321521	-	20	17	7422	56.66	protein_coding	melanoma cell adhesion molecule [Source:HGNC Symbol;Acc:HGNC:6934]	0
ENSG00000076716	GPC4	0.267097	0.0169919	0.0608722	0	0	0.743167	3.44196e-12	5.14202e-11	0	0	0.420538	0.000147348	0.00139948	0	0	0.896608	1.06059e-16	5.29064e-15	0	0	0.238035	0.00206474	0.0236108	0	0	X	133300103	133415490	-	9	1	4960	44.78	protein_coding	glypican 4 [Source:HGNC Symbol;Acc:HGNC:4452]	0
ENSG00000076770	MBNL3	0.884777	1.02206e-05	0.00015663	0	0	0.871939	1.87159e-06	1.06695e-05	0	0	2.04008	1.09333e-24	3.76325e-22	1	1	2.02724	2.82558e-26	5.78907e-24	1	1	-0.00641859	0.960298	0.984782	0	0	X	132369317	132489968	-	14	12	12199	37.54	protein_coding	muscleblind like splicing regulator 3 [Source:HGNC Symbol;Acc:HGNC:20564]	0
ENSG00000076826	CAMSAP3	0.187065	0.0462295	0.129367	0	0	0.235428	0.00855597	0.0208281	0	0	0.337728	0.000285534	0.00243631	0	0	0.386092	1.90753e-05	0.000113515	0	0	0.0241818	0.709364	0.864039	0	0	19	7595902	7618304	+	19	4	4845	66.21	protein_coding	calmodulin regulated spectrin associated protein family member 3 [Source:HGNC Symbol;Acc:HGNC:29307]	0
ENSG00000076864	RAP1GAP	0.409795	0.000199684	0.00182214	0	0	0.39348	0.000393302	0.00134648	0	0	-0.114229	0.315226	0.514392	0	0	-0.130544	0.224489	0.34293	0	0	-0.00815739	0.917034	0.967993	0	0	1	21596215	21669363	-	32	13	5755	61.86	protein_coding	RAP1 GTPase activating protein [Source:HGNC Symbol;Acc:HGNC:9858]	0
ENSG00000076924	XAB2	-0.0543923	0.482907	0.665346	0	0	-0.148833	0.0549597	0.102056	0	0	0.0231067	0.764981	0.870723	0	0	-0.0713344	0.35901	0.489663	0	0	-0.0472205	0.38906	0.646118	0	0	19	7619525	7629565	-	12	4	4673	61.29	protein_coding	XPA binding protein 2 [Source:HGNC Symbol;Acc:HGNC:14089]	0
ENSG00000076928	ARHGEF1	0.093135	0.278621	0.465744	0	0	-0.223934	0.00963831	0.0230831	0	0	-0.0213814	0.803717	0.894649	0	0	-0.33845	9.08205e-05	0.000450698	0	0	-0.158534	0.00932538	0.0686023	0	0	19	41883161	41930150	+	34	23	8636	59.92	protein_coding	Rho guanine nucleotide exchange factor 1 [Source:HGNC Symbol;Acc:HGNC:681]	0
ENSG00000076944	STXBP2	0.491758	3.47652e-10	2.44208e-08	0	0	0.648139	4.70421e-18	1.92303e-16	0	0	0.202135	0.0111201	0.0467456	0	0	0.358515	1.11222e-06	8.96965e-06	0	0	0.0781902	0.149433	0.382552	0	0	19	7636881	7647873	+	16	22	6036	60.59	protein_coding	syntaxin binding protein 2 [Source:HGNC Symbol;Acc:HGNC:11445]	0
ENSG00000076984	MAP2K7	-0.042823	0.619885	0.772177	0	0	-0.041897	0.622692	0.71625	0	0	0.143532	0.0935425	0.225881	0	0	0.144458	0.0926395	0.17079	0	0	0.000463003	0.993902	0.997662	0	0	19	7903843	7914478	+	10	8	5145	62.35	protein_coding	mitogen-activated protein kinase kinase 7 [Source:HGNC Symbol;Acc:HGNC:6847]	0
ENSG00000077044	DGKD	0.171925	0.0449577	0.126674	0	0	0.365894	1.72731e-05	8.01701e-05	0	0	-0.00716284	0.933644	0.96797	0	0	0.186807	0.0276149	0.0633917	0	0	0.0969847	0.108337	0.317154	0	0	2	233354507	233472104	+	37	14	9771	55.11	protein_coding	diacylglycerol kinase delta [Source:HGNC Symbol;Acc:HGNC:2851]	0
ENSG00000077063	CTTNBP2	0.145035	0.354009	0.547739	0	0	0.0530754	0.728889	0.802108	0	0	0.166408	0.283918	0.4812	0	0	0.0744481	0.629494	0.733282	0	0	-0.04598	0.674446	0.845575	0	0	7	117710651	117874139	-	29	12	7035	45.39	protein_coding	cortactin binding protein 2 [Source:HGNC Symbol;Acc:HGNC:15679]	0
ENSG00000077097	TOP2B	-0.065621	0.465141	0.650819	0	0	0.175146	0.0544815	0.101266	0	0	-0.710446	4.93837e-15	6.11434e-13	0	0	-0.469679	2.19073e-07	2.04461e-06	0	0	0.120384	0.0598343	0.223701	0	0	3	25597905	25664907	-	38	7	6044	39.1	protein_coding	topoisomerase (DNA) II beta [Source:HGNC Symbol;Acc:HGNC:11990]	1
ENSG00000077147	TM9SF3	0.191395	0.0458162	0.128566	0	0	0.222645	0.019894	0.0428827	0	0	0.111439	0.244578	0.4377	0	0	0.142689	0.135758	0.231419	0	0	0.015625	0.817395	0.920496	0	0	10	96518109	96587452	-	17	6	7095	36.91	protein_coding	transmembrane 9 superfamily member 3 [Source:HGNC Symbol;Acc:HGNC:21529]	1
ENSG00000077150	NFKB2	-0.257062	0.00629445	0.0281809	0	0	-0.0898569	0.338065	0.448519	0	0	-0.0429004	0.646646	0.793121	0	0	0.124304	0.187324	0.298054	0	0	0.0836024	0.20812	0.461518	0	0	10	102394110	102402529	+	23	9	4484	61.93	protein_coding	nuclear factor kappa B subunit 2 [Source:HGNC Symbol;Acc:HGNC:7795]	0
ENSG00000077152	UBE2T	-0.127061	0.294196	0.483444	0	0	-1.06695	1.1737e-17	4.49873e-16	-1	-1	0.132392	0.270221	0.466355	0	0	-0.807497	1.2191e-10	2.14978e-09	0	0	-0.469945	6.14411e-08	7.6072e-06	0	0	1	202331657	202341980	-	6	3	1065	43.76	protein_coding	ubiquitin conjugating enzyme E2 T [Source:HGNC Symbol;Acc:HGNC:25009]	0
ENSG00000077157	PPP1R12B	0.0310725	0.775664	0.875039	0	0	-0.0550533	0.60237	0.697959	0	0	0.205109	0.0549385	0.156073	0	0	0.118984	0.269855	0.394418	0	0	-0.0430629	0.57057	0.781248	0	0	1	202348699	202592706	+	33	18	21069	46.69	protein_coding	protein phosphatase 1 regulatory subunit 12B [Source:HGNC Symbol;Acc:HGNC:7619]	0
ENSG00000077232	DNAJC10	-0.103411	0.411255	0.601487	0	0	0.118911	0.343303	0.453607	0	0	0.0977697	0.436195	0.62904	0	0	0.320092	0.0109795	0.0290347	0	0	0.111161	0.21094	0.464928	0	0	2	182716041	182794464	+	26	11	21835	37.17	protein_coding	DnaJ heat shock protein family (Hsp40) member C10 [Source:HGNC Symbol;Acc:HGNC:24637]	0
ENSG00000077235	GTF3C1	0.168928	0.0451817	0.127138	0	0	0.153131	0.071198	0.126976	0	0	-0.208218	0.014022	0.0558349	0	0	-0.224015	0.00801232	0.0222079	0	0	-0.00789861	0.894952	0.956772	0	0	16	27459555	27549913	-	39	13	11562	56.73	protein_coding	general transcription factor IIIC subunit 1 [Source:HGNC Symbol;Acc:HGNC:4664]	1
ENSG00000077238	IL4R	0.36367	0.00822099	0.0347369	0	0	0.358309	0.0101047	0.0240629	0	0	-0.345379	0.0137874	0.0551304	0	0	-0.35074	0.0102738	0.027451	0	0	-0.0026804	0.978259	0.992387	0	0	16	27313668	27364778	+	19	19	5894	58.43	protein_coding	interleukin 4 receptor [Source:HGNC Symbol;Acc:HGNC:6015]	0
ENSG00000077254	USP33	0.218197	0.0300037	0.0938331	0	0	0.667846	5.09628e-11	6.30985e-10	0	0	-0.433523	2.05454e-05	0.000267262	0	0	0.0161266	0.872195	0.918803	0	0	0.224825	0.00164307	0.0199092	0	0	1	77695987	77759852	-	27	18	6918	37.92	protein_coding	ubiquitin specific peptidase 33 [Source:HGNC Symbol;Acc:HGNC:20059]	0
ENSG00000077274	CAPN6	1.23305	0.165167	0.323602	0	0	1.62607	1.06458e-07	7.51184e-07	1	1	5.009	1.04287e-18	2.24348e-16	1	1	5.40201	8.78942e-35	4.87955e-32	1	1	0.196509	0.782701	0.90344	0	0	X	111245103	111270523	-	13	1	3568	47.87	protein_coding	calpain 6 [Source:HGNC Symbol;Acc:HGNC:1483]	1
ENSG00000077312	SNRPA	-0.559327	1.57172e-11	1.57264e-09	0	0	-0.680374	1.39473e-15	3.81609e-14	0	0	-0.433812	1.38828e-07	3.36985e-06	0	0	-0.554859	9.41427e-11	1.68946e-09	0	0	-0.0605235	0.307799	0.572509	0	0	19	40750637	40765389	+	8	11	2361	56.84	protein_coding	small nuclear ribonucleoprotein polypeptide A [Source:HGNC Symbol;Acc:HGNC:11151]	0
ENSG00000077348	EXOSC5	-0.623786	2.14394e-07	6.28574e-06	0	0	-0.912314	1.23725e-13	2.34505e-12	0	0	-0.171842	0.144724	0.307684	0	0	-0.46037	0.000236799	0.00105061	0	0	-0.144264	0.0932433	0.291052	0	0	19	41386374	41397479	-	7	5	1488	59.34	protein_coding	exosome component 5 [Source:HGNC Symbol;Acc:HGNC:24662]	0
ENSG00000077380	DYNC1I2	0.29619	0.023177	0.0771372	0	0	0.490022	0.0001563	0.000589767	0	0	-0.0699018	0.596675	0.75667	0	0	0.123931	0.33256	0.462195	0	0	0.0969162	0.291799	0.555639	0	0	2	171687409	171748420	+	22	25	4695	40.55	protein_coding	dynein cytoplasmic 1 intermediate chain 2 [Source:HGNC Symbol;Acc:HGNC:2964]	0
ENSG00000077454	LRCH4	0.195471	0.134842	0.281186	0	0	0.520148	2.42275e-05	0.000109008	0	0	0.0499637	0.706085	0.831626	0	0	0.374641	0.00205448	0.00692471	0	0	0.162338	0.0711838	0.248412	0	0	7	100574011	100586153	-	10	11	6838	60.69	protein_coding	leucine rich repeats and calponin homology domain containing 4 [Source:HGNC Symbol;Acc:HGNC:6691]	0
ENSG00000077458	FAM76B	-0.153539	0.297706	0.487006	0	0	-0.0923065	0.513335	0.618705	0	0	0.223837	0.117381	0.266366	0	0	0.285069	0.050357	0.104051	0	0	0.0306161	0.7642	0.894565	0	0	11	95768942	95790409	-	10	13	6042	38.02	protein_coding	family with sequence similarity 76 member B [Source:HGNC Symbol;Acc:HGNC:28492]	0
ENSG00000077463	SIRT6	-0.129308	0.261608	0.445587	0	0	0.106615	0.350348	0.460582	0	0	-0.0628571	0.583508	0.747964	0	0	0.173066	0.131334	0.225349	0	0	0.117961	0.145736	0.377336	0	0	19	4174109	4182604	-	6	15	2787	63.69	protein_coding	sirtuin 6 [Source:HGNC Symbol;Acc:HGNC:14934]	0
ENSG00000077514	POLD3	-0.209881	0.126389	0.269017	0	0	-0.48025	0.000664794	0.00215342	0	0	-0.137499	0.311684	0.510282	0	0	-0.407868	0.00419953	0.0128213	0	0	-0.135185	0.16966	0.411479	0	0	11	74493851	74669117	+	16	10	5508	43.86	protein_coding	DNA polymerase delta 3, accessory subunit [Source:HGNC Symbol;Acc:HGNC:20932]	0
ENSG00000077549	CAPZB	0.0242177	0.757491	0.863123	0	0	0.0672235	0.394982	0.505401	0	0	-0.26006	0.000958754	0.00663723	0	0	-0.217054	0.0058593	0.0170451	0	0	0.0215029	0.699304	0.858841	0	0	1	19338776	19485539	-	15	9	3238	54.48	protein_coding	capping actin protein of muscle Z-line beta subunit [Source:HGNC Symbol;Acc:HGNC:1491]	0
ENSG00000077585	GPR137B	0.69582	1.68749e-06	3.49059e-05	0	0	1.22829	1.80449e-18	7.90211e-17	1	1	0.0377459	0.80043	0.893051	0	0	0.570214	2.65754e-05	0.000153118	0	0	0.266234	0.00833759	0.0636757	0	0	1	236142505	236221865	+	8	5	2309	46.12	protein_coding	G protein-coupled receptor 137B [Source:HGNC Symbol;Acc:HGNC:11862]	0
ENSG00000077684	JADE1	-0.397854	2.86917e-05	0.000371267	0	0	-0.572367	5.54009e-09	4.8945e-08	0	0	-0.247412	0.00832161	0.0373721	0	0	-0.421925	2.2181e-05	0.000129975	0	0	-0.0872565	0.201639	0.454122	0	0	4	128809623	128875224	+	16	14	9129	45.86	protein_coding	jade family PHD finger 1 [Source:HGNC Symbol;Acc:HGNC:30027]	0
ENSG00000077713	SLC25A43	0.173835	0.0678812	0.171597	0	0	-0.169188	0.0655381	0.11818	0	0	0.305337	0.00110311	0.00746832	0	0	-0.0376853	0.686893	0.779007	0	0	-0.171511	0.00952515	0.0695789	0	0	X	119399060	119454478	+	6	4	3115	49.41	protein_coding	solute carrier family 25 member 43 [Source:HGNC Symbol;Acc:HGNC:30557]	0
ENSG00000077721	UBE2A	0.233537	0.00544075	0.0253049	0	0	0.109692	0.19252	0.286263	0	0	0.0141319	0.867052	0.934083	0	0	-0.109712	0.190208	0.301536	0	0	-0.0619221	0.297665	0.561528	0	0	X	119574467	119591083	+	6	11	5276	43.1	protein_coding	ubiquitin conjugating enzyme E2 A [Source:HGNC Symbol;Acc:HGNC:12472]	0
ENSG00000077782	FGFR1	0.235706	0.0063422	0.0283484	0	0	0.382497	8.12024e-06	4.05188e-05	0	0	0.008147	0.925205	0.963753	0	0	0.154939	0.069074	0.134491	0	0	0.0733958	0.227492	0.485267	0	0	8	38411138	38468834	-	25	41	12698	55.43	protein_coding	fibroblast growth factor receptor 1 [Source:HGNC Symbol;Acc:HGNC:3688]	0
ENSG00000077942	FBLN1	0.259899	0.0405513	0.11749	0	0	0.0115999	0.92552	0.949577	0	0	0.326229	0.00986208	0.0425662	0	0	0.0779295	0.531637	0.651997	0	0	-0.12415	0.161786	0.400048	0	0	22	45502238	45601135	+	25	18	7285	57.61	protein_coding	fibulin 1 [Source:HGNC Symbol;Acc:HGNC:3600]	0
ENSG00000078018	MAP2	0.86728	5.44488e-08	1.87788e-06	0	0	0.932635	3.38894e-11	4.3107e-10	0	0	0.945097	2.2807e-09	8.68383e-08	0	0	1.01045	1.13622e-12	2.89826e-11	1	1	0.0326774	0.760706	0.892398	0	0	2	209424058	209734118	+	24	16	11559	42.2	protein_coding	microtubule associated protein 2 [Source:HGNC Symbol;Acc:HGNC:6839]	0
ENSG00000078043	PIAS2	0.221428	0.0184761	0.065	0	0	0.184604	0.0461599	0.0880918	0	0	0.179438	0.0565162	0.159228	0	0	0.142614	0.123019	0.214222	0	0	-0.018412	0.780122	0.90256	0	0	18	46803224	46920160	-	24	16	17527	37.67	protein_coding	protein inhibitor of activated STAT 2 [Source:HGNC Symbol;Acc:HGNC:17311]	0
ENSG00000078061	ARAF	0.247689	0.003121	0.0162273	0	0	0.240358	0.00339842	0.0092557	0	0	0.137731	0.100375	0.237615	0	0	0.130401	0.111863	0.198778	0	0	-0.00366521	0.950137	0.981555	0	0	X	47561100	47571920	+	16	6	3535	53.64	protein_coding	A-Raf proto-oncogene, serine/threonine kinase [Source:HGNC Symbol;Acc:HGNC:646]	0
ENSG00000078070	MCCC1	0.0510403	0.671807	0.809253	0	0	0.152527	0.249472	0.353368	0	0	-0.58996	4.1401e-06	6.77292e-05	0	0	-0.488474	8.62887e-05	0.000430443	0	0	0.0507435	0.570772	0.781401	0	0	3	183015218	183116075	-	23	15	4321	46.82	protein_coding	methylcrotonoyl-CoA carboxylase 1 [Source:HGNC Symbol;Acc:HGNC:6936]	0
ENSG00000078081	LAMP3	0.895477	0.00654205	0.0290627	0	0	0.674876	0.0264971	0.0549547	0	0	0.961789	0.00329792	0.0180928	0	0	0.741189	0.0155627	0.0390827	0	0	-0.1103	0.620798	0.813704	0	0	3	183122213	183163839	-	10	5	3816	46.62	protein_coding	lysosomal associated membrane protein 3 [Source:HGNC Symbol;Acc:HGNC:14582]	0
ENSG00000078114	NEBL	-0.585498	2.98763e-05	0.000383442	0	0	0.195287	0.157746	0.243612	0	0	-0.0822127	0.55292	0.725364	0	0	0.698572	6.10856e-07	5.19136e-06	0	0	0.390392	7.3188e-05	0.00188138	0	0	10	20779973	21174187	-	34	13	13654	39.37	protein_coding	nebulette [Source:HGNC Symbol;Acc:HGNC:16932]	0
ENSG00000078124	ACER3	0.365641	0.000217008	0.00195534	0	0	0.212646	0.0272896	0.0563202	0	0	0.52651	8.7652e-08	2.28906e-06	0	0	0.373515	0.00011606	0.000559837	0	0	-0.0764975	0.267507	0.52876	0	0	11	76860867	77026797	+	16	14	8442	38.69	protein_coding	alkaline ceramidase 3 [Source:HGNC Symbol;Acc:HGNC:16066]	0
ENSG00000078140	UBE2K	-0.00445327	0.960728	0.980971	0	0	-0.384068	2.29277e-05	0.000103675	0	0	0.082951	0.358173	0.557025	0	0	-0.296664	0.00109036	0.0040028	0	0	-0.189807	0.00303139	0.0312245	0	0	4	39698044	39782792	+	7	7	5245	36.84	protein_coding	ubiquitin conjugating enzyme E2 K [Source:HGNC Symbol;Acc:HGNC:4914]	1
ENSG00000078142	PIK3C3	0.359924	0.00117943	0.0075824	0	0	0.708532	9.70893e-11	1.15076e-09	0	0	0.093829	0.40082	0.596832	0	0	0.442437	4.59314e-05	0.000245643	0	0	0.174304	0.0251711	0.130167	0	0	18	41955206	42087830	+	29	17	15198	37.7	protein_coding	phosphatidylinositol 3-kinase catalytic subunit type 3 [Source:HGNC Symbol;Acc:HGNC:8974]	0
ENSG00000078177	N4BP2	0.183225	0.409554	0.600377	0	0	-0.0320957	0.886737	0.922769	0	0	-0.305962	0.172218	0.34532	0	0	-0.521283	0.0198715	0.0480295	0	0	-0.10766	0.496237	0.730503	0	0	4	40056826	40158252	+	19	4	9835	36.17	protein_coding	NEDD4 binding protein 2 [Source:HGNC Symbol;Acc:HGNC:29851]	0
ENSG00000078237	TIGAR	0.217909	0.0374453	0.110556	0	0	0.508563	6.91126e-08	5.05924e-07	0	0	0.748807	1.31076e-13	1.21937e-11	0	0	1.03946	2.90173e-26	5.87515e-24	1	1	0.145327	0.0391755	0.1723	0	0	12	4307763	4354593	+	9	4	4017	45.63	protein_coding	TP53 induced glycolysis regulatory phosphatase [Source:HGNC Symbol;Acc:HGNC:1185]	0
ENSG00000078246	TULP3	0.203294	0.0142875	0.0532457	0	0	0.390911	2.10782e-06	1.18664e-05	0	0	-0.082802	0.324214	0.523672	0	0	0.104815	0.197803	0.311225	0	0	0.0938084	0.108679	0.317441	0	0	12	2877223	2941140	+	13	8	3181	48.98	protein_coding	tubby like protein 3 [Source:HGNC Symbol;Acc:HGNC:12425]	0
ENSG00000078269	SYNJ2	0.0708631	0.481405	0.663755	0	0	0.1004	0.328894	0.438712	0	0	-0.342338	0.000778672	0.00559538	0	0	-0.312802	0.00209899	0.0070485	0	0	0.0147683	0.837339	0.930377	0	0	6	157981887	158099176	+	31	9	12493	51.11	protein_coding	synaptojanin 2 [Source:HGNC Symbol;Acc:HGNC:11504]	0
ENSG00000078304	PPP2R5C	0.319978	0.000101242	0.00103775	0	0	0.27773	0.000650818	0.00211491	0	0	0.274851	0.000836531	0.00593923	0	0	0.232603	0.00429711	0.0130868	0	0	-0.021124	0.71506	0.867488	0	0	14	101761798	101927989	+	29	33	14289	43.43	protein_coding	protein phosphatase 2 regulatory subunit B'gamma [Source:HGNC Symbol;Acc:HGNC:9311]	0
ENSG00000078319	PMS2P1	-0.345089	0.0176144	0.0627018	0	0	-0.668599	1.11584e-05	5.39126e-05	0	0	-0.118512	0.397012	0.593621	0	0	-0.442022	0.00518892	0.0153518	0	0	-0.161755	0.125674	0.345911	0	0	7	100320992	100341908	-	7	1	1228	54.48	unprocessed_pseudogene	PMS1 homolog 2, mismatch repair system component pseudogene 1 [Source:HGNC Symbol;Acc:HGNC:9123]	0
ENSG00000078369	GNB1	0.371835	5.07121e-05	0.000592502	0	0	0.20454	0.0260554	0.0541563	0	0	-0.266595	0.00369855	0.0198478	0	0	-0.43389	2.34069e-06	1.74537e-05	0	0	-0.0836477	0.19736	0.449103	0	0	1	1785285	1891117	-	15	10	6417	50.74	protein_coding	G protein subunit beta 1 [Source:HGNC Symbol;Acc:HGNC:4396]	1
ENSG00000078399	HOXA9	-0.0657569	0.608185	0.764519	0	0	0.605035	1.92017e-06	1.09171e-05	0	0	0.0667187	0.601645	0.760285	0	0	0.737511	7.65939e-09	9.69964e-08	0	0	0.335396	0.000201231	0.00416247	0	0	7	27162435	27175180	-	6	6	3029	51.87	protein_coding	homeobox A9 [Source:HGNC Symbol;Acc:HGNC:5109]	0
ENSG00000078401	EDN1	0.362394	0.521177	0.696928	0	0	0.245099	0.560468	0.661422	0	0	1.27817	0.0107282	0.0453195	0	1	1.16088	0.0146893	0.0371989	0	1	-0.0586474	0.864304	0.942926	0	0	6	12290363	12297194	+	5	1	2033	45.06	protein_coding	endothelin 1 [Source:HGNC Symbol;Acc:HGNC:3176]	1
ENSG00000078403	MLLT10	-0.242656	0.00628926	0.028165	0	0	-0.335444	0.00016065	0.000604723	0	0	0.0600806	0.49359	0.678276	0	0	-0.032707	0.715935	0.801433	0	0	-0.0463938	0.460123	0.702486	0	0	10	21524675	21743630	+	31	17	6945	42.87	protein_coding	myeloid/lymphoid or mixed-lineage leukemia; translocated to, 10 [Source:HGNC Symbol;Acc:HGNC:16063]	0
ENSG00000078487	ZCWPW1	-0.368527	0.288346	0.477019	0	0	-0.0626349	0.851469	0.896695	0	0	-0.237499	0.474873	0.662175	0	0	0.068393	0.844962	0.899641	0	0	0.152946	0.526152	0.751397	0	0	7	100400826	100428992	-	18	8	3318	48.37	protein_coding	zinc finger CW-type and PWWP domain containing 1 [Source:HGNC Symbol;Acc:HGNC:23486]	0
ENSG00000078618	NRDC	0.354676	3.93275e-05	0.000479679	0	0	0.230469	0.00756692	0.0187242	0	0	0.000792036	0.992676	0.997487	0	0	-0.123415	0.152023	0.253138	0	0	-0.0621035	0.308364	0.573054	0	0	1	51789191	51878937	-	35	14	6773	42.94	protein_coding	nardilysin convertase [Source:HGNC Symbol;Acc:HGNC:7995]	1
ENSG00000078668	VDAC3	-0.136238	0.255682	0.438581	0	0	-0.566382	2.53424e-06	1.40737e-05	0	0	0.15799	0.186105	0.363879	0	0	-0.272155	0.0239179	0.056241	0	0	-0.215072	0.0112534	0.0775928	0	0	8	42391624	42405897	+	11	12	3141	41.29	protein_coding	voltage dependent anion channel 3 [Source:HGNC Symbol;Acc:HGNC:12674]	0
ENSG00000078674	PCM1	-0.0559887	0.635932	0.78342	0	0	0.360237	0.00237013	0.00670999	0	0	-0.321784	0.00661328	0.0313108	0	0	0.0944417	0.424608	0.554945	0	0	0.208113	0.0129057	0.0848708	0	0	8	17922840	18029944	+	44	23	14445	38.71	protein_coding	pericentriolar material 1 [Source:HGNC Symbol;Acc:HGNC:8727]	1
ENSG00000078687	TNRC6C	0.499503	4.56901e-08	1.61132e-06	0	0	0.351936	6.3763e-05	0.000262527	0	0	0.401486	1.0908e-05	0.000154507	0	0	0.253919	0.00393051	0.0121269	0	0	-0.0737834	0.244494	0.505071	0	0	17	77959240	78108835	+	25	11	11111	50.21	protein_coding	trinucleotide repeat containing 6C [Source:HGNC Symbol;Acc:HGNC:29318]	0
ENSG00000078699	CBFA2T2	0.286288	0.00438556	0.0213824	0	0	0.494561	1.06701e-07	7.52283e-07	0	0	0.25771	0.00981036	0.0424318	0	0	0.465983	6.67578e-07	5.62085e-06	0	0	0.104136	0.12872	0.35085	0	0	20	33490075	33650036	+	18	10	9457	50.71	protein_coding	CBFA2/RUNX1 translocation partner 2 [Source:HGNC Symbol;Acc:HGNC:1536]	0
ENSG00000078747	ITCH	-0.058601	0.597523	0.756536	0	0	0.00219075	0.984217	0.990142	0	0	0.0564253	0.610516	0.766598	0	0	0.117217	0.290801	0.417544	0	0	0.0303959	0.698213	0.858059	0	0	20	34363235	34511393	+	26	7	6664	39.51	protein_coding	itchy E3 ubiquitin protein ligase [Source:HGNC Symbol;Acc:HGNC:13890]	0
ENSG00000078804	TP53INP2	0.673953	1.46165e-05	0.000211209	0	0	1.3987	5.96205e-22	4.25755e-20	1	1	0.541926	0.000508638	0.00391487	0	0	1.26667	1.92167e-18	1.25749e-16	1	1	0.362374	0.000638447	0.00999788	0	0	20	34704290	34713439	+	6	4	4228	56.27	protein_coding	tumor protein p53 inducible nuclear protein 2 [Source:HGNC Symbol;Acc:HGNC:16104]	0
ENSG00000078808	SDF4	0.164839	0.0330369	0.101042	0	0	0.301697	9.96811e-05	0.000393647	0	0	-0.164978	0.0337122	0.109304	0	0	-0.0281197	0.71539	0.801084	0	0	0.068429	0.211192	0.465308	0	0	1	1216908	1232031	-	7	7	4709	63.45	protein_coding	stromal cell derived factor 4 [Source:HGNC Symbol;Acc:HGNC:24188]	1
ENSG00000078814	MYH7B	1.43343	0.0072178	0.0314	0	1	0.56271	0.171309	0.260559	0	0	1.27276	0.0208965	0.0756317	0	0	0.40204	0.311773	0.439804	0	0	-0.435362	0.203129	0.455841	0	0	20	34975403	35002437	+	42	9	7931	60.69	protein_coding	myosin heavy chain 7B [Source:HGNC Symbol;Acc:HGNC:15906]	1
ENSG00000078900	TP73	0.474409	0.000334912	0.00277909	0	0	-0.210075	0.121279	0.196406	0	0	-0.23038	0.0858097	0.212121	0	0	-0.914865	9.35405e-12	2.08798e-10	0	0	-0.342242	0.000301375	0.00573094	0	0	1	3652520	3736201	+	16	14	6763	61.45	protein_coding	tumor protein p73 [Source:HGNC Symbol;Acc:HGNC:12003]	0
ENSG00000078902	TOLLIP	0.194652	0.0542259	0.146045	0	0	0.295014	0.00311373	0.00857259	0	0	0.0360911	0.722153	0.842994	0	0	0.136453	0.169704	0.276306	0	0	0.0501808	0.479856	0.719178	0	0	11	1274371	1309654	-	12	13	5983	58.05	protein_coding	toll interacting protein [Source:HGNC Symbol;Acc:HGNC:16476]	0
ENSG00000078967	UBE2D4	-0.0580236	0.619844	0.772177	0	0	0.397728	0.000477211	0.00160281	0	0	-0.144666	0.215356	0.402112	0	0	0.311086	0.0063885	0.0183396	0	0	0.227876	0.00524331	0.0459223	0	0	7	43926438	43956136	+	9	11	4713	48.1	protein_coding	ubiquitin conjugating enzyme E2 D4 (putative) [Source:HGNC Symbol;Acc:HGNC:21647]	0
ENSG00000079101	CLUL1	1.30205	0.0018689	0.0109141	0	1	1.67826	3.42807e-05	0.000149284	1	1	-0.204178	0.686141	0.82007	0	0	0.172032	0.611207	0.718422	0	0	0.188105	0.537098	0.75984	0	0	18	596988	650334	+	15	13	3846	42.67	protein_coding	clusterin like 1 [Source:HGNC Symbol;Acc:HGNC:2096]	1
ENSG00000079134	THOC1	-0.259821	0.0351159	0.105604	0	0	-0.400075	0.00112535	0.00345042	0	0	0.10658	0.378852	0.576638	0	0	-0.0336748	0.787684	0.857326	0	0	-0.0701272	0.420421	0.673002	0	0	18	214520	268050	-	19	21	8102	36.66	protein_coding	THO complex 1 [Source:HGNC Symbol;Acc:HGNC:19070]	0
ENSG00000079150	FKBP7	0.0707035	0.73745	0.851897	0	0	-0.198764	0.27056	0.376209	0	0	0.792255	4.12565e-05	0.00047813	0	0	0.522787	0.00790678	0.0219761	0	0	-0.134734	0.331776	0.59577	0	0	2	178463664	178478600	-	6	8	3080	38.05	protein_coding	FK506 binding protein 7 [Source:HGNC Symbol;Acc:HGNC:3723]	0
ENSG00000079156	OSBPL6	-0.239767	0.139525	0.288332	0	0	-0.492372	0.00211664	0.00607023	0	0	0.297596	0.0608355	0.167758	0	0	0.0449918	0.783342	0.853848	0	0	-0.126302	0.26786	0.52876	0	0	2	178194481	178402891	+	29	9	11486	40.49	protein_coding	oxysterol binding protein like 6 [Source:HGNC Symbol;Acc:HGNC:16388]	0
ENSG00000079215	SLC1A3	-1.52959	1.00379e-11	1.073e-09	-1	-1	-2.0583	7.55547e-16	2.17441e-14	-1	-1	-0.959774	8.27957e-06	0.000122626	0	0	-1.48849	1.91629e-08	2.21042e-07	-1	-1	-0.264357	0.120984	0.337844	0	0	5	36606355	36688334	+	16	16	6265	43.85	protein_coding	solute carrier family 1 member 3 [Source:HGNC Symbol;Acc:HGNC:10941]	0
ENSG00000079246	XRCC5	0.169049	0.119404	0.258484	0	0	-0.107102	0.323994	0.433789	0	0	0.155422	0.152027	0.318218	0	0	-0.120729	0.266451	0.390366	0	0	-0.138075	0.0720952	0.250414	0	0	2	216107464	216206303	+	24	10	5463	43	protein_coding	X-ray repair cross complementing 5 [Source:HGNC Symbol;Acc:HGNC:12833]	1
ENSG00000079277	MKNK1	0.253256	0.00688001	0.0302439	0	0	0.215788	0.0170158	0.0375777	0	0	0.137273	0.143055	0.305078	0	0	0.0998048	0.269687	0.394234	0	0	-0.0187341	0.773585	0.900689	0	0	1	46557408	46616843	-	20	28	8070	49.27	protein_coding	MAP kinase interacting serine/threonine kinase 1 [Source:HGNC Symbol;Acc:HGNC:7110]	0
ENSG00000079308	TNS1	0.701352	4.25829e-11	3.94007e-09	0	0	0.850537	6.47176e-17	2.22313e-15	0	0	0.137145	0.212732	0.398642	0	0	0.28633	0.00355865	0.0111111	0	0	0.0745926	0.312212	0.57578	0	0	2	217799789	218002995	-	44	21	15595	55.62	protein_coding	tensin 1 [Source:HGNC Symbol;Acc:HGNC:11973]	0
ENSG00000079313	REXO1	0.0939356	0.292767	0.482062	0	0	-0.10973	0.220084	0.319094	0	0	0.0445404	0.617931	0.771797	0	0	-0.159126	0.0753225	0.144531	0	0	-0.101833	0.107139	0.314722	0	0	19	1815246	1848463	-	15	7	5199	67.32	protein_coding	RNA exonuclease 1 homolog [Source:HGNC Symbol;Acc:HGNC:24616]	0
ENSG00000079332	SAR1A	0.208726	0.00758495	0.0326017	0	0	0.210095	0.00692212	0.0173028	0	0	0.0856518	0.273448	0.469516	0	0	0.0870205	0.262906	0.386323	0	0	0.000684355	0.990103	0.996769	0	0	10	70147289	70170523	-	11	8	6914	42.58	protein_coding	secretion associated Ras related GTPase 1A [Source:HGNC Symbol;Acc:HGNC:10534]	0
ENSG00000079335	CDC14A	0.0708309	0.617569	0.770842	0	0	0.584506	2.28372e-06	1.27648e-05	0	0	0.305764	0.0243246	0.0849461	0	0	0.819439	2.25774e-10	3.77606e-09	0	0	0.256837	0.00641524	0.0530799	0	0	1	100345025	100520277	+	18	6	5579	40.9	protein_coding	cell division cycle 14A [Source:HGNC Symbol;Acc:HGNC:1718]	0
ENSG00000079337	RAPGEF3	0.391516	0.410365	0.60082	0	0	0.451977	0.327808	0.437671	0	0	-0.0732652	0.882021	0.942191	0	0	-0.0128043	0.977194	0.986596	0	0	0.0302304	0.927225	0.972309	0	0	12	47734367	47771040	-	27	20	12078	57.41	protein_coding	Rap guanine nucleotide exchange factor 3 [Source:HGNC Symbol;Acc:HGNC:16629]	1
ENSG00000079385	CEACAM1	-0.0877713	0.790141	0.884545	0	0	1.93844	1.63234e-11	2.19302e-10	1	1	-0.280744	0.391906	0.588525	0	0	1.74547	1.74048e-09	2.47756e-08	1	1	1.01311	4.18568e-06	0.000194691	1	1	19	42507304	42561234	-	14	14	5524	48.61	protein_coding	carcinoembryonic antigen related cell adhesion molecule 1 [Source:HGNC Symbol;Acc:HGNC:1814]	0
ENSG00000079387	SENP1	-0.075241	0.451689	0.639299	0	0	-0.301229	0.00321718	0.00882214	0	0	-0.114833	0.248492	0.442112	0	0	-0.34082	0.000906299	0.003413	0	0	-0.112994	0.114053	0.325784	0	0	12	48042898	48106308	-	22	10	6342	41.44	protein_coding	SUMO1/sentrin specific peptidase 1 [Source:HGNC Symbol;Acc:HGNC:17927]	0
ENSG00000079393	DUSP13	2.25538	3.953e-06	7.02801e-05	1	1	1.71067	0.0379773	0.0746106	0	0	-1.25762	0.146908	0.310584	0	0	-1.80233	0.000118883	0.000571499	-1	-1	-0.272357	0.668847	0.841868	0	0	10	75094432	75109221	-	9	15	2351	61.29	protein_coding	dual specificity phosphatase 13 [Source:HGNC Symbol;Acc:HGNC:19681]	1
ENSG00000079432	CIC	0.071782	0.330098	0.523352	0	0	0.237044	0.00119389	0.00363853	0	0	0.0281406	0.7025	0.82946	0	0	0.193403	0.00821507	0.02265	0	0	0.082631	0.111472	0.322021	0	0	19	42268537	42295797	+	24	9	9494	67.31	protein_coding	capicua transcriptional repressor [Source:HGNC Symbol;Acc:HGNC:14214]	0
ENSG00000079435	LIPE	-0.164552	0.336092	0.529441	0	0	-0.0251182	0.87722	0.915411	0	0	0.15814	0.344722	0.543931	0	0	0.297574	0.0734543	0.141667	0	0	0.069717	0.554597	0.771781	0	0	19	42401507	42427426	-	14	9	5206	61.18	protein_coding	lipase E, hormone sensitive type [Source:HGNC Symbol;Acc:HGNC:6621]	0
ENSG00000079459	FDFT1	-0.0616135	0.758966	0.863779	0	0	0.50564	0.0120039	0.0279322	0	0	-0.29803	0.13809	0.29709	0	0	0.269224	0.180273	0.289338	0	0	0.283627	0.0459256	0.189448	0	0	8	11795573	11839309	+	12	26	5202	49.9	protein_coding	farnesyl-diphosphate farnesyltransferase 1 [Source:HGNC Symbol;Acc:HGNC:3629]	1
ENSG00000079462	PAFAH1B3	-0.237512	0.00609248	0.0274679	0	0	-0.147732	0.0902283	0.154203	0	0	-0.106755	0.215208	0.402112	0	0	-0.0169752	0.84642	0.900556	0	0	0.0448897	0.46503	0.706932	0	0	19	42297033	42303546	-	5	8	1419	62.02	protein_coding	platelet activating factor acetylhydrolase 1b catalytic subunit 3 [Source:HGNC Symbol;Acc:HGNC:8576]	0
ENSG00000079482	OPHN1	-0.0385769	0.772866	0.873401	0	0	0.717066	2.06292e-09	1.95393e-08	0	0	0.104903	0.421853	0.616029	0	0	0.860545	2.13819e-12	5.24939e-11	0	0	0.377821	2.59327e-05	0.000842078	0	0	X	68042344	68433913	-	27	5	8224	45.37	protein_coding	oligophrenin 1 [Source:HGNC Symbol;Acc:HGNC:8148]	0
ENSG00000079616	KIF22	-0.152755	0.292466	0.481614	0	0	-1.07612	4.71908e-13	8.0731e-12	-1	-1	-0.315013	0.0300619	0.100013	0	0	-1.23838	1.03478e-16	5.17691e-15	-1	-1	-0.461684	8.34363e-06	0.000341078	0	0	16	29790719	29805385	+	10	10	4312	56.35	protein_coding	kinesin family member 22 [Source:HGNC Symbol;Acc:HGNC:6391]	0
ENSG00000079691	CARMIL1	0.338205	0.000142506	0.0013786	0	0	0.34047	0.00010277	0.000405009	0	0	0.0767331	0.390927	0.587586	0	0	0.0789981	0.364353	0.495262	0	0	0.00113249	0.985548	0.995293	0	0	6	25279078	25620530	+	43	5	6799	45.45	protein_coding	capping protein regulator and myosin 1 linker 1 [Source:HGNC Symbol;Acc:HGNC:21581]	0
ENSG00000079739	PGM1	-0.0791074	0.297721	0.487006	0	0	0.158355	0.0393656	0.0768905	0	0	-0.321332	2.69289e-05	0.000336074	0	0	-0.0838698	0.271713	0.396287	0	0	0.118731	0.0279923	0.138787	0	0	1	63593276	63660245	+	14	5	4090	51.1	protein_coding	phosphoglucomutase 1 [Source:HGNC Symbol;Acc:HGNC:8905]	0
ENSG00000079785	DDX1	-0.0582536	0.445898	0.63363	0	0	-0.186819	0.0144073	0.032625	0	0	0.120834	0.111883	0.257214	0	0	-0.00773187	0.919756	0.949949	0	0	-0.0642829	0.233941	0.492975	0	0	2	15591178	15631111	+	27	8	3833	41.64	protein_coding	DEAD-box helicase 1 [Source:HGNC Symbol;Acc:HGNC:2734]	0
ENSG00000079805	DNM2	0.072536	0.347742	0.541694	0	0	0.0245627	0.749156	0.817822	0	0	0.173514	0.0246609	0.0858617	0	0	0.12554	0.10239	0.184745	0	0	-0.0239866	0.659675	0.836873	0	0	19	10718079	10833488	+	28	22	13443	58.35	protein_coding	dynamin 2 [Source:HGNC Symbol;Acc:HGNC:2974]	1
ENSG00000079819	EPB41L2	0.210606	0.0241595	0.0794695	0	0	-0.0525188	0.574618	0.673741	0	0	0.0725836	0.437403	0.630145	0	0	-0.190542	0.0415963	0.0890277	0	0	-0.131563	0.0465717	0.19125	0	0	6	130839347	131063322	-	33	33	10320	41.84	protein_coding	erythrocyte membrane protein band 4.1 like 2 [Source:HGNC Symbol;Acc:HGNC:3379]	0
ENSG00000079931	MOXD1	1.60864	4.0328e-09	2.03532e-07	1	1	1.03371	0.000234536	0.000847263	1	1	0.00839592	0.98026	0.991148	0	0	-0.566533	0.0127796	0.0330684	0	0	-0.287464	0.160696	0.39867	0	0	6	132296055	132401545	-	14	4	5293	41.9	protein_coding	monooxygenase DBH like 1 [Source:HGNC Symbol;Acc:HGNC:21063]	1
ENSG00000079950	STX7	0.359838	5.93894e-06	9.86576e-05	0	0	0.617749	4.56753e-16	1.36612e-14	0	0	0.380525	1.62336e-06	2.99764e-05	0	0	0.638436	5.18828e-17	2.68139e-15	0	0	0.128956	0.0190303	0.10848	0	0	6	132445867	132513198	-	11	4	16387	36.24	protein_coding	syntaxin 7 [Source:HGNC Symbol;Acc:HGNC:11442]	0
ENSG00000079974	RABL2B	-0.181617	0.152903	0.307054	0	0	-0.444892	0.000475437	0.00159841	0	0	0.0464384	0.706345	0.831818	0	0	-0.216837	0.0984225	0.179168	0	0	-0.131637	0.143605	0.374253	0	0	22	50767501	50783663	-	11	15	5870	50.92	protein_coding	RAB, member of RAS oncogene family-like 2B [Source:HGNC Symbol;Acc:HGNC:9800]	0
ENSG00000079999	KEAP1	-0.172711	0.0808249	0.195453	0	0	-0.306482	0.00205049	0.00590312	0	0	-0.109412	0.26802	0.464046	0	0	-0.243183	0.0145423	0.0368989	0	0	-0.0668856	0.339957	0.603217	0	0	19	10486120	10503741	-	10	10	3761	62.7	protein_coding	kelch like ECH associated protein 1 [Source:HGNC Symbol;Acc:HGNC:23177]	0
ENSG00000080031	PTPRH	0.402593	0.130176	0.274617	0	0	0.336797	0.202879	0.298674	0	0	-0.0258837	0.923336	0.963651	0	0	-0.0916797	0.725579	0.809539	0	0	-0.032898	0.860718	0.941148	0	0	19	55181248	55209506	-	21	7	4344	57.55	protein_coding	protein tyrosine phosphatase, receptor type H [Source:HGNC Symbol;Acc:HGNC:9672]	0
ENSG00000080189	SLC35C2	-0.0534079	0.537688	0.709687	0	0	-0.225853	0.0107785	0.0254628	0	0	-0.127996	0.139883	0.299912	0	0	-0.300441	0.000689696	0.00268181	0	0	-0.0862224	0.164051	0.403215	0	0	20	46345980	46364458	-	11	13	7708	55.51	protein_coding	solute carrier family 35 member C2 [Source:HGNC Symbol;Acc:HGNC:17117]	0
ENSG00000080200	CRYBG3	0.198453	0.0421659	0.120725	0	0	0.196675	0.0448779	0.0859406	0	0	-0.104927	0.286669	0.484444	0	0	-0.106704	0.272411	0.39717	0	0	-0.000888747	0.989767	0.996769	0	0	3	97822040	97944963	+	23	3	10929	39.88	protein_coding	crystallin beta-gamma domain containing 3 [Source:HGNC Symbol;Acc:HGNC:34427]	0
ENSG00000080298	RFX3	0.027621	0.877671	0.937234	0	0	0.208327	0.243227	0.346116	0	0	-0.0597095	0.739669	0.855089	0	0	0.120996	0.497349	0.620986	0	0	0.0903529	0.475295	0.71517	0	0	9	3218297	3526004	-	22	12	11169	36.94	protein_coding	regulatory factor X3 [Source:HGNC Symbol;Acc:HGNC:9984]	0
ENSG00000080345	RIF1	-0.144993	0.0914111	0.2134	0	0	-0.606889	3.12984e-12	4.72082e-11	0	0	-0.0518464	0.544907	0.719326	0	0	-0.513743	3.89199e-09	5.22067e-08	0	0	-0.230948	0.000156822	0.0034381	0	0	2	151409883	151508013	+	45	12	18166	37.78	protein_coding	replication timing regulatory factor 1 [Source:HGNC Symbol;Acc:HGNC:23207]	0
ENSG00000080371	RAB21	0.197751	0.0192377	0.0669119	0	0	0.381137	6.08166e-06	3.10949e-05	0	0	-0.0866951	0.307542	0.505713	0	0	0.09669	0.248078	0.369742	0	0	0.0916926	0.124169	0.343446	0	0	12	71754874	71800285	+	7	4	16036	36.9	protein_coding	RAB21, member RAS oncogene family [Source:HGNC Symbol;Acc:HGNC:18263]	0
ENSG00000080503	SMARCA2	0.315795	0.00685809	0.0301861	0	0	0.747187	2.00114e-13	3.68879e-12	0	0	0.673842	2.10404e-09	8.08272e-08	0	0	1.10523	1.55457e-25	2.84618e-23	1	1	0.215696	0.00538815	0.0466918	0	0	9	1980290	2193624	+	62	66	18595	44.83	protein_coding	SWI/SNF related, matrix associated, actin dependent regulator of chromatin, subfamily a, member 2 [Source:HGNC Symbol;Acc:HGNC:11098]	0
ENSG00000080546	SESN1	0.0550559	0.6408	0.786603	0	0	0.540128	4.57005e-07	2.90545e-06	0	0	0.654933	8.42228e-09	2.89895e-07	0	0	1.14	1.56509e-24	2.54106e-22	1	1	0.242536	0.00233372	0.0258285	0	0	6	108986437	109094819	-	14	7	5121	43.41	protein_coding	sestrin 1 [Source:HGNC Symbol;Acc:HGNC:21595]	0
ENSG00000080561	MID2	0.597446	0.000265437	0.00230716	0	0	0.808788	4.29213e-07	2.73787e-06	0	0	-0.119925	0.492866	0.677898	0	0	0.0914176	0.541802	0.66092	0	0	0.105671	0.358778	0.619067	0	0	X	107825755	107927193	+	11	4	3097	50.6	protein_coding	midline 2 [Source:HGNC Symbol;Acc:HGNC:7096]	0
ENSG00000080603	SRCAP	-0.220937	0.0494857	0.136003	0	0	-0.231563	0.0493318	0.0931228	0	0	-0.357309	0.00158481	0.0100229	0	0	-0.367935	0.00167849	0.00579241	0	0	-0.00531331	0.947838	0.980739	0	0	16	30698209	30741409	+	34	5	13674	56.14	protein_coding	Snf2 related CREBBP activator protein [Source:HGNC Symbol;Acc:HGNC:16974]	0
ENSG00000080608	PUM3	-0.446495	1.10528e-06	2.44498e-05	0	0	-0.782657	8.97967e-17	3.00662e-15	0	0	-0.0640573	0.474133	0.661464	0	0	-0.400219	3.15784e-05	0.000177835	0	0	-0.168081	0.0104994	0.074146	0	0	9	2720469	2844241	-	20	4	2707	41.6	protein_coding	pumilio RNA binding family member 3 [Source:HGNC Symbol;Acc:HGNC:29676]	0
ENSG00000080802	CNOT4	0.0584729	0.5811	0.744601	0	0	0.17462	0.0924589	0.157204	0	0	0.155332	0.140316	0.300652	0	0	0.271479	0.00933343	0.02526	0	0	0.0580736	0.433601	0.682795	0	0	7	135361795	135510127	-	16	12	6999	41.08	protein_coding	CCR4-NOT transcription complex subunit 4 [Source:HGNC Symbol;Acc:HGNC:7880]	0
ENSG00000080815	PSEN1	0.354274	0.000273077	0.00235927	0	0	0.80156	7.23066e-17	2.45928e-15	0	0	0.0449565	0.645696	0.792329	0	0	0.492243	2.443e-07	2.25474e-06	0	0	0.223643	0.00105311	0.0142261	0	0	14	73136418	73223691	+	19	25	9947	44.09	protein_coding	presenilin 1 [Source:HGNC Symbol;Acc:HGNC:9508]	0
ENSG00000080819	CPOX	0.0673089	0.639784	0.785903	0	0	0.244301	0.0899343	0.153823	0	0	-0.390917	0.00667841	0.031541	0	0	-0.213925	0.137271	0.233513	0	0	0.0884962	0.384489	0.642308	0	0	3	98521132	98593723	-	10	5	3666	46.15	protein_coding	coproporphyrinogen oxidase [Source:HGNC Symbol;Acc:HGNC:2321]	1
ENSG00000080822	CLDND1	0.529838	9.86943e-08	3.19874e-06	0	0	0.881965	1.15436e-18	5.17356e-17	0	0	-0.217904	0.0288411	0.0968686	0	0	0.134224	0.174705	0.282635	0	0	0.176064	0.0121558	0.0816269	0	0	3	98497912	98523066	-	7	31	5217	41.4	protein_coding	claudin domain containing 1 [Source:HGNC Symbol;Acc:HGNC:1322]	1
ENSG00000080823	MOK	-0.512971	0.00131645	0.00826419	0	0	-0.176111	0.195093	0.289444	0	0	0.254105	0.0702369	0.1848	0	0	0.590965	0.000137519	0.000650194	0	0	0.16843	0.108881	0.317762	0	0	14	102224500	102305200	-	20	40	10996	50.04	protein_coding	MOK protein kinase [Source:HGNC Symbol;Acc:HGNC:9833]	0
ENSG00000080824	HSP90AA1	-0.677223	0.025991	0.0840483	0	0	-0.705174	0.0204871	0.044035	0	0	-0.519292	0.087198	0.214689	0	0	-0.547243	0.0715794	0.138601	0	0	-0.0139755	0.947958	0.980739	0	0	14	102080738	102139699	-	11	10	5248	46.3	protein_coding	heat shock protein 90 alpha family class A member 1 [Source:HGNC Symbol;Acc:HGNC:5253]	1
ENSG00000080839	RBL1	-0.0281229	0.820352	0.904032	0	0	-0.907195	1.22332e-12	1.95663e-11	0	0	0.105614	0.390734	0.587449	0	0	-0.773458	1.71496e-09	2.44325e-08	0	0	-0.439536	7.67767e-07	5.22264e-05	0	0	20	36996349	37095995	-	23	4	5954	40.06	protein_coding	RB transcriptional corepressor like 1 [Source:HGNC Symbol;Acc:HGNC:9893]	0
ENSG00000080845	DLGAP4	0.387425	1.65439e-06	3.43451e-05	0	0	0.616573	1.1654e-14	2.73249e-13	0	0	0.0118994	0.884406	0.943271	0	0	0.241047	0.00220607	0.00735783	0	0	0.114574	0.0436384	0.182897	0	0	20	36306336	36528637	+	20	16	8789	59.94	protein_coding	DLG associated protein 4 [Source:HGNC Symbol;Acc:HGNC:24476]	0
ENSG00000080854	IGSF9B	-0.0621398	0.642976	0.788317	0	0	-0.0509336	0.675368	0.759609	0	0	0.281082	0.0293323	0.0981163	0	0	0.292288	0.0207692	0.0497824	0	0	0.00560312	0.950569	0.981684	0	0	11	133908564	133956985	-	23	7	5753	61.88	protein_coding	immunoglobulin superfamily member 9B [Source:HGNC Symbol;Acc:HGNC:32326]	0
ENSG00000080947	CROCCP3	0.617515	0.0156581	0.0571943	0	0	0.146534	0.542908	0.645234	0	0	0.285676	0.275585	0.472016	0	0	-0.185305	0.430475	0.560738	0	0	-0.23549	0.180915	0.426921	0	0	1	16467436	16499257	-	15	6	6813	51.96	transcribed_unprocessed_pseudogene	ciliary rootlet coiled-coil, rootletin pseudogene 3 [Source:HGNC Symbol;Acc:HGNC:29405]	0
ENSG00000080986	NDC80	-0.135699	0.377405	0.570618	0	0	-1.18865	5.69309e-14	1.14808e-12	-1	-1	0.106367	0.487264	0.673073	0	0	-0.946584	2.21779e-09	3.11831e-08	0	0	-0.526476	1.70048e-06	9.69047e-05	0	0	18	2571511	2616635	+	20	5	3600	39.75	protein_coding	NDC80, kinetochore complex component [Source:HGNC Symbol;Acc:HGNC:16909]	0
ENSG00000081014	AP4E1	0.0471751	0.702596	0.829611	0	0	0.150977	0.228181	0.328643	0	0	-0.207309	0.0966954	0.231	0	0	-0.103508	0.404032	0.534712	0	0	0.0519007	0.555223	0.772107	0	0	15	50908672	51005900	+	22	7	7359	38.44	protein_coding	adaptor related protein complex 4 epsilon 1 subunit [Source:HGNC Symbol;Acc:HGNC:573]	0
ENSG00000081019	RSBN1	-0.197514	0.106312	0.23817	0	0	0.0811866	0.516979	0.621617	0	0	-0.437044	0.000407204	0.00326865	0	0	-0.158343	0.20169	0.315937	0	0	0.13935	0.111426	0.321968	0	0	1	113761832	113812476	-	9	6	6819	39.01	protein_coding	round spermatid basic protein 1 [Source:HGNC Symbol;Acc:HGNC:25642]	0
ENSG00000081026	MAGI3	0.312554	0.00579265	0.0265307	0	0	0.0300583	0.799654	0.856461	0	0	-0.254239	0.0284191	0.0957502	0	0	-0.536734	3.48771e-06	2.48134e-05	0	0	-0.141248	0.0847323	0.274364	0	0	1	113390749	113685923	+	24	6	8180	42.86	protein_coding	membrane associated guanylate kinase, WW and PDZ domain containing 3 [Source:HGNC Symbol;Acc:HGNC:29647]	0
ENSG00000081041	CXCL2	-1.87873	0.0434474	0.123428	0	0	0.235708	0.765769	0.830323	0	0	0.0689807	0.931405	0.966429	0	0	2.18341	0.0159531	0.0398942	0	1	1.05722	0.0823515	0.270111	0	0	4	74097035	74099293	-	2	3	1500	49.47	protein_coding	C-X-C motif chemokine ligand 2 [Source:HGNC Symbol;Acc:HGNC:4603]	1
ENSG00000081052	COL4A4	0.0449262	0.72713	0.845706	0	0	0.157882	0.157656	0.243495	0	0	0.402917	0.000940365	0.0065292	0	0	0.515873	1.31562e-05	8.18583e-05	0	0	0.0564779	0.507772	0.739537	0	0	2	227002711	227164113	-	48	1	9895	49.2	protein_coding	collagen type IV alpha 4 chain [Source:HGNC Symbol;Acc:HGNC:2206]	0
ENSG00000081059	TCF7	0.660484	2.06702e-09	1.14673e-07	0	0	0.078174	0.465097	0.575189	0	0	0.607803	3.35881e-08	9.60219e-07	0	0	0.0254937	0.8119	0.875269	0	0	-0.291155	0.000149292	0.00331885	0	0	5	134114711	134151865	+	12	24	10063	56.31	protein_coding	transcription factor 7 (T-cell specific, HMG-box) [Source:HGNC Symbol;Acc:HGNC:11639]	0
ENSG00000081087	OSTM1	0.690161	6.52152e-06	0.000106283	0	0	0.782226	8.57607e-08	6.16002e-07	0	0	0.649697	2.20765e-05	0.000285237	0	0	0.741762	3.73863e-07	3.31317e-06	0	0	0.0460325	0.663553	0.838763	0	0	6	108041409	108165854	-	11	7	5325	38.82	protein_coding	osteopetrosis associated transmembrane protein 1 [Source:HGNC Symbol;Acc:HGNC:21652]	0
ENSG00000081148	IMPG2	0.869417	0.174984	0.33727	0	0	0.516119	0.376541	0.487311	0	0	0.467721	0.471977	0.660072	0	0	0.114423	0.843204	0.898214	0	0	-0.176649	0.68287	0.850261	0	0	3	101222546	101320560	-	19	1	8337	39.82	protein_coding	interphotoreceptor matrix proteoglycan 2 [Source:HGNC Symbol;Acc:HGNC:18362]	1
ENSG00000081154	PCNP	-0.253047	0.00227875	0.0127057	0	0	-0.171841	0.0394264	0.076979	0	0	-0.150241	0.0691025	0.182685	0	0	-0.0690351	0.409379	0.539453	0	0	0.0406029	0.489909	0.726878	0	0	3	101574095	101594437	+	6	8	3102	36.33	protein_coding	PEST proteolytic signal containing nuclear protein [Source:HGNC Symbol;Acc:HGNC:30023]	0
ENSG00000081177	EXD2	0.186347	0.0322074	0.0991934	0	0	0.3047	0.000267292	0.000953783	0	0	0.27073	0.00166722	0.010449	0	0	0.389082	4.12598e-06	2.88416e-05	0	0	0.0591764	0.32663	0.590341	0	0	14	69191511	69244020	+	15	13	6263	45.35	protein_coding	exonuclease 3'-5' domain containing 2 [Source:HGNC Symbol;Acc:HGNC:20217]	0
ENSG00000081181	ARG2	1.16098	0.00138902	0.00862688	0	1	0.958747	0.00571719	0.0146746	0	0	0.711263	0.0509067	0.147319	0	0	0.509031	0.137584	0.233951	0	0	-0.101116	0.684528	0.8511	0	0	14	67619798	67651720	+	8	4	2418	46.44	protein_coding	arginase 2 [Source:HGNC Symbol;Acc:HGNC:664]	0
ENSG00000081189	MEF2C	-0.545805	0.0766476	0.187759	0	0	1.41226	5.42133e-06	2.79763e-05	1	1	-0.698072	0.0241241	0.0843854	0	0	1.25999	4.50692e-05	0.000241633	1	1	0.979031	7.43967e-06	0.000307043	0	0	5	88717117	88904257	-	36	56	11755	38.72	protein_coding	myocyte enhancer factor 2C [Source:HGNC Symbol;Acc:HGNC:6996]	0
ENSG00000081307	UBA5	-0.162702	0.0787223	0.191791	0	0	-0.20363	0.0317601	0.0640412	0	0	-0.257276	0.00555332	0.02746	0	0	-0.298205	0.00162098	0.005621	0	0	-0.0204644	0.757354	0.89067	0	0	3	132654446	132678097	+	11	14	6827	40	protein_coding	ubiquitin like modifier activating enzyme 5 [Source:HGNC Symbol;Acc:HGNC:23230]	0
ENSG00000081320	STK17B	0.28279	0.0507307	0.138693	0	0	-0.185582	0.192055	0.285824	0	0	0.425365	0.00314632	0.0174259	0	0	-0.0430073	0.763585	0.839377	0	0	-0.234186	0.0210083	0.115841	0	0	2	196133566	196176503	-	13	5	6580	38.01	protein_coding	serine/threonine kinase 17b [Source:HGNC Symbol;Acc:HGNC:11396]	0
ENSG00000081377	CDC14B	0.41532	2.9536e-06	5.54929e-05	0	0	0.498732	7.15951e-09	6.23559e-08	0	0	0.221596	0.0130441	0.0528332	0	0	0.305008	0.000372321	0.00156055	0	0	0.0417063	0.500296	0.733399	0	0	9	96490241	96619830	-	21	13	10462	48.44	protein_coding	cell division cycle 14B [Source:HGNC Symbol;Acc:HGNC:1719]	0
ENSG00000081386	ZNF510	0.125507	0.333325	0.526914	0	0	0.219714	0.074254	0.131445	0	0	0.233081	0.067907	0.180507	0	0	0.327288	0.00889747	0.0242479	0	0	0.0471036	0.598453	0.7997	0	0	9	96755865	96778129	-	6	4	5921	42.56	protein_coding	zinc finger protein 510 [Source:HGNC Symbol;Acc:HGNC:29161]	0
ENSG00000081692	JMJD4	-0.343484	0.0161707	0.058708	0	0	-1.1072	2.55342e-12	3.89578e-11	-1	-1	-0.347093	0.014927	0.0584379	0	0	-1.11081	2.32979e-12	5.69542e-11	-1	-1	-0.38186	0.000348176	0.00636781	0	0	1	227730425	227735411	-	4	7	4315	61.39	protein_coding	jumonji domain containing 4 [Source:HGNC Symbol;Acc:HGNC:25724]	0
ENSG00000081721	DUSP12	-0.228789	0.0270815	0.086792	0	0	-0.294648	0.00452052	0.0119377	0	0	-0.0461137	0.648684	0.79441	0	0	-0.111972	0.291179	0.417843	0	0	-0.0329294	0.653283	0.832753	0	0	1	161749758	161757238	+	7	5	1762	45.69	protein_coding	dual specificity phosphatase 12 [Source:HGNC Symbol;Acc:HGNC:3067]	0
ENSG00000081760	AACS	0.293338	0.0166715	0.0600117	0	0	0.502319	1.21509e-05	5.82336e-05	0	0	0.533555	1.00622e-05	0.000144309	0	0	0.742536	1.96362e-10	3.30989e-09	0	0	0.104491	0.213324	0.46822	0	0	12	125065379	125143333	+	22	12	16094	52.19	protein_coding	acetoacetyl-CoA synthetase [Source:HGNC Symbol;Acc:HGNC:21298]	0
ENSG00000081791	KIAA0141	0.0548493	0.52593	0.700128	0	0	0.0533057	0.53308	0.636442	0	0	0.0736496	0.391994	0.588572	0	0	0.0721059	0.401589	0.53279	0	0	-0.000771805	0.98987	0.996769	0	0	5	141923808	141942047	+	13	7	6047	50.01	protein_coding	KIAA0141 [Source:HGNC Symbol;Acc:HGNC:28969]	0
ENSG00000081803	CADPS2	0.254906	0.0142598	0.0531998	0	0	0.186382	0.0631235	0.114619	0	0	0.271127	0.00860064	0.0383861	0	0	0.202602	0.045098	0.0950332	0	0	-0.0342621	0.635295	0.822663	0	0	7	122318425	122886759	-	33	8	6351	42.91	protein_coding	calcium dependent secretion activator 2 [Source:HGNC Symbol;Acc:HGNC:16018]	0
ENSG00000081870	HSPB11	-0.00782813	0.959793	0.980357	0	0	-0.310401	0.0483027	0.091592	0	0	-0.0607453	0.695504	0.826061	0	0	-0.363319	0.0208976	0.0500067	0	0	-0.151287	0.170828	0.413145	0	0	1	53916574	53945929	-	7	6	3236	40.51	protein_coding	heat shock protein family B (small) member 11 [Source:HGNC Symbol;Acc:HGNC:25019]	0
ENSG00000081913	PHLPP1	0.233054	0.036387	0.108249	0	0	0.240051	0.0276305	0.0569487	0	0	0.134989	0.225951	0.415717	0	0	0.141986	0.192142	0.304098	0	0	0.00349865	0.964218	0.986692	0	0	18	62715450	62980433	+	22	7	9142	51.23	protein_coding	PH domain and leucine rich repeat protein phosphatase 1 [Source:HGNC Symbol;Acc:HGNC:20610]	0
ENSG00000081923	ATP8B1	-0.0994746	0.470865	0.655417	0	0	0.336245	0.0119375	0.027804	0	0	0.131825	0.33213	0.531262	0	0	0.567545	2.94277e-05	0.000167145	0	0	0.21786	0.0233448	0.123795	0	0	18	57646426	57803101	-	30	5	6652	42.89	protein_coding	ATPase phospholipid transporting 8B1 [Source:HGNC Symbol;Acc:HGNC:3706]	0
ENSG00000081985	IL12RB2	4.79178	6.6249e-12	7.42937e-10	1	1	3.7518	4.08601e-07	2.61706e-06	1	1	0	1	1	0	0	-1.03999	0.0353085	0.0776759	0	0	-0.519993	0.43644	0.685344	0	0	1	67307364	67396900	+	17	6	4233	49.66	protein_coding	interleukin 12 receptor subunit beta 2 [Source:HGNC Symbol;Acc:HGNC:5972]	1
ENSG00000082014	SMARCD3	0.330651	0.00645714	0.0287746	0	0	0.886353	5.27796e-14	1.07242e-12	0	0	0.102949	0.399374	0.595302	0	0	0.658652	1.72933e-08	2.00958e-07	0	0	0.277851	0.0010073	0.0137549	0	0	7	151238764	151277896	-	13	15	5198	58.98	protein_coding	SWI/SNF related, matrix associated, actin dependent regulator of chromatin, subfamily d, member 3 [Source:HGNC Symbol;Acc:HGNC:11108]	0
ENSG00000082068	WDR70	-0.189187	0.0709834	0.177355	0	0	-0.0839615	0.417231	0.52802	0	0	0.0393698	0.702515	0.82946	0	0	0.144595	0.169277	0.275903	0	0	0.0526126	0.474941	0.715077	0	0	5	37379212	37753435	+	18	7	7039	41.21	protein_coding	WD repeat domain 70 [Source:HGNC Symbol;Acc:HGNC:25495]	0
ENSG00000082146	STRADB	0.232055	0.0807853	0.195406	0	0	0.0571942	0.64646	0.735645	0	0	0.456527	0.000437022	0.00345165	0	0	0.281666	0.0274015	0.062995	0	0	-0.0874306	0.337254	0.600655	0	0	2	201387858	201480846	+	13	10	3242	41.83	protein_coding	STE20-related kinase adaptor beta [Source:HGNC Symbol;Acc:HGNC:13205]	0
ENSG00000082153	BZW1	0.0748348	0.398551	0.591349	0	0	-0.456036	2.86665e-07	1.88445e-06	0	0	0.23928	0.00682041	0.0320184	0	0	-0.291592	0.00105411	0.00388963	0	0	-0.265436	2.33049e-05	0.000772789	0	0	2	200810594	200827338	+	16	13	8085	40.12	protein_coding	basic leucine zipper and W2 domains 1 [Source:HGNC Symbol;Acc:HGNC:18380]	0
ENSG00000082196	C1QTNF3	0.199988	0.614969	0.768991	0	0	-0.724015	0.138996	0.219824	0	0	-0.533852	0.208673	0.393693	0	0	-1.45786	0.00137854	0.00490585	0	-1	-0.462001	0.142503	0.372435	0	0	5	34019448	34043832	-	6	6	3576	43.57	protein_coding	C1q and tumor necrosis factor related protein 3 [Source:HGNC Symbol;Acc:HGNC:14326]	1
ENSG00000082212	ME2	-0.336954	0.000321829	0.00269129	0	0	-0.444595	1.51108e-06	8.72969e-06	0	0	0.311194	0.000715342	0.0052322	0	0	0.203554	0.0304798	0.0686414	0	0	-0.0538203	0.413168	0.666454	0	0	18	50878734	50954257	+	16	19	16243	38.28	protein_coding	malic enzyme 2 [Source:HGNC Symbol;Acc:HGNC:6984]	0
ENSG00000082213	C5orf22	0.0540684	0.537759	0.709726	0	0	0.0838323	0.342074	0.452262	0	0	-0.0794936	0.367364	0.565808	0	0	-0.0497297	0.571095	0.685011	0	0	0.0148819	0.810957	0.918256	0	0	5	31532266	31555058	+	11	10	4172	38.61	protein_coding	chromosome 5 open reading frame 22 [Source:HGNC Symbol;Acc:HGNC:25639]	0
ENSG00000082258	CCNT2	0.0267163	0.811882	0.898304	0	0	0.386001	0.000508701	0.00169962	0	0	0.0483934	0.665941	0.807443	0	0	0.407678	0.000246637	0.00108976	0	0	0.179642	0.0228533	0.122182	0	0	2	134918235	134959342	+	10	10	9081	38.33	protein_coding	cyclin T2 [Source:HGNC Symbol;Acc:HGNC:1600]	0
ENSG00000082269	FAM135A	-0.174142	0.1061	0.237919	0	0	-0.416761	0.000119351	0.000462828	0	0	0.0670579	0.5283	0.705875	0	0	-0.175561	0.109697	0.195575	0	0	-0.12131	0.112375	0.323363	0	0	6	70412941	70561174	+	25	16	10589	37.29	protein_coding	family with sequence similarity 135 member A [Source:HGNC Symbol;Acc:HGNC:21084]	0
ENSG00000082438	COBLL1	0.25213	0.203539	0.374859	0	0	-0.422475	0.00626339	0.0159081	0	0	1.17362	1.26906e-11	8.14944e-10	1	1	0.499011	0.00477884	0.0143282	0	0	-0.337303	0.00730609	0.0580507	0	0	2	164653624	164843679	-	29	25	17178	37.97	protein_coding	cordon-bleu WH2 repeat protein like 1 [Source:HGNC Symbol;Acc:HGNC:23571]	0
ENSG00000082458	DLG3	0.131039	0.135233	0.281767	0	0	0.448799	2.39777e-07	1.59697e-06	0	0	-0.0602299	0.493845	0.678461	0	0	0.257531	0.00291462	0.0093688	0	0	0.15888	0.0100377	0.0719658	0	0	X	70444861	70505490	+	23	10	7844	53.67	protein_coding	discs large MAGUK scaffold protein 3 [Source:HGNC Symbol;Acc:HGNC:2902]	0
ENSG00000082497	SERTAD4	1.43139	0.0257921	0.0836621	0	0	1.11097	0.00111822	0.00343102	0	1	3.38048	1.1973e-10	6.2441e-09	1	1	3.06005	1.12473e-13	3.49396e-12	1	1	-0.160213	0.640316	0.825677	0	0	1	210232799	210246631	+	6	4	5467	40.2	protein_coding	SERTA domain containing 4 [Source:HGNC Symbol;Acc:HGNC:25236]	1
ENSG00000082512	TRAF5	0.219431	0.175912	0.338444	0	0	0.0816107	0.607791	0.70301	0	0	0.0892661	0.581629	0.746947	0	0	-0.0485546	0.76031	0.836793	0	0	-0.0689103	0.543945	0.764499	0	0	1	211326615	211374946	+	11	7	9022	42.76	protein_coding	TNF receptor associated factor 5 [Source:HGNC Symbol;Acc:HGNC:12035]	0
ENSG00000082515	MRPL22	-0.237737	0.0420208	0.120429	0	0	-0.521383	7.66556e-06	3.84283e-05	0	0	0.253398	0.0280295	0.0947158	0	0	-0.0302481	0.797676	0.865301	0	0	-0.141823	0.0856003	0.276291	0	0	5	154941070	154969411	+	6	7	5267	37.93	protein_coding	mitochondrial ribosomal protein L22 [Source:HGNC Symbol;Acc:HGNC:14480]	0
[truncated: 15,955 more rows]
