# Supplementary material for: SDS22 coordinates the assembly of holoenzymes from nascent protein phosphatase-1
Source: Nat Commun. 2024 Jun 25;15:5359. doi: 10.1038/s41467-024-49746-4 (PMC11199634; doi:10.1038/s41467-024-49746-4)
Supplement: Supplementary file 5 — Supplementary Data 2 [file 41467_2024_49746_MOESM5_ESM.xlsx]

## Sheet: description
Column	Description
protein_name	protein name
protein_accession	uniprot ID
modsites	phosphorylation site
centered_sequences	-/+ 6 amino acids surrounding phosphorylation site
Significant Degron SDS22+Dox+IAA_PT Dox+IAA	+ indicates significant p-value
p-value Degron SDS22+Dox+IAA_PT Dox+IAA	p-value of indicated comparison
log2 ratio Degron SDS22+Dox+IAA_PT Dox+IAA	log2 ration of TMT intensities of indicated comparison
tp	total peptide number
up	unique peptide number
um	unique peptide matches
min_flr	phosphorylation site localization score
log2 intensity PT NT_1	log2 TMT intensity
log2 intensity PT NT_2	log2 TMT intensity
log2 intensity PT NT_3	log2 TMT intensity
log2 intensity PT+Dox+IAA_1	log2 TMT intensity
log2 intensity PT+Dox+IAA_2	log2 TMT intensity
log2 intensity PT+Dox+IAA_3	log2 TMT intensity
log2 intensity Degron SDS22 NT_1	log2 TMT intensity
log2 intensity Degron SDS22 NT_2	log2 TMT intensity
log2 intensity Degron SDS22 NT_3	log2 TMT intensity
log2 intensity Degron SDS22+Dox+IAA_1	log2 TMT intensity
log2 intensity Degron SDS22+Dox+IAA_2	log2 TMT intensity
log2 intensity Degron SDS22+Dox+IAA_3	log2 TMT intensity

## Sheet: summary
protein_name	protein_accession	modsites	centered_sequences	Significant Degron SDS22+Dox+IAA_PT Dox+IAA	p-value Degron SDS22+Dox+IAA_PT Dox+IAA	log2 ratio Degron SDS22+Dox+IAA_PT Dox+IAA	tp	up	um	min_flr	log2 intensity PT NT_1	log2 intensity PT NT_2	log2 intensity PT NT_3	log2 intensity PT+Dox+IAA_1	log2 intensity PT+Dox+IAA_2	log2 intensity PT+Dox+IAA_3	log2 intensity Degron SDS22 NT_1	log2 intensity Degron SDS22 NT_2	log2 intensity Degron SDS22 NT_3	log2 intensity Degron SDS22+Dox+IAA_1	log2 intensity Degron SDS22+Dox+IAA_2	log2 intensity Degron SDS22+Dox+IAA_3
TCOF_HUMAN	Q13428	S419	SSEESDSEEEAPA	+	0.000139703	5.21253	1	1	1	9.54419e-09	12.4845		12.2103	12.1532	11.5776	11.8827	12.831	15.0726	16.1709	17.163	16.4854	17.6027
SRSF2_HUMAN	Q01130	S206	SKSRSRSKSPPKS	+	0.0014956	4.07117	1	1	1	0.251168	17.6591	17.0869	18.7089	17.0211	17.7161	17.8742	18.9432	19.5708	21.1818	21.7589	20.7549	22.3112
NOLC1_HUMAN	Q14978	S126	AAKASESSSSEES	+	0.000204131	3.64311	1	1	1	0.314272	11.583	10.9317	12.7513	11.2496	11.2123	11.4621	12.5761	13.8137	15.2591	15.0435	14.4442	15.3657
F122B_HUMAN	Q7Z309	S24	GTLRRSSSAPLIH	+	0.012911	3.57514	1	1	1	1	12.272		11.0842	11.5283	11.0817			13.3506	14.3743	14.2801	15.8802	14.48
CDK12_HUMAN	Q9NYV4	S276	SRRQSVSPPYKEP	+	0.00108876	3.56922	1	1	1	0.398473	14.2817	14.0764	14.6795	12.7775	12.5029	12.4791	14.1698	14.8862	16.5067	16.177	15.4302	16.86
NOLC1_HUMAN	Q14978	S83	KAKKKASSSDSED	+	0.00244035	3.52995	1	1	1	1	15.4117	15.8101	16.7634	14.9709	15.3407	16.0784	16.5039	17.6052	19.1841	19.111	18.2418	19.6269
CALR_HUMAN	P27797	S195	SQVESGSLEDDWD	+	0.000423347	3.47255	1	1	1	1	11.9707		12.0561	11.6129	12.1116	12.3961	12.3833	13.4284	14.7147	15.3281	15.2448	15.9654
NOLC1_HUMAN	Q14978	S333	DESDSSSEEEKKP	+	0.000808316	3.3089	1	1	1	0.846736	14.1992	13.9931	14.6981	13.8404	14.0759	13.7196	15.8534	16.3515	17.5945	17.4713	16.4949	17.5964
NOLC1_HUMAN	Q14978	S331:S332	SSDESDSSSEEEK,SDESDSSSEEEKK	+	0.00305105	3.2564	1	1	1	0.866496	15.2968	15.5238	15.5766	14.8844	14.2002	14.783	16.3128	16.5846	18.0568	18.1166	16.9877	18.5325
BAHD1_HUMAN	Q8TBE0	S101:S106	DLPKPPSPAPSSE,PSPAPSSEDPGLA	+	0.000467959	3.16439	3	1	1	1	15.9535	15.1701	15.0505	15.3082	15.1344	15.8892	17.8992	18.0625	18.1456	18.3121	18.5301	18.9828
NOLC1_HUMAN	Q14978	S84	AKKKASSSDSEDS	+	0.014415	3.08249	1	1	1	1	11.2334	11.6646	11.4545		11.0662	11.0274	12.4615	13.3031	15.0326	14.2571	13.2656	14.8651
K2C8_HUMAN	P05787	S475:S477	RDGKLVSESSDVL,GKLVSESSDVLPK	+	0.000889492	3.03468	2	2	2	1	14.8052	14.138	15.658	14.9532	14.4778	15.1063	15.8084	16.1095	16.7592	17.8145	17.4237	18.4032
NIPBL_HUMAN	Q6KC79	S2485	ERKSSPSKENESS	+	0.0042465	2.94958	1	1	1	0.795157	11.4923	11.4831	13.1566	12.19	12.3863	12.8809	13.2131	13.8447	14.938	15.5059	14.6057	16.1943
SRRM2_HUMAN	Q9UQ35	S1729	RHRRSPSVSSPEP	+	0.00227273	2.91119	1	1	1	1	13.5045	13.401	14.0464	13.0252	13.8735	14.3755	13.5511	14.6481	15.5948	16.8075	16.3792	16.8211
KI67_HUMAN	P46013	S538	APTKRKSLVMHTP	+	0.000463838	2.8749	3	2	2	8.75266e-09	14.4961	15.1436	15.2397	14.78	15.1069	14.5038	16.2207	15.5968	15.7419	18.0918	17.4278	17.4958
TCP4_HUMAN	P53999	S15	SSSSSGSDSDSEV	+	0.000457501	2.87317	2	1	1	0.0129503	16.7341	16.5112	17.6032	16.4367	16.4346	16.5122	16.8156	18.2923	19.1047	19.5731	18.793	19.6368
BAHD1_HUMAN	Q8TBE0	S101	DLPKPPSPAPSSE	+	6.40794e-06	2.8394	7	1	1	0.00091379	17.037	17.0694	17.352	17.5294	17.3533	17.2982	19.7409	19.8863	19.7935	20.1652	20.3509	20.183
PALM3_HUMAN	A6NDB9	T151	PAGLVGTPPESPS	+	0.00105901	2.77335	2	2	2	9.54284e-09	10.7097		11.2334	10.5016	10.3872	10.6505	12.6874	13.2865	10.8481	13.6477	12.6526	13.5591
K2C8_HUMAN	P05787	S258	RSLDMDSIIAEVK	+	0.00036624	2.77057	4	1	1	9.54276e-09	16.3533	16.1263	16.8497	16.0624	16.2009	16.083	16.6398	17.1917	17.8088	19.1893	18.4025	19.0663
TCOF_HUMAN	Q13428	S270:S273	KKPEEESESSEEG,EEESESSEEGSES	+	0.00074683	2.68899	1	1	1	0.344405	11.1595	11.4768	11.8595	11.3439	11.2946	11.5152	12.1077	12.405	13.9029	14.1287	13.5605	14.5314
KSR1_HUMAN	Q8IVT5	S888	KLNRRLSHPGHFW	+	0.000882488	2.68863	1	1	0	6.5685e-09	14.8147	16.6224	14.964	15.6181	15.1633	15.8957	17.0818	17.0909	16.9409	18.2824	18.5997	17.861
KSR2_HUMAN	Q6VAB6	S939	KRNRRLSHPGHFW	+	0.000882488	2.68863	1	1	0	6.5685e-09	14.8147	16.6224	14.964	15.6181	15.1633	15.8957	17.0818	17.0909	16.9409	18.2824	18.5997	17.861
NUCL_HUMAN	P19338	T405	NLPYKVTQDELKE	+	0.0108971	2.67609	1	1	1	0.251428		12.6884	14.1497		12.1735	13.2628	12.399	13.9675	14.7644	15.0408	15.4641	15.6778
SRSF7_HUMAN	Q16629	S233	SPRRSASPERMD-	+	0.00186344	2.67054	1	1	1	0.0129598	13.8361	13.3145	14.1473	13.0734	13.5848	12.9056	13.7203	14.2538	15.4348	16.3183	15.2869	15.9702
PRP4B_HUMAN	Q13523	S437	SPINRWSPTRRRS	+	2.09251e-05	2.65733	1	1	1	0.259917	15.8587	15.8449	15.9478	15.8357	15.6698	15.8188	16.2983	16.7705	17.9419	18.5648	18.2306	18.5009
NOLC1_HUMAN	Q14978	S132	SSSSEESSDDDDE	+	0.00189618	2.62361	1	1	1	1	12.459	12.6488	13.3776	12.5606	12.547		13.9082	14.5373	15.3758	15.4168	14.7903	15.325
SRSF1_HUMAN	Q07955	S238	RGSPRYSPRHSRS	+	0.000379523	2.62168	1	1	1	0.00568974	15.3563	15.259	14.8328	15.1807	14.5597	15.0574	14.1873	16.0704	16.4406	17.8188	17.3333	17.5107
IF2P_HUMAN	O60841	S190	GESGDESDEFLQS	+	0.00180183	2.60779	2	2	2	9.54405e-09	13.6092	14.1307	15.0316	13.4	13.5174	13.7362	14.394	15.3715	16.6178	16.4116	15.4867	16.5788
SRRM1_HUMAN	Q8IYB3	S797	SPTPSPSPPRNSD	+	0.000777842	2.60399	3	2	2	1.18307e-06	13.9531	14.5904	15.2295	14.4047	14.2519	14.1445	15.7439	15.7114	16.7299	17.0811	16.3295	17.2024
NUCKS_HUMAN	Q9H1E3	S234	KSGDEGSEDEAPS	+	0.000435841	2.60382	3	2	2	0.0725535	15.1269	14.9721	15.5127	14.7898	14.2446	14.8739	15.3025	16.0727	16.4755	17.3367	16.9578	17.4253
NUCL_HUMAN	P19338	S591	EETLKESFDGSVR	+	0.000835855	2.5951	2	1	1	9.54382e-09	13.7812	14.5818	15.7963	14.4085	14.8119	14.265	15.0002	16.2736	16.5984	16.6265	17.2412	17.4029
TBB3_HUMAN	Q13509	S172	TFSVVPSPKVSDT	+	0.00342108	2.49306	7	1	0	8.79416e-09	15.9752	16.0674	16.7453	15.8722	16.284	16.5425	17.3048	17.5392	18.2114	18.5927	18.196	19.3892
TBB4A_HUMAN	P04350	S172	TFSVVPSPKVSDT	+	0.00342108	2.49306	7	1	0	8.79416e-09	15.9752	16.0674	16.7453	15.8722	16.284	16.5425	17.3048	17.5392	18.2114	18.5927	18.196	19.3892
TBB4B_HUMAN	P68371	S172	TFSVVPSPKVSDT	+	0.00342108	2.49306	7	1	0	8.79416e-09	15.9752	16.0674	16.7453	15.8722	16.284	16.5425	17.3048	17.5392	18.2114	18.5927	18.196	19.3892
TBB5_HUMAN	P07437	S172	TFSVVPSPKVSDT	+	0.00342108	2.49306	7	1	0	8.79416e-09	15.9752	16.0674	16.7453	15.8722	16.284	16.5425	17.3048	17.5392	18.2114	18.5927	18.196	19.3892
SATB2_HUMAN	Q9UPW6	S454	VSSASSSPSSSRT	+	1.32135e-05	2.48622	3	1	1	0.236103	11.0361	11.8808	10.241	11.7246	11.5174	11.4518	13.7022	13.9272	13.6804	13.9519	14.0954	14.1052
SPTN1_HUMAN	Q13813	S1323	LNQAWSSLGKRAD	+	3.1769e-05	2.48529	2	2	2	0.00455789	16.8914	16.233	17.3847	17.2233	16.9026	16.9557	18.8978	19.2442	19.212	19.4626	19.43	19.6449
ZRAB2_HUMAN	O95218	S280	YSSSSSSPERNRK	+	0.00145681	2.47001	1	1	1	0.533403	14.35	13.4888	13.7233	14.0636	13.3441	13.9291	13.3659	14.4756	15.4592	16.6242	15.8403	16.2824
SRRM2_HUMAN	Q9UQ35	S2071	KRSLTRSPPAIRR	+	0.000712952	2.44858	2	1	1	0.337378	15.4414	15.2877	16.2999	14.8145	14.805	14.8951	15.5921	15.8285	17.2661	17.3889	16.7962	17.6752
KI67_HUMAN	P46013	T1540:S1546	AGKAMHTPKPAVS,TPKPAVSGEKNIY	+	0.0035947	2.41675	1	1	1	7.34707e-09	12.8403	14.8882	15.1364	13.4769	14.21	13.0812	17.1621	15.7193	16.0623	16.322	15.5955	16.1008
PAQR2_HUMAN	Q86V24	S12	ENRLGCSRTPEPD	+	0.00017854	2.41376	1	1	1	0.466611	15.109	15.16	15.414	15.7048	15.8606	15.589	18.5503	17.5453	17.1799	18.3901	18.1717	17.8339
RS6_HUMAN	P62753	S240:S244:S247	LSSLRASTSKSES,RASTSKSESSQK-,TSKSESSQK----	+	8.04564e-06	2.41123	1	1	1	0.336317	15.2577	15.3619	15.0194	15.5488	15.7032	15.8035	15.8927	15.4421	15.4112	18.167	18.0699	18.0522
T2FA_HUMAN	P35269	S380	RKPSGGSSRGNSR	+	0.000951208	2.36261	1	1	1	1	13.1259	12.4278	11.4984	12.2052	12.1631	12.8443	12.0063	13.1268	12.094	15.0756	14.6658	14.5591
SRRM1_HUMAN	Q8IYB3	S290:S292	SRSRTRSRSPSHT,SRTRSRSPSHTRP	+	0.00173101	2.35365	1	1	1	0.503943	14.0788	14.1159	14.1702	13.9439	13.5344	14.3269	13.1018	14.7954	14.88	16.722	16.0361	16.1081
PRP4B_HUMAN	Q13523	T439	INRWSPTRRRSRS	+	0.00829975	2.34984	1	1	1	0.446183	15.4368		14.1871	15.4201	14.1803	15.265	15.8087	15.8209	16.8701	17.7264	16.7584	17.4301
U2AF1_HUMAN,U2AF5_HUMAN	Q01081,P0DN76	S145	PIHAELSPVTDFR	+	0.00413698	2.33698	1	1	1	0.000637109	13.6871	14.0717	13.991	13.6996	12.4769	13.1663	14.6312	14.5046	15.0861	15.7299	15.119	15.5047
SNTB1_HUMAN	Q13884	S219	ETPPPESPRLGGS	+	0.000205692	2.33084	8	2	2	9.54238e-09	18.7255	18.2671	18.9294	17.9873	18.1273	18.0809	20.3388	20.6411	20.8502	20.1335	20.326	20.7286
JAM1_HUMAN	Q9Y624	S284:S287	VIYSQPSARSEGE,SQPSARSEGEFKQ	+	0.00790703	2.32365	2	2	2	0.00480156	16.4383	17.2142	16.3609	16.1154	16.6126	15.3982	17.8933	17.227	17.0018	18.8854	17.8012	18.4106
E41L2_HUMAN	O43491	S87	WLKKQKSYTLVVA	+	0.000532111	2.31653	6	3	3	0.0128848	19.1566	18.6395	18.4734	18.7944	18.4141	18.1496	18.9613	19.7786	19.6187	20.9825	20.5309	20.7944
AMPD2_HUMAN	Q01433	S76	PFKKRASLQASTA	+	0.00346666	2.30542	1	1	1	9.54254e-09	13.2271	13.4845	13.2375	13.2123	13.3673	12.3848	14.0612	14.1649	14.0943	15.277	14.9315	15.6722
INCE_HUMAN	Q9NQS7	S72	RKKRRISYVQDEN	+	0.0384205	2.29543	3	2	2	0.000635784	16.9608	17.9654	17.452	16.9163	17.8633	15.3025	19.1115	18.8875	18.3374	19.1033	19.09	18.7751
NIPBL_HUMAN	Q6KC79	S2482	KRKERKSSPSKEN	+	0.010231	2.28232	1	1	1	0.249057	12.0906	12.8925	12.9092	12.2207	13.2398	12.888	12.7995	13.183	14.4154	15.4202	14.2675	15.5077
NOP53_HUMAN	Q9NZM5	S93	FFVDTGSKEKGLT	+	6.89067e-06	2.27443	1	1	1	1.19912e-06	12.967	14.4065	13.8502	13.4651	13.6128	13.4695	16.4143	16.3035	16.0843	15.8988	15.7641	15.7078
DDX23_HUMAN	Q9BUQ8	S143	PKAQPLSLEELLA	+	0.00106103	2.26588	1	1	1	8.00762e-09	14.1081	13.5629	14.3464	13.6496	13.1764	13.2739	13.9164	14.6596	15.3181	15.4645	15.355	16.078
BCLF1_HUMAN	Q9NYF8	Y150	SRSSSPYSKSPVS	+	0.000659494	2.26573	1	1	1	1	14.7235	13.969	14.444	14.1764	14.0483	13.6851	13.9688	15.1106	16.153	16.5037	15.8815	16.3218
ECT2L_HUMAN	Q008S8	T247:T251	EKQLVLTSLETLP,VLTSLETLPKRSN	+	0.00276267	2.26551	1	1	1	1	15.1763	15.351	14.5405	14.2378	14.3747	14.0586	15.2601	13.9661	14.1337	15.8518	16.9687	16.6471
SCRN1_HUMAN	Q12765	S322	LVPKTQSPCFGDD	+	0.00452035	2.24125	1	1	1	0.143065	15.2049	15.1664	15.1963	14.6467	14.9981	15.4989	15.6499	15.9996	16.7109	17.2734	16.7761	17.8179
BCAP_HUMAN	Q6ZUJ8	T151	SGCDSVTDTEPED	+	0.00188237	2.2356	2	1	1	0.255787	14.5947	15.668	15.6726	14.2831	14.6553	14.7247	15.3151	16.6037	16.5036	17.0011	17.123	16.2458
TBA1A_HUMAN	Q71U36	T334	VNAAIATIKTKRT	+	0.00343808	2.22456	1	1	0	9.54361e-09	15.4147	15.5673	15.7603	15.3897	15.6943	15.6884	16.0226	16.364	16.8408	17.8788	17.1898	18.3775
TBA1B_HUMAN	P68363	T334	VNAAIATIKTKRS	+	0.00343808	2.22456	1	1	0	9.54361e-09	15.4147	15.5673	15.7603	15.3897	15.6943	15.6884	16.0226	16.364	16.8408	17.8788	17.1898	18.3775
TBA1C_HUMAN	Q9BQE3	T334	VNAAIATIKTKRT	+	0.00343808	2.22456	1	1	0	9.54361e-09	15.4147	15.5673	15.7603	15.3897	15.6943	15.6884	16.0226	16.364	16.8408	17.8788	17.1898	18.3775
TBA3D_HUMAN,TBA3C_HUMAN	P0DPH8,P0DPH7	T334	VNAAIATIKTKRT	+	0.00343808	2.22456	1	1	0	9.54361e-09	15.4147	15.5673	15.7603	15.3897	15.6943	15.6884	16.0226	16.364	16.8408	17.8788	17.1898	18.3775
TBA3E_HUMAN	Q6PEY2	T334	VNAAIATIKTKRT	+	0.00343808	2.22456	1	1	0	9.54361e-09	15.4147	15.5673	15.7603	15.3897	15.6943	15.6884	16.0226	16.364	16.8408	17.8788	17.1898	18.3775
BAHD1_HUMAN	Q8TBE0	S184	GGSRDLSPEPAPD	+	0.000288869	2.21338	13	7	7	6.55644e-09	18.7748	18.2052	18.7917	19.1775	18.5992	18.9684	20.5062	20.6922	20.5261	21.0253	21.2833	21.0767
COBL1_HUMAN	Q53SF7	S256	KRDQTASAPATPL	+	0.00208914	2.20849	1	1	1	1	15.08	14.7544	15.5076	14.8561	14.7642	15.5426	17.0042	16.5969	16.9225	17.6319	17.1671	16.9893
SRRM2_HUMAN	Q9UQ35	S1727	PPRHRRSPSVSSP	+	0.00432151	2.19897	1	1	1	0.380747	14.7427	14.5357	15.2355	14.6099	14.1625	14.2104	14.131	15.0646	15.5233	17.2258	16.1613	16.1926
CLPT1_HUMAN	O96005	S456	GIFPRLSFKDKST	+	0.00536991	2.1981	1	1	1	8.094e-09	13.2638			12.8022	11.8334	13.0904	14.1706	13.9391	14.144	15.008	14.5766	14.7357
REEP1_HUMAN	Q9H902	S152	ERLRSFSMQDLTT	+	0.00136569	2.19319	4	2	2	0.236202	17.2027	16.3899	17.2438	17.554	17.604	16.7606	18.1803	18.3973	18.1812	19.4558	19.4589	19.5835
MRP2_HUMAN	Q92887	S878	ATVHDGSEEEDDD	+	0.0143724	2.18376	1	1	1	0.336313	13.9381	14.6074	15.3166	13.7484	14.5766	15.4198	15.4961	15.4221	15.0965	16.8741	16.3542	17.0677
STAT1_HUMAN	P42224	S86	QHNIRKSKRNLQD	+	0.023393	2.17744	1	1	1	0.000636927	18.3809	17.83	17.0944	17.3334	16.9003	15.6143	18.1989	15.8519	16.5491	18.1636	19.248	18.9687
JCAD_HUMAN	Q9P266	S770	FSRTSLSVDQAPT	+	0.0182814	2.17219	1	1	1	0.566481	15.2189	15.6087	15.2868	14.7124	15.2286	14.1645	16.805	16.722	16.0929	17.3199	15.9286	17.3736
K2C8_HUMAN	P05787	S475:S478	RDGKLVSESSDVL,KLVSESSDVLPK-	+	0.00492263	2.1658	1	1	1	0.325636	14.7133	14.7651	15.6795	14.0893	14.5976	14.6492	15.3221	15.8329	16.4767	16.6049	16.0232	17.2055
CH60_HUMAN	P10809	S284	VDGEALSTLVLNR	+	0.0476082	2.16197	2	1	1	0.000636971	13.1021	12.3984	11.3449	13.1743	12.3514	13.1003	15.0854	15.531	15.994	13.7536	16.2399	15.1184
BUD13_HUMAN	Q9BRD0	S391	SSDSDLSPPRRRQ	+	0.00195852	2.14573	2	2	2	9.54349e-09	14.6111	14.64	15.103	14.5575	14.2963	14.2354	15.3912	15.4899	16.2564	16.7714	15.948	16.807
BUD13_HUMAN	Q9BRD0	S407	SSDSDLSPPRRSQ	+	0.00195852	2.14573	2	2	2	9.54349e-09	14.6111	14.64	15.103	14.5575	14.2963	14.2354	15.3912	15.4899	16.2564	16.7714	15.948	16.807
TBCD1_HUMAN	Q86TI0	S614	PQPARGSPGVSQR	+	0.00347351	2.1297	3	2	2	1.16541e-06	16.017	15.9701	15.7059	15.9992	14.8856	15.3097	16.7476	17.1475	16.213	17.6356	17.6505	17.2975
JAM1_HUMAN	Q9Y624	S284	VIYSQPSARSEGE	+	0.00753013	2.12699	5	4	4	1.20639e-06	16.8341	16.786	16.5825	17.0135	15.9651	16.416	16.7835	17.178	17.2602	18.6233	18.0593	19.0931
JAM1_HUMAN	Q9Y624	S287	SQPSARSEGEFKQ	+	0.00721143	2.11798	5	3	3	9.54329e-09	17.6966	16.4306	17.0566	17.253	16.0098	17.1255	17.8261	17.7939	17.9537	19.1472	18.6622	18.9328
LMO7_HUMAN	Q8WWI1	S1421	PGDRNKSRSTTEL	+	0.0388377	2.1151	1	1	1	0.384259	14.8539	15.0269	14.4155	14.5456	16.0205	16.8319	16.1434	16.73	16.591	17.5148	18.12	18.1085
GPAM1_HUMAN	Q8IXQ4	T138:S140:S141	DPGQQETDSSEDE,GQQETDSSEDEDI,QQETDSSEDEDII	+	6.61664e-05	2.11361	1	1	1	0.00969038				12.8077	12.4688	12.6038	13.7602	14.2967	13.4616	14.8818	14.64	14.6993
HAUS6_HUMAN	Q7Z4H7	S906	IGERKRSLSPLIK	+	0.00142544	2.10194	1	1	1	9.54422e-09	15.7837	16.3199	15.178	15.953	15.1446	15.7892	16.8694	16.2898	16.5373	17.9368	17.6571	17.5986
RBGP1_HUMAN	Q9Y3P9	T1059	TLSSIKTATGVQG	+	0.0158687	2.1013	1	1	1	1	17.1202	17.2504	16.3397	16.6877	15.6852	15.3102	16.8323	14.9533	14.9628	17.35	18.3245	18.3125
SNX12_HUMAN	Q9UMY4	S73	CVRRRYSDFEWLK	+	0.00894953	2.09523	2	2	2	0.82048	17.6282	17.6569	16.5956	17.1348	16.5136	16.34	17.4494	16.4363	16.5057	18.0455	19.2801	18.9486
BNIP3_HUMAN	Q12983	S160	EKNSSQSEEDDIE	+	0.00300389	2.08765	1	1	1	0.00209964	11.5615		12.0129	10.8392	11.2293	11.5691	12.1946	12.3298	12.6488	12.8401	13.6846	13.3758
LRCH4_HUMAN	O75427	S432	GAPRKDSLLKPGL	+	0.00187206	2.08346	1	1	1	8.24751e-09	16.3813	15.6363	15.8746	16.6756	15.8064	16.0035	16.8308	16.8686	17.0075	18.2071	18.4531	18.0757
SNTA1_HUMAN	Q13424	S201	LQRQPSSPGPTPR	+	0.0028862	2.08266	1	1	1	0.357709	13.3203	13.0135	12.4245	13.2468	14.1097	13.3696	14.6213	14.1066	13.8812	15.9988	15.4346	15.5407
CSN3_HUMAN	Q9UNS2	S407	PQFVQKSMGSQED	+	0.000670867	2.08152	1	1	1	1	16.0914	15.2944	15.8057	15.2259	15.1023	15.5788	16.1058	16.5805	17.2818	17.5171	17.0565	17.578
SNTB1_HUMAN	Q13884	S87	GAQPPDSPAGVRT	+	0.000785866	2.06869	3	1	1	3.42065e-09	14.4821	14.4	14.4016	14.564	14.221	14.5328	16.0181	16.2496	16.4934	16.3398	16.2829	16.9012
SEPT9_HUMAN	Q9UHD8	S22	LRRLGDSSGPALK	+	0.0075195	2.05379	2	1	1	1	16.0958			15.842	14.8959	14.6642	14.9762	15.6865	15.6989	17.503	17.2387	16.8217
NUMA1_HUMAN	Q14980	S1862	SLARLGSPDYGNS	+	0.0018596	2.05318	2	1	1	0.000636849	14.9506	14.2787	13.6638	13.1807	13.4066		14.255	15.1606	15.4428	15.5456	15.4112	15.0837
ABC3C_HUMAN	Q9NRW3	S46	EGIKRRSVVSWKT	+	0.00620381	2.05082	1	1	1	9.54314e-09	14.0499		13.6298		13.0127	13.5351	14.9166	14.157	14.8979	15.2141	15.0954	15.6646
KPCT_HUMAN	Q04759	T536	MLGDAKTNTFCGT	+	0.0024914	2.03916	2	1	1	1	13.179	13.491	13.5772	13.5902	13.8835	13.1202	15.8195	15.1351	14.977	15.9	15.1986	15.6128
CBX1_HUMAN	P83916	S172	ERLTWHSYPSEDD	+	0.00730278	2.03636	1	1	1	0.00514881	15.3289	16.0696	15.4777	14.8298	14.6236	15.601	15.2115	16.0553	16.7001	16.6691	16.91	17.5844
H2A2B_HUMAN	Q8IUE6	S123	LPKKTESHKPGKN	+	0.00564775	2.03423	1	1	0	1	14.3929	13.8977	13.385	14.372	14.2002	13.6098	13.3165	13.5848	13.6598	16.6665	15.9467	15.6715
H2A2C_HUMAN	Q16777	S123	LPKKTESHKAKSK	+	0.00564775	2.03423	1	1	0	1	14.3929	13.8977	13.385	14.372	14.2002	13.6098	13.3165	13.5848	13.6598	16.6665	15.9467	15.6715
DHX57_HUMAN	Q6P158	S74	SESRRPSRPSNSN	+	0.000542665	2.02578	2	2	2	0.000636421	12.888	13.964	13.0291	13.3358	13.6113	13.6933	13.923	14.0352	13.9885	15.6725	15.8025	15.2427
OGFR_HUMAN	Q9NZT2	S496	HPKAGHSENGVEE	+	0.0252639	2.02577	2	1	1	7.19656e-09	12.5681	12.7566	12.7305	12.1261	13.6204	12.2273	13.4812	13.3321	13.6804	14.0623	14.8286	15.1601
TEX2_HUMAN	Q8IWB9	S295	DTKRRLSEVIYEP	+	0.00100371	2.02286	4	2	2	7.98643e-09	16.7063	16.2716	16.4259	16.8144	16.5019	16.2403	17.9807	17.6143	17.5803	18.5192	18.841	18.2651
RUNX2_HUMAN	Q13950	S28	STSRRFSPPSSSL	+	0.000677113	2.02201	2	1	1	0.000636332	18.8309	17.4897	17.9122	18.0779	17.6312	17.4278	20.024	20.5097	20.5003	19.554	19.8136	19.8353
SYTL2_HUMAN	Q9HCH5	S535	PEELVRSAEDVST	+	0.0189695	2.01647	2	2	2	8.5486e-09	13.4169	14.9838	15.0675		14.5396	13.4624	16.5345	16.1025	15.9138	15.7949	16.0099	16.2475
CAMP1_HUMAN	Q5T5Y3	S93	LYCRVCSLILKGD	+	0.0248413	2.01319	1	1	1	9.54403e-09	14.5418	13.1644	13.6644	14.235	13.1858	12.8012	14.4994	12.6186	13.1092	14.6692	15.9266	15.6659
TCP4_HUMAN	P53999	S17	SSSGSDSDSEVDK	+	0.00309571	2.0117	2	2	2	1.29244e-06	15.4478	13.1909	15.1403	15.6809	14.6842	15.332	14.4513	15.7926	15.9611	17.3659	17.36	17.0063
PAR2_HUMAN	P55085	S373	VKQMQVSLTSKKH	+	0.0141819	2.00849	2	1	1	9.54384e-09	16.9984	16.5067	17.0355	16.6075	16.2222	15.6471	18.0801	17.2818	16.9355	18.6832	17.3926	18.4264
IASPP_HUMAN	Q8WUF5	S526	PLKRRGSMEQAPA	+	0.0061634	1.9975	6	1	1	6.82227e-09	18.0237	16.7808	17.5079	18.3674	17.1317	17.5302	18.4907	18.3669	18.6346	19.4709	19.7946	19.7563
CCS_HUMAN	O14618	S267	GKGRKESAQPPAH	+	0.00261582	1.99249	2	1	1	7.7696e-09	15.6673	16.5284	15.9068	16.4987	16.4478	16.5175	16.8611	16.979	16.9612	18.134	19.0731	18.2344
RFIP1_HUMAN	Q6WKZ4	S435	PESRRSSLLSLMT	+	0.00403642	1.99118	1	1	1	0.305936	15.9266	15.7023	16.6424	16.7721	15.9081	16.497	16.9188	17.4153	17.3924	18.3357	18.783	18.032
TF3B_HUMAN	Q92994	S553	SSAGGGSPHREDA	+	0.00108883	1.98892	1	1	1	9.54381e-09	12.307	11.9896	12.4527	11.4107	11.5772	11.5553	11.8831	12.8791	12.7348	13.2345	13.9617	13.3138
LMO7_HUMAN	Q8WWI1	S960	VSTPAPSPDASQL	+	0.00588332	1.98461	2	1	1	0.341952	12.7121	13.3318	15.4976	15.2771	15.476	15.5879	15.8306	16.2487	15.9664	16.7721	17.5131	18.0097
RREB1_HUMAN	Q92766	S42	SPQGIKSPSKPPG	+	0.0133744	1.98352	1	1	1	0.33631	16.7061	18.6489	17.7176	16.5871	17.5014	18.1776	18.8211	18.5217	18.9217	19.2677	19.383	19.566
E41L2_HUMAN	O43491	T510	PKAKFLTLGSKFR	+	3.39442e-05	1.98081	1	1	0	9.54366e-09	13.8883	13.3729	12.7861	12.9877	12.9338	12.8246	12.9624	13.3916	13.5801	15.0566	14.771	14.861
E41L3_HUMAN	Q9Y2J2	T401	PPKKFLTLGSKFR	+	3.39442e-05	1.98081	1	1	0	9.54366e-09	13.8883	13.3729	12.7861	12.9877	12.9338	12.8246	12.9624	13.3916	13.5801	15.0566	14.771	14.861
PITM2_HUMAN	Q9BZ72	S1277	MALRKGSFGLPGQ	+	0.00324305	1.97772	1	1	1	8.00549e-09	13.088	13.3026	12.3274	14.3954	14.0252	13.5427	14.8923	14.5268	14.3726	15.7642	16.3531	15.7792
AP1M2_HUMAN	Q9Y6Q5	S226	FELTGRSKNKSVE	+	0.00110849	1.97424	1	1	1	9.54397e-09	13.7328	13.1	12.8415	13.5357	13.5393	12.8597	12.7085	13.025	12.8601	15.416	15.1963	15.2452
TBCD4_HUMAN	O60343	S591	RLGSVDSFERSNS	+	0.0221264	1.96706	2	2	2	9.54366e-09	16.0995	15.0445	16.5743	15.8947	14.6863	15.6557	16.6694	16.8701	17.345	17.508	16.6381	17.9919
ZN703_HUMAN	Q9H7S9	S252	DQEPKPSPEPAAV	+	0.00139621	1.96627	1	1	1	0.000636546	14.3023	14.4564	14.0251	15.4038	16.1995	15.9947	15.956	15.5281	15.1301	17.6945	17.8634	17.9389
FACD2_HUMAN	Q9BXW9	S1412:S1421	ESTADESEDDMSS,DMSSQASKSKATE	+	0.00627239	1.96457	1	1	1	0.000828587	13.1843	14.1686	13.7168	13.2462	13.4524	12.5846	13.2236	14.0892	14.4436	14.8403	15.5899	14.7467
LIPB2_HUMAN	Q8ND30	S362	EMPPRCSSPTVGP	+	9.45689e-06	1.96101	2	1	1	1	16.9166	15.6416	16.2095	17.0162	17.0323	16.9528	18.4478	18.1569	18.3628	18.8337	19.002	19.0486
COBL_HUMAN	O75128	S962	GPHRKLSTQDRPA	+	0.00926218	1.9603	1	1	1	0.362077	13.2065	12.8794		13.1159	13.1082	12.4763	14.1081	14.0267	13.7693	15.0721	15.3479	14.1612
UBL4A_HUMAN	P11441	S90	AQRLADSPPPQVW	+	0.00450038	1.94829	3	1	1	7.2947e-09	14.572	13.2499	14.2088	14.523	13.6699	13.9789	13.2916	15.3277	15.9559	15.6793	16.4454	15.892
ITSN1_HUMAN	Q15811	S203	KLQKAQSFDVASV	+	0.0204691	1.94827	1	1	1	8.24132e-09	11.8345	11.3091	12.3675	11.4061	11.6142		11.9925	12.8968	11.9706	13.2159	13.0485	14.1109
T2FA_HUMAN	P35269	S381	KPSGGSSRGNSRP	+	0.00103777	1.94407	1	1	1	1	13.9551	13.9733	12.9117	14.5579	14.1275	14.1156	13.4363	14.2505	14.3847	16.5013	16.2369	15.8949
SRRM1_HUMAN	Q8IYB3	S560	PTRRRRSPSPAPP	+	0.00534182	1.94234	3	1	1	0.0170991	15.6819	15.7191	15.9461	15.3627	15.3899	16.1816	15.8131	16.5298	17.1336	17.7565	17.1325	17.8722
CCNE1_HUMAN	P24864	S103	IAPSRGSPLPVLS	+	0.0137457	1.93943	1	1	1	0.0233138	15.0217	16.1175	15.4324	15.5379	14.705	15.7041	16.2976	15.7807	16.314	16.5778	17.6956	17.492
ANLN_HUMAN	Q9NQW6	S102	CSPSPVSPQVQPQ	+	0.0234086	1.93857	2	1	1	0.0141926	12.263	13.1893	13.7686	11.9107	13.7708	12.6876	14.9597	14.9367	14.2124	14.8406	14.6162	14.728
RIPK1_HUMAN	Q13546	S416	ERRRRVSHDPFAQ	+	0.00547909	1.93549	2	1	1	7.96294e-09	14.8826	15.973	15.5068	16.3287	15.9344	15.4351	17.3876	16.8189	16.6685	17.8698	18.2367	17.3981
FA83G_HUMAN	A6ND36	S688	RMQAQRSTDKEAQ	+	0.0129994	1.93519	1	1	1	1	10.9714	14.1548	12.3932	11.7427	12.7523	11.8963	13.6075	14.4077	13.3	14.3809	13.4109	14.4052
ARHG5_HUMAN	Q12774	S1044	QGLRRPSILPEGS	+	0.00241092	1.93093	1	1	1	9.54261e-09	14.7421	15.1931	15.7733	16.17	15.519	16.3765	17.2624	16.5798	16.3264	17.868	17.8094	18.1809
AHNK_HUMAN	Q09666	S5830	TFGGLGSKSKGHY	+	0.0135049	1.91851	1	1	1	1.20248e-06	16.9827	16.2937	16.1644	16.7008	15.9644	16.5936	17.9494	17.6698	17.7926	18.4991	17.592	18.9233
PAGE4_HUMAN	O60829	T51	GQEREGTPPIEER	+	0.00363898	1.91668	1	1	1	9.48397e-09	16.0306	15.5781	15.9571	16.2721	16.2869	16.5096	16.5146	17.3294	17.5061	17.7947	18.1859	18.838
JCAD_HUMAN	Q9P266	S1123	SACTPESPQEELL	+	0.000401455	1.90809	3	2	2	1.23927e-05	15.9883	16.3208	15.2095	15.2654	15.0147	14.888	16.7946	17.0436	17.3903	17.0989	17.0999	16.6934
HIP1R_HUMAN	O75146	S592	REQQRSSQEQGEL	+	0.00158579	1.9078	1	1	1	0.774368	12.0081	12.0295	11.5069	11.4364	11.0357		11.8607	12.19	12.0157	13.2014	13.0102	13.22
CAVN1_HUMAN	Q6NZI2	S300	RDKLRKSFTPDHV	+	0.0144802	1.90628	1	1	1	0.0129507	13.6505	13.4411	14.3547	14.6411	13.6762	13.8846	16.508	14.7145	15.595	15.3898	16.6196	15.9114
ICAL_HUMAN	P20810	S133	KKKEKKSLTPAVP	+	0.00405558	1.90238	1	1	1	0.0201359	12.2153	13.3214	11.6727	12.335	11.4743	12.3181	14.2248	13.7315	13.4965	13.7658	13.8279	14.2409
PRP4B_HUMAN	Q13523	S578	SSTRTRSPSPDDI	+	0.000100522	1.90063	1	1	1	0.669646	14.8047	15.385	13.8916	14.1348	14.0351	13.9792	14.3332	13.6802	14.9221	16.1536	15.7605	15.9369
DHB4_HUMAN	P51659	T615	SGTSAKTPSEGGK	+	6.35537e-05	1.89749	1	1	1	0.0233154	15.6382	15.4714	15.4912	15.8874	16.1629	16.1024	15.762	16.8285	17.0025	17.8534	17.9076	18.0842
KIF14_HUMAN	Q15058	S1200	MKNRRISGCLHDI	+	0.00409017	1.89246	2	1	1	4.01217e-09	14.9571	16.0059	15.957	15.1155	16.1525	15.6879	18.7244	17.9327	17.7256	17.7673	17.4308	17.4351
LMF2_HUMAN	Q9BU23	S678	EKRRPASQKDSGA	+	0.00264035	1.89061	1	1	1	9.54321e-09	14.6376	14.725	14.3347	14.958	14.9529	14.863	15.0129	15.5638	15.3681	16.2587	17.1745	17.0125
VASP_HUMAN	P50552	S239	AKLRKVSKQEEAS	+	0.00127352	1.89021	1	1	1	0.000636624	16.0044	16.9318	16.5495	16.3392	16.1048	15.8298	16.316	16.3611	17.2677	17.6213	18.1191	18.204
FBXW9_HUMAN	Q5XUX1	S54:S59	SRPSQLSTPAASP,LSTPAASPSASEP	+	0.00204502	1.87581	1	1	1	0.339389	18.0842	18.674	17.9506	18.3587	18.3429	18.24	17.7035	18.8759	19.2177	20.1571	20.6561	19.7558
MB12A_HUMAN	Q96EY5	S170	RDMQGLSLDAASQ	+	0.0183425	1.87121	6	2	2	7.74614e-09	18.8072	18.2376	18.6163	18.5964	18.0689	18.0415	19.6095	19.3069	19.13	20.592	19.2045	20.5241
ITPR3_HUMAN	Q14573	S934	VLSRKQSVFSAPS	+	0.000402453	1.87047	2	1	1	1.15785e-06	16.5581	16.1413	17.0076	17.2703	16.8736	17.2757	17.5141	17.4061	17.6247	18.8638	19.2217	18.9454
RS6_HUMAN	P62753	S236:S240:S246	KRRRLSSLRASTS,LSSLRASTSKSES,STSKSESSQK---	+	0.00388741	1.86805	1	1	1	1	15.233	15.2938	16.1814	16.4286	17.2887	16.5525	17.2428	16.8479	15.809	18.8903	18.6398	18.3438
CTR9_HUMAN	Q6PD62	S1057	KCASSESDSDENQ	+	0.0122236	1.85239	1	1	1	0.0056105	10.5564			11.1692		10.8232		10.8506	10.8132	13.2893	12.8111	12.4453
TRA2A_HUMAN	Q13595	T22	SQSKSPTGTPARV	+	0.00840519	1.85087	1	1	1	0.737992	14.2418	15.0085	15.2384	14.0606	14.8487	14.8565	15.1603	15.1976	15.8355	16.582	15.905	16.8314
ROA0_HUMAN	Q13151	S84	ELKRAVSREDSAR	+	0.000453177	1.84758	2	1	1	1.15106e-06	14.6397	15.1026	14.9437	14.5915	14.8728	15.1013	15.1216	16.1359	16.0312	16.6465	16.5758	16.886
RPA1_HUMAN	O95602	S1386	AGELGRSRGEQEG	+	0.00211979	1.82847	1	1	1	6.10679e-09	13.6374	13.8315	13.5539	13.5722	13.9922	13.8609	15.0684	14.63	14.5882	16.0843	15.4822	15.3442
CTR9_HUMAN	Q6PD62	S1097	SRKRRPSGSEQSD	+	0.016827	1.82827	3	2	2	0.309124		12.7232	11.6414	12.6878	11.7781	12.9163	11.5648	13.1753	13.5026	14.9004	13.9817	13.9848
SNTB1_HUMAN	Q13884	S389	SGPGKGSPQAGVD	+	0.00401731	1.82417	4	1	1	9.54372e-09	15.2387	15.2408	15.6609	15.867	15.2357	16.1565	17.026	17.5302	17.7131	17.2924	17.7227	17.7165
PRIC3_HUMAN	O43900	S11	GSRRRRSGRAPPE	+	0.0140992	1.81486	1	1	1	6.46569e-09	12.5416	11.9634	11.9216	13.192	11.7843	12.0854	12.4032	12.6281	12.4885	14.2865	14.0096	14.2102
HDGR2_HUMAN	Q7Z4V5	S399	PPSSSDSEPEAEL	+	0.0213963	1.81382	1	1	1	0.0129507	10.2351	12.2266	11.5472	10.4769	10.6718		10.9177	11.092	11.583	12.9075	11.8281	12.4291
TIM8A_HUMAN	O60220	S96	VFSESLSD-----	+	0.00355862	1.80905	2	1	1	9.54396e-09	17.4929	16.9087	17.3043	16.8161	16.0689	16.485	16.8468	17.3598	18.2357	18.1896	17.9638	18.6437
FETUA_HUMAN	P02765	S138	CDSSPDSAEDVRK	+	0.000997986	1.80438	157	2	2	8.60226e-09	23.8746	24.2284	24.4341	24.2217	24.6138	24.2763	23.9361	24.7481	25.5857	26.2098	26.4501	25.865
PCAT2_HUMAN	Q7L5N7	S34	MVPRQASFFPPPV	+	0.0146062	1.8041	1	1	1	8.52438e-09	10.4891	11.1005	10.2723	10.6509	10.6335	11.0765	11.8132	11.2723	11.4901	12.9163	11.7705	13.0863
TP53B_HUMAN	Q12888	S993	LRMKLVSPETEAS	+	0.00751742	1.79865	1	1	1	0.0129507	12.6744		13.1272	12.2877	12.5472		12.7436	13.7516	13.2449	13.8661	14.2158	14.5664
PKHG3_HUMAN	A1L390	S1040	SARSPLSPTETFS	+	0.0464462	1.79573	3	1	1	0.0105455	15.5934	15.2952	15.6849	13.0057	15.1154	14.4619	15.2172	15.7651	15.77	16.0213	15.8171	16.1317
PLEC_HUMAN	Q15149	S4365	YRAGTLSITEFAD	+	0.0159111	1.79125	3	1	1	0.012951	12.4416		12.2356	11.23	12.0429		12.1938	12.3142	12.8108	13.3243	13.2275	13.7313
E41L2_HUMAN	O43491	S614	IEGKKNSLRVEGD	+	0.000101148	1.79039	2	1	1	6.8897e-09	18.3584	18.2108	17.8481	18.3787	18.5982	18.3035	19.1648	19.2006	19.0201	20.3386	20.2307	20.0822
DUS3L_HUMAN	Q96G46	S277	TSTPPSSPVRTCG	+	0.0253023	1.78378	1	1	1	0.581998			11.1602		11.8084	10.7741	12.3621	12.0125	12.8762	13.2643	12.7879	13.1728
JCAD_HUMAN	Q9P266	S237	SLPRVLSPESLSC	+	0.00118744	1.78049	4	1	1	0.000636883	13.2627	10.9906	13.2329	12.9167	13.178	12.9833	13.6964	14.4459	14.3533	14.4037	14.9925	15.0233
ANK2_HUMAN	Q01484	S2098:S2104:S2108	IPEPVQSVPEEES,SVPEEESHRESEV,EESHRESEVPKEK	+	0.00238405	1.77865	1	1	1	1	14.288		14.1214		15.9279	15.5028	17.1296	17.0066	16.8603	17.3958	17.6386	17.4476
FUND2_HUMAN	Q9BWH2	S151	QLKIRKSNQIPTE	+	0.00158011	1.77805	3	2	2	9.09487e-09	18.143	18.5599	18.1725	18.6942	18.84	18.4459	18.4281	19.0087	18.9107	20.1019	20.8016	20.4108
TANC2_HUMAN	Q9HCD6	S1530	QGKEYPSPPPSPL	+	0.000484818	1.77412	4	2	2	1.15873e-06	16.4724	15.5637	16.5974	16.5966	16.1705	16.324	17.0719	17.5747	17.8695	18.0445	17.9991	18.3699
CLAP2_HUMAN	O75122	S461	SQPGSRSGSPGRV	+	0.00118815	1.77216	4	1	1	0.524772	16.8078	15.6851	15.9861	16.9587	16.698	16.4774	15.8126	16.9756	17.4437	18.558	18.169	18.7235
SMRC2_HUMAN	Q8TAQ2	S304	KRKRSPSPSPTPE	+	0.001515	1.77091	2	1	1	0.00969038	14.5149	14.1463	14.4202	14.9563	14.4118	15.1179	14.7607	15.2252	15.221	16.6843	16.4323	16.6821
URFB1_HUMAN	Q6BDS2	S1103	SMKRTVSQQSFDG	+	0.00106711	1.75948	2	1	1	0.000636605	13.8318	13.6796	13.8635	13.3115	13.4974	13.7679	14.8048	15.2015	15.0771	14.9937	15.3155	15.546
ZC3HD_HUMAN	Q5T200	S1014:S1017	KKSKGDSDISDEE,KGDSDISDEEAAQ	+	0.00124871	1.75788	1	1	1	0.00225241	15.0823	15.5519	15.6172	14.6207	15.0412	14.9986	15.6886	16.0275	15.5736	16.9512	16.3633	16.6195
REEP2_HUMAN	Q9BRK0	S150	EKLRSFSMQDLTL	+	0.00149281	1.75631	1	1	1	0.406534	13.9457	13.3642	13.3033	13.8409	14.4697	13.7921	14.7938	14.5834	14.3614	15.9107	15.7492	15.7116
ABLM2_HUMAN	Q6H8Q1	T278	RNKETRTSSESII	+	0.00942088	1.75286	3	2	2	0.338351	14.9109	15.6732	15.3574	15.1781	15.4127	16.0078	16.6394	16.9358	16.8376	16.8681	17.1684	17.8207
AFAD_HUMAN	P55196	S1172	NRADHRSSPNVAN	+	0.00208462	1.75212	4	1	1	0.0233142	17.3047	17.1605	17.9758	16.9307	17.4466	17.3878	17.4813	18.025	18.0536	19.0563	18.6641	19.301
PCM1_HUMAN	Q15154	T883	TPQQSRTEKTMAT	+	0.0265826	1.75195	1	1	1	0.471992	11.9214	12.5885	12.1909	11.4599	12.8398	13.0578	13.6117	12.6489	12.9349	14.3525	14.0029	14.2579
UBE2S_HUMAN	Q16763	S73	GKDFPASPPKGYF	+	0.00309055	1.75165	2	2	2	7.96594e-09	15.5541	15.7841	15.3645	14.9396	15.7317	15.0829	16.3462	16.6825	16.7566	16.7735	17.2085	17.0271
ZN687_HUMAN	Q8N1G0	S1146	CGLCFASPGSLSR	+	0.00702542	1.73933	1	1	1	0.012951	15.3337	15.9505	15.3954	15.5946	16.1302	16.0007	15.7002	16.3231	16.8016	17.8173	18.0636	17.0626
BCAP_HUMAN	Q6ZUJ8	S642	QKKRSESFRFQQE	+	0.033619	1.73898	1	1	1	0.0129504	15.1856	15.2935	14.1312	15.4187	14.2376		15.6565	15.976	15.8864	16.3443	16.754	16.6032
ERC6L_HUMAN	Q2NKX8	S1028	KARRIVSDGEDED	+	0.0165417	1.73457	1	1	1	0.000988314	13.4367	12.0536	13.2842	13.2919	12.2618	12.2232	11.6809	13.6557	14.5145	14.0401	14.8492	14.0914
TF2H4_HUMAN	Q92759	S27	EFLGGLSPGVLDR	+	0.00263164	1.73391	1	1	1	6.14132e-09	13.1862	13.9787	13.5584	13.2742	13.7682	13.1945	13.0837	13.7262	14.4602	15.0083	15.5187	14.9116
BIG3_HUMAN	Q5TH69	S1061	DPECEGSPPEHSP	+	0.000384976	1.72434	1	1	1	9.5441e-09				13.3204		13.4914	14.2682	14.595	14.4342	15.2401	15.0534	15.0972
PDZD8_HUMAN	Q8NEN9	T974	PKHTPNTSDNEGS	+	0.0254909	1.72329	1	1	1	1	12.0064	11.5173	11.3058	11.5867	10.2607	11.1465	11.566	12.7976	12.8952	12.1489	12.8169	13.1981
KDM2B_HUMAN	Q8NHM5	S768	EPAKRRSECEEAP	+	0.0258296	1.71074	1	1	1	7.85941e-09	12.6585	11.8307	11.0496	12.6558	11.3355	11.7382	10.0986	12.4363	11.4129	13.7483	14.07	13.0434
SRSF8_HUMAN	Q9BRL6	S273	SKRPPKSPEEEGQ	+	0.000147423	1.70978	6	2	2	9.5428e-09	17.5865	17.5342	17.7263	17.1776	17.3408	17.5667	18.1477	18.7676	18.7255	19.1585	19.0464	19.0096
NPM_HUMAN	P06748	T237	QEKTPKTPKGPSS	+	0.000601145	1.70719	3	2	2	0.01259	20.1162	19.7343	18.7912	19.5073	19.4664	19.2982	20.3264	20.505	20.158	21.378	21.1882	20.8273
ITPR1_HUMAN	Q14643	S1764	PSGRRESLTSFGN	+	0.00266469	1.70408	1	1	1	0.000635994	16.1957	16.0449	15.4896	15.2184	15.592	14.871	16.2376	15.5711	16.0448	17.0467	17.1129	16.634
PP1RB_HUMAN	O60927	S58	HMGRRSSKCCCIY	+	0.000449676	1.7017	1	1	1	0.336312	15.6225	15.7561	15.0347	15.8483	15.6553	15.987	15.6917	15.5983	15.8018	17.5654	17.7362	17.2942
HTSF1_HUMAN	O43719	S485	SCSQKESEEGNPV	+	0.0161327	1.70157	1	1	1	9.54413e-09	13.9781	13.994	14.2707	13.2115	14.0498	12.9843	15.4681	14.8725	14.9037	15.6559	14.7474	14.947
SRBS1_HUMAN	Q9BX66	S242	QTPPSFSPPPPLV	+	1.57885e-06	1.70062	2	1	1	0.316946				11.9367	11.897	11.8646	12.6695	12.7893	12.6975	13.5363	13.6215	13.6423
JCAD_HUMAN	Q9P266	S1281	SFRNADSQEDAEE	+	0.0174245	1.70012	2	1	1	7.89663e-09	17.9448	18.7936	17.2329	17.873	18.3674	16.9369	18.3878	18.9832	18.635	19.6168	19.2183	19.4426
DNLI1_HUMAN	P18858	S819	KALVLPSPRPYVR	+	0.00738358	1.69747	1	1	1	9.54368e-09	14.0377	12.0553	12.8435	13.1195	12.3181	12.1465	12.6432	13.9717	14.2823	14.4948	14.2281	13.9535
ACINU_HUMAN	Q9UKV3	S328	ERPKTRSQEQEVL	+	0.00309071	1.68983	3	2	2	7.68351e-09	16.8493	16.4442	17.4113	16.1822	16.1692	16.6664	16.5088	17.3155	17.9271	18.0497	17.6587	18.3788
MAST4_HUMAN	O15021	S1391	PTPQPTSPQRSPS	+	0.00542063	1.68923	1	1	1	1	11.455			10.6702	11.275	11.594	12.4913	12.2542	12.3581	12.6155	12.8639	13.1274
GLCE_HUMAN	O94923	S73	HVAKQQSEEAFPQ	+	0.0122391	1.68843	1	1	1	7.60473e-09	13.9419	15.4651	15.4162	14.8448	15.7754	15.5446	16.7829	16.1505	16.5376	16.9329	16.6976	17.5996
STK26_HUMAN	Q9P289	S309	ESDSEGSDSESTS	+	0.0323274	1.68266	1	1	1	1.76222e-05	13.8051		13.5215		12.9814	13.6675	12.7751	14.5755	14.8585	14.9502	14.5502	15.521
MIC25_HUMAN	Q9BRQ6	S43	RMKEPSSPPPAPT	+	0.00293336	1.68251	1	1	1	0.629113	14.9737	14.3153	15.2928	14.8498	14.5609	14.7146	14.5796	15.6514	16.0194	16.4348	15.9444	16.7936
SARG_HUMAN	Q9BW04	S532	SRPRPASLGTGKD	+	0.000611055	1.68225	1	1	1	0.0129503	13.3436	13.679	13.3477	14.3656	14.1961	14.4584	13.9973	15.3086	15.2806	15.7808	16.308	15.978
KPBB_HUMAN	Q93100	S27	RTKRSGSVYEPLK	+	0.000918077	1.68032	2	1	1	1.20502e-06	17.9651	17.827	17.5424	17.8266	17.4402	17.2158	17.7689	17.7094	17.5689	19.0853	19.3076	19.1306
IWS1_HUMAN	Q96ST2	S300:S313	LPKPRVSDSESEG,PQKGPASDSETED	+	0.00401336	1.67656	1	1	1	0.00672052	12.8154	13.1603	13.2451	12.3477	12.4941	12.847	13.6584	14.2915	14.2766	13.7644	14.4191	14.5349
RAI14_HUMAN	Q9P0K7	S293	DVSSPRSITSTPL	+	0.000349804	1.67569	1	1	1	1.16647e-06	17.2541	17.1335	17.0861	17.1042	16.9016	16.8018	17.5537	17.6044	17.9692	18.5841	18.4211	18.8295
TAU_HUMAN	P10636	S227:S232	DRDVDESSPQDSP,ESSPQDSPPSKAS	+	0.00612248	1.67499	1	1	1	0.226916	15.6541	15.7544	16.4259	15.8998	16.1241	16.4156	17.1903	18.103	17.9252	17.3018	17.9049	18.2579
TRM1L_HUMAN	Q7Z2T5	S612	AQGKRKSNEMITN	+	5.43554e-06	1.67323	1	1	1	9.54298e-09	14.6532	15.0007	13.8538	13.7734	13.913	13.824	15.6816	15.7451	15.676	15.4648	15.5713	15.4939
HECD1_HUMAN	Q9ULT8	T1760	KGGRRRTWDDDYV	+	0.000186699	1.66906	1	1	1	9.54387e-09	13.8648	16.1188	13.8002	14.5322	14.6221	14.8209	16.1406	16.5656	16.0684	16.3583	16.4701	16.154
CNKR1_HUMAN	Q969H4	S305	DSPHQRSPSLSLA	+	0.016487	1.66803	1	1	1	0.400845	12.1946		11.9263	11.7897	11.3599	11.2356	12.8631	12.3538	13.2343	12.8971	12.6109	13.8813
SATB2_HUMAN	Q9UPW6	S39	RLEQNGSPMGARG	+	0.000343756	1.66647	1	1	1	9.54239e-09	14.611	13.9371	14.2381	14.6015	14.4653	14.3216	15.7346	15.4991	15.4578	16.3669	15.958	16.063
HNRPD_HUMAN	Q14103	T127	GEVVDCTLKLDPI	+	0.0474784	1.66356	1	1	1	9.54271e-09	14.6573		13.8672	13.9739	14.8711	14.6127	13.7761	14.6157	14.8531	16.9123	15.1444	16.3915
SNIP1_HUMAN	Q8TAD8	S54	HSGGSPSPPTSEP	+	0.00203622	1.65615	1	1	1	0.862581			10.5271	10.5861	10.2341	10.7669		11.136	11.501	12.3701	12.3425	11.8429
PKHG3_HUMAN	A1L390	S759	SISRFNSLPRPDP	+	0.000367309	1.65511	4	2	2	7.95044e-09	16.6945	16.8719	16.2661	17.1377	17.4257	17.2371	18.124	17.9616	18.2949	18.9379	18.7032	19.1247
WDR75_HUMAN	Q8IWA0	S782	EKESEDSDEENDF	+	0.0456498	1.65298	1	1	1	1.19726e-06	14.5486	13.7612	15.1028	12.8566	14.4332	12.6157	15.767	14.8051	15.5575	15.0082	14.7824	15.0739
RGAP1_HUMAN	Q9H0H5	S206	KTRSIGSAVDQGN	+	0.000444916	1.65246	1	1	1	1	15.4613	15.7726	15.8107	15.6604	15.712	15.2904	17.2127	17.4267	17.3473	17.2521	17.0492	17.319
T22D1_HUMAN	Q15714	S268	LSTTGSSDSITPV	+	0.0103873	1.64666	1	1	1	1	14.409		14.1832	14.0723	14.3598	14.6186	15.4582	15.7144	15.239	15.6558	16.6474	15.6875
KI67_HUMAN	P46013	T1764	SLRKADTEEEFLA	+	0.00358296	1.64501	2	2	2	6.47705e-09	16.2604	16.335	16.6208	15.5086	15.8019	15.0735	16.8093	17.4456	17.1787	17.34	17.1911	16.7881
K2C8_HUMAN	P05787	S253	SMDNSRSLDMDSI	+	0.0013251	1.64063	12	1	1	9.54321e-09	20.0304	20.0581	20.0661	19.8311	19.7403	19.8095	19.7478	20.3139	20.8708	21.4968	21.0551	21.7509
CD11B_HUMAN	P21127	Y594	GSPLKAYTPVVVT	+	0.00472502	1.6374	1	1	1	1	15.1381	14.8568	15.1454	14.3736	14.0289	14.3184	13.9841	15.3259	15.1213	15.4084	15.8901	16.3345
PRP6_HUMAN	O94906	T212	QFGGLNTPYPGGL	+	0.00497541	1.6366	1	1	1	0.00806415	11.8832		11.8345	11.7807	11.9529	11.0648	11.692	12.7539	11.8795	13.4012	13.0372	13.2697
NFIB_HUMAN	O00712	S328	PLFSSASPQDSSP	+	0.00208881	1.63638	1	1	1	0.336319	15.6398	15.9289	15.7707	14.4357	14.8041	14.587	16.75	16.9604	16.6799	16.502	15.8412	16.3929
LRAT2_HUMAN	Q96KN1	S300	RPPAPSSEEEDGE	+	0.0147179	1.6361	1	1	1	1	13.943	13.5923	13.5117	13.1085	13.6623	13.2135	13.8288	12.9827	13.8814	14.5474	15.6808	14.6643
SRRM2_HUMAN	Q9UQ35	S1423	ERSSSASSPEMKD	+	0.0335868	1.63221	1	1	1	0.513931	17.3692		15.129	16.9194	15.946	15.4938	15.3416	16.0046	16.1239	17.992	18.098	17.1658
DESP_HUMAN	P15924	S2209	VQKRSMSFQGIRQ	+	0.0170281	1.63219	3	1	1	1.19404e-06	21.6593	21.7399	22.5889	20.5551	21.7051	20.5227	22.8619	22.433	22.4068	22.6703	22.2736	22.7355
EVA1B_HUMAN	Q9NVM1	S70:T72	QRRDPRSSTLEPE,RDPRSSTLEPEDD	+	0.00707664	1.62758	1	1	1	0.285151	11.1	11.1271	11.5348	11.9831	11.1969	12.1487	12.0922	12.9018	11.919	13.2375	13.6558	13.3182
BAHD1_HUMAN	Q8TBE0	S180:S184	GDLGGGSRDLSPE,GGSRDLSPEPAPD	+	0.000334174	1.62591	3	2	2	6.64267e-09	15.9624	16.5675	16.6189	16.2623	16.3549	16.4635	18.1439	18.0689	18.1414	18.122	17.7266	18.1099
FHDC1_HUMAN	Q9C0D6	S499	GAFGRSSSENDVE	+	0.0146593	1.62157	1	1	1	1	15.1985	14.5478	14.9627	14.6729	15.8869	15.4758	16.0278	16.0357	16.1915	16.6318	17.1496	17.1189
IWS1_HUMAN	Q96ST2	S511	VKEAEDSDSDDNI	+	0.00120031	1.6187	1	1	1	0.000636307	13.6201	14.4146	14.4541	13.9424	14.3544	14.2742	14.5167	15.0535	15.3515	16.0984	15.5859	15.7429
SRRM1_HUMAN	Q8IYB3	S402	RRRHRPSPPATPP	+	0.000259314	1.61801	6	1	1	9.54245e-09	21.6003	21.3718	21.8215	21.5283	21.4286	21.7946	21.5117	22.1392	22.4165	23.1733	23.0882	23.344
KANK3_HUMAN	Q6NY19	S152	THERAPSPGRGVP	+	0.0200758	1.6176	2	1	1	9.5426e-09	15.1288	13.1773	13.879	15.8274	15.695	14.5933	14.9716	16.1681	15.8007	16.6297	17.1039	17.235
CDC27_HUMAN	P30260	S378	NALPRRSSRLFTS	+	0.0209576	1.61236	1	1	1	1	13.6008	14.1989	12.1214	13.4236	12.8455	12.1657	12.2344	13.3067	12.2348	14.4805	14.8115	13.9799
RELL1_HUMAN	Q8IUW5	S244	NQKERRSLMSVSG	+	0.000678287	1.61168	1	1	1	0.249406	14.8494	14.3688	14.7114	14.5241	14.8167	14.2676	15.6789	15.3712	15.5122	16.235	16.0356	16.1727
OSTP_HUMAN	P10451	S310	HELDSASSEVN--	+	0.000359305	1.60929	1	1	1	0.311093	14.2271		14.8463	14.0698	13.7112	13.9632	14.2035	14.1925	15.3204	15.3977	15.4613	15.713
RYBP_HUMAN	Q8N488	S201	QQNQSSSGSESTD	+	0.00268527	1.60869	2	1	1	0.86199	13.5288	14.3073	14.2703	13.4305	14.2567	13.8469	14.2211	14.5959	14.1766	15.397	15.4214	15.5417
ST32C_HUMAN	Q86UX6	S10:S18	GAERRGSSAAASP,AAASPGSPPPGRA	+	0.00106073	1.60603	4	1	1	0.000636523	14.1636	14.1067	14.2252	14.6136	14.1664	14.1209	14.9827	15.1118	14.7461	16.069	15.9419	15.7081
PIMRE_HUMAN	Q9BSJ6	S16	TSVRRRSLQHQEQ	+	0.0305744	1.60488	1	1	1	7.08172e-09	14.5596	16.0282	15.6688	13.7928	15.351	14.48	17.1083	16.0881	16.0387	16.3978	15.7712	16.2695
UBE2O_HUMAN	Q9C0C9	S515	GTSRKKSIPLSIK	+	0.00316903	1.6047	1	1	1	9.54353e-09	18.1664	17.9864	17.5816	18.2126	18.2128	17.9593	18.7465	18.3094	18.2734	19.5941	20.1977	19.407
IWS1_HUMAN	Q96ST2	S263	RHQASDSENEELP	+	0.000281218	1.604	1	1	1	0.0344087	14.6865	14.1368	14.7138	14.3858	14.5762	14.8288	15.1802	15.2381	15.3834	16.2794	16.1535	16.1699
GDF15_HUMAN	Q99988	S166	SPPPSQSDQLLAE	+	0.00385366	1.60295	2	1	1	0.00208461	14.6823			14.9328	14.9717	15.3865	15.8945	16.2912	16.9562	16.504	17.1461	16.4498
RIF1_HUMAN	Q5UIP0	S1431	VESTTESQDKENS	+	0.000712397	1.60116	1	1	1	0.0187151	12.1747	12.5324	11.7145	12.5859	12.2329	12.4756	13.0786	13.0225	13.5423	13.7894	14.2542	14.0543
F122A_HUMAN	Q96E09	S270:S276	TTDSPVSPAQAAS,SPAQAASPFIPLD	+	0.00303944	1.59865	1	1	1	0.240552	12.6221	12.9012	13.3171	12.8763	12.7212	13.1467	13.1836	13.3508	13.6634	14.6085	14.831	14.1007
TM131_HUMAN	Q92545	S1155	PFRRRLSFEASNP	+	0.0075086	1.5968	1	1	1	9.54254e-09	16.6184	15.4997	16.8703	17.0247	16.3319	16.4522	17.1795	17.2442	17.5774	17.918	18.672	18.0092
BOK_HUMAN	Q9UMX3	S7	MEVLRRSSVFAAE	+	0.0014203	1.5839	3	1	1	0.255222	13.9648	15.0805	14.8549	15.2041	15.1332	15.2928	15.325	15.6838	15.5975	16.6709	17.1784	16.5325
IPO9_HUMAN	Q96P70	S34	TLTGILSPVQEVR	+	0.0190721	1.58124	1	1	1	9.1811e-09	12.4106	11.2337	11.7311	12.0591	11.91	11.6052	12.0565	11.7237	13.1631	13.5403	12.7123	14.0654
TRA2A_HUMAN	Q13595	S86	RRSRSRSYTPEYR	+	0.00576666	1.57739	1	1	1	0.0129509	14.0632	13.9032	14.9152	13.3511	14.1562	13.9503	14.4442	15.1226	15.4219	15.5214	15.0674	15.6011
TBA1A_HUMAN	Q71U36	S54	SFNTFFSETGAGK	+	0.0166413	1.57361	1	1	0	0.00451068		14.8614	15.0191	14.032	14.3184	14.4303	15.3475	15.2398	15.7354	15.9492	15.1274	16.4249
TBA1B_HUMAN	P68363	S54	SFNTFFSETGAGK	+	0.0166413	1.57361	1	1	0	0.00451068		14.8614	15.0191	14.032	14.3184	14.4303	15.3475	15.2398	15.7354	15.9492	15.1274	16.4249
TBA1C_HUMAN	Q9BQE3	S54	SFNTFFSETGAGK	+	0.0166413	1.57361	1	1	0	0.00451068		14.8614	15.0191	14.032	14.3184	14.4303	15.3475	15.2398	15.7354	15.9492	15.1274	16.4249
TBA3D_HUMAN,TBA3C_HUMAN	P0DPH8,P0DPH7	S54	SFNTFFSETGAGK	+	0.0166413	1.57361	1	1	0	0.00451068		14.8614	15.0191	14.032	14.3184	14.4303	15.3475	15.2398	15.7354	15.9492	15.1274	16.4249
TBA3E_HUMAN	Q6PEY2	S54	SFNTFFSETGAGK	+	0.0166413	1.57361	1	1	0	0.00451068		14.8614	15.0191	14.032	14.3184	14.4303	15.3475	15.2398	15.7354	15.9492	15.1274	16.4249
CTIF_HUMAN	O43310	S328	ETKRKDSILPERI	+	0.000269978	1.57358	1	1	1	9.54319e-09	16.0711	16.7182	16.0594	16.9473	16.8976	16.9208	16.9467	16.9017	17.168	18.4526	18.7382	18.2956
TEX2_HUMAN	Q8IWB9	S196	SLVKSLSTEVEPK	+	0.034907	1.57243	3	1	1	0.0112802	18.4702	18.5118	17.8316	17.7339	18.5356	16.8434	18.5255	18.7309	18.4254	19.4469	19.0696	19.3137
RRP15_HUMAN	Q9Y3B9	S276	DDSRPESASDSDT	+	0.0187123	1.57142	1	1	1	1	13.5248	14.4658	14.5444	13.1447	13.9045	13.8149	14.8496	14.871	15.5833	15.4078	14.538	15.6325
MAGD2_HUMAN	Q9UNF1	S191	GEEDGSSDQSQAS	+	0.00575022	1.57021	2	2	2	0.867601	11.1516	13.0672	13.3059	12.8984	13.1109	13.2639	13.2482	14.498	14.0794	14.1229	14.994	14.8669
BZW1_HUMAN	Q7L1Q6	S413	AEEESESEAEEGD	+	0.0390686	1.57021	10	1	1	0.00305383	11.9955		13.4708	12.2822	12.3838	12.8798	13.1202	13.7801	14.31	14.4791	13.1198	14.6576
TNIK_HUMAN	Q9UKE5	S766:S769	VRANSKSEGSPVL,NSKSEGSPVLPHE	+	0.00253184	1.56877	1	1	1	1	12.8628	13.6738	12.6679	13.6671	13.3352	13.6295	13.3749	14.149	14.1051	14.7441	15.4638	15.1303
LEO1_HUMAN	Q8WVC0	S279	SARGSDSEDEVLR	+	0.0026685	1.56684	2	1	1	1.16188e-06	14.3083	13.8017	15.0957	14.3575	14.5463	14.0769	14.7724	14.693	15.6145	16.1109	15.5098	16.0606
INCE_HUMAN	Q9NQS7	S893	RYHKRTSSAVWNS	+	0.0031079	1.56369	1	1	1	1	13.9254	14.1802	13.8842	13.6218	14.0537	13.4259	14.6919	14.449	14.1735	15.4702	14.9477	15.3745
HDGR2_HUMAN	Q7Z4V5	S369	ERGSGGSSGDELR	+	0.000787434	1.56369	1	1	1	1	15.5734	14.9376		15.4669	15.0848	15.4998		15.879	15.9707	17.1227	16.8492	16.7706
PHC1_HUMAN	P78364	S786	GPLGVDSPSAELD	+	0.00170783	1.56356	2	1	1	0.185519	13.6004		14.0344	14.5599	14.8217	14.3209	14.7098	15.1312	15.2904	16.084	15.8964	16.4128
TOIP1_HUMAN	Q5JTV8	T47	DAPAYRTPPSRQG	+	0.00927378	1.56007	1	1	1	0.866483	13.0571	13.5247	13.2904	12.2716	12.696	11.8932	13.472	13.7613	14.0121	13.4138	13.897	14.2302
ZHANG_HUMAN	Q9NS37	S50	ETAAAGSPGRKQQ	+	0.0271908	1.55828	2	2	2	9.54279e-09	15.683	15.4332	15.7772	15.9958	16.0205	14.8315	16.0502	15.9466	16.6381	17.3303	17.4821	16.7102
NDRG3_HUMAN	Q9UGV2	S361	TQESCESPDVLDR	+	0.00951644	1.5555	2	1	1	0.0015126	13.8166		13.3307	13.0368	12.8161		13.2203	14.1512	14.254	14.3762		14.5877
KIF23_HUMAN	Q02241	S18	PTVKKGSQTNLKD	+	0.000316347	1.554	1	1	1	0.0129499	18.3789	18.4081	17.9732	18.7919	18.5785	18.6246	20.0271	20.8041	21.0143	20.2057	20.4285	20.0228
DEPD5_HUMAN	O75140	S502	SSCDVSSSPSLPS	+	0.0122981	1.55381	1	1	1	0.866899	14.2976	16.5264	15.128	15.6823	15.9406	16.6397	15.9977	16.211	17.3683	17.8617	17.2093	17.853
MAGI1_HUMAN	Q96QZ7	S1236:S1243	LKRGDGSVPEYDP,VPEYDPSSDRHGP	+	0.0105926	1.5531	1	1	1	1		11.7218	11.0924	10.4168	11.1811	10.135	11.5189	12.449	9.98003	11.8605	12.1942	12.3376
HMGA2_HUMAN	P52926	S101	EETEETSSQESAE	+	0.000404745	1.55161	4	1	1	0.273889	16.0898	16.6001	16.6873	16.0172	15.7095	16.1798	16.8299	17.681	17.1558	17.4501	17.5702	17.541
CTR2_HUMAN	P52569	S646	HHPRNLSSPFIFH	+	0.00440859	1.54814	1	1	1	0.0129506	14.8803	14.725	15.1297	14.5184	14.7731	14.3138	16.2492	16.1478	16.07	15.8968	16.544	15.8089
CTDP1_HUMAN	Q9Y5B0	S458	FDLSSDSESSSES	+	0.00545186	1.54673	1	1	1	0.304375	15.0163	15.3158	15.2109	13.307	14.0576	14.0102	14.9212	14.9581	14.3422	15.2525	15.1402	15.6223
E41L2_HUMAN	O43491	S683	LQTQGSSHETLNI	+	0.00772218	1.5447	1	1	1	0.348079	15.1907	15.549	14.9525	14.8217	15.4977	14.6845	15.7006	15.9948	15.9185	16.515	16.8795	16.2436
SF3A3_HUMAN	Q12874	S295	KGKSLESLDTSLF	+	0.00431917	1.54307	1	1	1	9.54355e-09	13.1015	13.1077	14.1153	12.6665	12.385	12.6058	12.401	13.1501	13.8274	14.0149	13.7074	14.5642
DOCK7_HUMAN	Q96N67	S946	PWGSNPSPSAEST	+	0.0110463	1.54055	1	1	1	0.00093995	13.6187	15.3554	14.2737	14.4539	14.4749	13.719	14.8561	15.2679	15.2566	15.3042	15.8517	16.1134
PKP4_HUMAN	Q99569	S281	YSQRPASPTAIRR	+	0.00292276	1.53977	4	2	2	0.012951	20.1677	19.353	19.9868	18.8373	19.4676	18.8987	19.7086	20.2521	20.1757	20.5602	20.4147	20.8479
T2FA_HUMAN	P35269	S377:S385	KRERKPSGGSSRG,GSSRGNSRPGTPS	+	0.00447127	1.53915	2	2	2	0.359491	16.6373	16.1051	15.8969	16.8888	16.3437	16.4798	15.9435	16.7728	16.409	18.223	18.4044	17.7024
PRC2C_HUMAN	Q9Y520	S2260	RKAWENSPNVREK	+	0.0464744	1.53685	1	1	1	8.78185e-09	14.5101	16.2702	15.1969	14.3023	15.6989	16.0076	16.1053	14.9634	14.9087	16.6361	16.9168	17.0665
LMO7_HUMAN	Q8WWI1	S276	GREGFESDTDSEF	+	0.00675621	1.5365	4	2	2	0.000636798	16.7352	15.7991	16.4528	17.0856	18.0389	17.6547	17.427	17.9203	18.1535	18.9105	19.2747	19.2035
IWS1_HUMAN	Q96ST2	S313	PQKGPASDSETED	+	0.00146614	1.53392	3	2	2	0.000636793	14.5723	14.7929	14.7371	15.0733	14.5607	14.9611	15.2836	15.5497	16.1071	16.2702	16.2864	16.6403
PABP4_HUMAN	Q13310	S319	EFSPFGSITSAKV	+	0.00997562	1.53305	1	1	1	0.0135327	13.7035	13.0454	13.2597	12.9538	13.1076	13.435	13.2553	13.7686	14.2971	14.8489	14.1186	15.1281
EMAL4_HUMAN	Q9HC35	S200	KLSKIPSTPKLIP	+	0.00198976	1.53222	4	1	1	0.0207276	19.4652	19.0835	19.183	18.6244	19.1907	18.5313	18.8273	20.261	19.8305	20.3418	20.3932	20.208
SGO2_HUMAN	Q562F6	S266	RRWEKPSPSNVTE	+	0.00825997	1.53174	1	1	1	0.434607	14.4539	15.7625	14.7175	15.4872	16.0551	15.3474	17.4201	17.1823	17.0649	17.598	17.0632	16.8238
ZN609_HUMAN	O15014	S626	SNDAFDSLERKCM	+	0.0412652	1.52662	1	1	1	1	11.6542		12.2702	10.717	11.7036	11.6026	11.9085	11.6721	12.4075		13.1127	12.6227
TRA2A_HUMAN	Q13595	S262	YRRRSPSPYYSRY	+	0.00218596	1.52623	3	2	0	0.0233154	15.9128	16.3461	16.1681	15.7377	15.7556	16.001	15.9901	16.2163	16.7302	17.7402	17.0616	17.2711
TRA2B_HUMAN	P62995	S266	YRRRSPSPYYSRG	+	0.00218596	1.52623	3	2	0	0.0233154	15.9128	16.3461	16.1681	15.7377	15.7556	16.001	15.9901	16.2163	16.7302	17.7402	17.0616	17.2711
MYO6_HUMAN	Q9UM54	T405	AGGTKGTVIKVPL	+	0.00476226	1.52612	1	1	1	0.0233154	13.73	14.7009	13.5276	13.3797	13.9884	13.8806	13.9943	14.5082	14.5138	15.6486	15.0038	15.1747
S38AA_HUMAN	Q9HBR0	S802	QDLNQRSLEHSEG	+	0.0194552	1.52554	2	1	1	9.54319e-09	12.9448	13.6765		14.6235	15.2422	14.1297	15.2249	15.6781	15.6999	15.7506	16.2291	16.5923
K22E_HUMAN	P35908	S191	LNNKFASFIDKVR	+	0.0286561	1.52535	3	3	0	7.95819e-09	17.6769	16.7575	17.3211	17.568	16.6336	16.122	16.3687	17.1878	17.4319	18.4278	17.9653	18.5067
K22O_HUMAN	Q01546	S196	LNNKFASFIDKVR	+	0.0286561	1.52535	3	3	0	7.95819e-09	17.6769	16.7575	17.3211	17.568	16.6336	16.122	16.3687	17.1878	17.4319	18.4278	17.9653	18.5067
K2C3_HUMAN	P12035	S211	LNNKFASFIDKVR	+	0.0286561	1.52535	3	3	0	7.95819e-09	17.6769	16.7575	17.3211	17.568	16.6336	16.122	16.3687	17.1878	17.4319	18.4278	17.9653	18.5067
K2C5_HUMAN	P13647	S181	LNNKFASFIDKVR	+	0.0286561	1.52535	3	3	0	7.95819e-09	17.6769	16.7575	17.3211	17.568	16.6336	16.122	16.3687	17.1878	17.4319	18.4278	17.9653	18.5067
K2C6A_HUMAN	P02538	S176	LNNKFASFIDKVR	+	0.0286561	1.52535	3	3	0	7.95819e-09	17.6769	16.7575	17.3211	17.568	16.6336	16.122	16.3687	17.1878	17.4319	18.4278	17.9653	18.5067
K2C6B_HUMAN	P04259	S176	LNNKFASFIDKVR	+	0.0286561	1.52535	3	3	0	7.95819e-09	17.6769	16.7575	17.3211	17.568	16.6336	16.122	16.3687	17.1878	17.4319	18.4278	17.9653	18.5067
K2C6C_HUMAN	P48668	S176	LNNKFASFIDKVR	+	0.0286561	1.52535	3	3	0	7.95819e-09	17.6769	16.7575	17.3211	17.568	16.6336	16.122	16.3687	17.1878	17.4319	18.4278	17.9653	18.5067
K2C7_HUMAN	P08729	S104	LNNKFASFIDKVR	+	0.0286561	1.52535	3	3	0	7.95819e-09	17.6769	16.7575	17.3211	17.568	16.6336	16.122	16.3687	17.1878	17.4319	18.4278	17.9653	18.5067
K2C75_HUMAN	O95678	S162	LNNKFASFIDKVR	+	0.0286561	1.52535	3	3	0	7.95819e-09	17.6769	16.7575	17.3211	17.568	16.6336	16.122	16.3687	17.1878	17.4319	18.4278	17.9653	18.5067
K2C79_HUMAN	Q5XKE5	S155	LNNKFASFIDKVR	+	0.0286561	1.52535	3	3	0	7.95819e-09	17.6769	16.7575	17.3211	17.568	16.6336	16.122	16.3687	17.1878	17.4319	18.4278	17.9653	18.5067
K2C8_HUMAN	P05787	S104	LNNKFASFIDKVR	+	0.0286561	1.52535	3	3	0	7.95819e-09	17.6769	16.7575	17.3211	17.568	16.6336	16.122	16.3687	17.1878	17.4319	18.4278	17.9653	18.5067
KRT84_HUMAN	Q9NSB2	S178	LNNKFASFIDKVR	+	0.0286561	1.52535	3	3	0	7.95819e-09	17.6769	16.7575	17.3211	17.568	16.6336	16.122	16.3687	17.1878	17.4319	18.4278	17.9653	18.5067
TTC7B_HUMAN	Q86TV6	S678	LSEVASSLQSSAP	+	0.00157742	1.52424	2	1	1	0.0129503	16.4217	16.1812	16.8134	16.481	16.2439	16.5619	17.2427	17.6125	17.9002	17.6602	17.933	18.2663
TICRR_HUMAN	Q7Z2Z1	S1001:S1013	IGVVEESPEKGDE,EISLRRSPRIKQL	+	0.000592876	1.52186	1	1	1	0.221075	15.5842	15.4364	15.4271	15.5174	15.8434	15.3218	16.3582	16.4313	16.2851	17.0948	17.0331	17.1203
ZC11B_HUMAN	A0A1B0GTU1	S132	SVQSNTSPQLRSV	+	0.0230031	1.52173	1	1	1	0.00328002	14.4057	13.9662	13.7708	14.5442	13.7369		15.8848	15.6483	15.7582	15.3764	15.8191	15.7914
PANK1_HUMAN	Q8TE04	S215	LLPQHDSPAKKCR	+	0.0182596	1.52025	1	1	1	6.41854e-09	15.8442	15.3736	15.504	14.8407	16.1029	15.1525	16.9202	16.4755	15.8782	17.0926	16.7304	16.8339
CAMP1_HUMAN	Q5T5Y3	S629	IVSRRPSEGPQPL	+	0.00588266	1.51761	2	1	1	7.08463e-09	14.5018	14.4643	14.6556	14.8264	14.2241	13.9111	15.1479	14.8792	15.1555	15.7413	16.0204	15.7527
RIN1_HUMAN	Q13671	S291	QLLRRESSVGYRV	+	0.00204208	1.51686	1	1	1	0.215959	13.4636	12.4922	13.3025	12.8129	13.4795	13.1076	13.6819	12.8772	13.6856	14.6688	14.4866	14.7951
BMS1_HUMAN	Q14692	S524	AEEADESSEEEDC	+	0.0348846	1.51593	1	1	1	1		10.9591	11.6086		10.5098	10.3416	11.1649	11.2931	11.8387	12.5721	11.6599	11.5928
ARI5B_HUMAN	Q14865	S1032	KKARAVSPLDPSK	+	0.00417658	1.51553	1	1	1	9.54326e-09	17.23	16.7519	17.4994	17.5825	17.4502	17.7173	18.1836	18.165	17.8405	18.797	18.9137	19.586
HELLS_HUMAN	Q9NRZ9	S515	KRRTRKSINYSKI	+	0.00341856	1.51544	1	1	1	9.54389e-09	15.4341	15.8975	15.5278	15.8672	16.5882	16.1065	17.2388	17.565	17.1119	17.9442	17.5882	17.5759
NUCKS_HUMAN	Q9H1E3	S229:S234	SPPPEKSGDEGSE,KSGDEGSEDEAPS	+	0.00350369	1.51468	1	1	1	0.397297	12.4022	11.8831	12.138	11.6533	11.982	12.1152	12.0775	12.8251	12.4661	13.0261	13.6022	13.6662
HNRPF_HUMAN	P52597	S186	YIEVFKSSQEEVR	+	0.00445192	1.51456	1	1	1	0.353932	17.4768	17.5095	17.1522	17.1971	16.999	16.5231	17.7996	18.0619	18.4833	18.3124	18.1973	18.7531
SYTL2_HUMAN	Q9HCH5	S488	RDRQQGSEEEPSP	+	0.000456453	1.51381	1	1	1	8.16073e-09		15.4354	14.0484	14.6059	14.6407		16.3249	16.286	16.037	16.238	16.0053	16.168
LIPA1_HUMAN	Q13136	S741	TIKCETSPPSSPR	+	0.00127087	1.51316	3	1	0	0.0233137	17.3863	16.6922	17.3332	16.875	16.395	16.3618	17.2547	17.5736	17.4146	18.1875	17.8929	18.0908
LIPA4_HUMAN	O75335	S700	TIKCETSPPSSPR	+	0.00127087	1.51316	3	1	0	0.0233137	17.3863	16.6922	17.3332	16.875	16.395	16.3618	17.2547	17.5736	17.4146	18.1875	17.8929	18.0908
XPC_HUMAN	Q01831	S884	AGGGLSSDEEEGT	+	0.0464779	1.51229	1	1	1	0.2145	12.9643		12.7721	12.682	11.304	11.3415	12.3169	12.3575	13.2523	12.9301	13.1018	13.8324
TRA2A_HUMAN	Q13595	S260	YRYRRRSPSPYYS	+	0.0287866	1.51167	4	1	0	0.00648986	18.4219	18.3767	18.1101	17.8217	17.6579	19.0806	17.8367	19.1349	18.3099	19.7692	19.5987	19.7272
TRA2B_HUMAN	P62995	S264	QIYRRRSPSPYYS	+	0.0287866	1.51167	4	1	0	0.00648986	18.4219	18.3767	18.1101	17.8217	17.6579	19.0806	17.8367	19.1349	18.3099	19.7692	19.5987	19.7272
SIN3A_HUMAN	Q96ST3	T334	FLEILHTYQKEQR	+	0.00169087	1.50887	1	1	1	0.0247852	18.986	19.236	18.8279	18.9592	19.127	19.1927	18.0058	19.4447	19.973	20.7278	20.8472	20.2306
NGAP_HUMAN	Q9UJF2	S946:S954	QTQQVQSPVDSAT,VDSATMSPVERTA	+	0.00842084	1.50773	1	1	1	0.0233153	12.1205	11.0804	11.4264	10.5313	10.5212	11.4228	12.3035	12.5503	12.0463	12.3632	12.4689	12.1664
RMP_HUMAN	O94763	S414	SILKSRSRENSVC	+	0.00163165	1.50265	2	1	1	0.000636499	14.3278	13.501	14.2151	14.5852	14.1118	13.9453	14.0582	14.422	14.2065	15.8068	15.715	15.6285
DOCK7_HUMAN	Q96N67	S929	GLDRSNSWVNTGG	+	0.00122555	1.50188	2	1	1	0.336314	17.6431	17.5303	17.7356	17.8344	18.0182	17.7462	18.3488	18.8776	18.7593	19.0435	19.5875	19.4734
EPIPL_HUMAN	P58107	S2508	AEAEAGSPRPDPR	+	0.00239722	1.50097	2	1	1	9.5429e-09	12.1813		12.2616	12.9064	13.1873	13.6477	13.8587	14.4574	14.3908	14.799	14.671	14.7743
EPIPL_HUMAN	P58107	S3044	AEAEAGSPRPDPR	+	0.00239722	1.50097	2	1	1	9.5429e-09	12.1813		12.2616	12.9064	13.1873	13.6477	13.8587	14.4574	14.3908	14.799	14.671	14.7743
EPIPL_HUMAN	P58107	S3575	AEAEAGSPRPDPR	+	0.00239722	1.50097	2	1	1	9.5429e-09	12.1813		12.2616	12.9064	13.1873	13.6477	13.8587	14.4574	14.3908	14.799	14.671	14.7743
EPIPL_HUMAN	P58107	S4109	AEAEAGSPRPDPR	+	0.00239722	1.50097	2	1	1	9.5429e-09	12.1813		12.2616	12.9064	13.1873	13.6477	13.8587	14.4574	14.3908	14.799	14.671	14.7743
EPIPL_HUMAN	P58107	S4645	AEAEAGSPRPDPR	+	0.00239722	1.50097	2	1	1	9.5429e-09	12.1813		12.2616	12.9064	13.1873	13.6477	13.8587	14.4574	14.3908	14.799	14.671	14.7743
CEP89_HUMAN	Q96ST8	S173	LLHEVNSEDDENI	+	0.00886746	1.50037	1	1	1	0.249952	16.4591	16.9916	17.2663	16.3024	16.7973	15.8143	16.79	17.1478	17.592	17.6792	17.6585	18.0774
AT10D_HUMAN	Q9P241	S977	ALPEQVSLSEDLL	+	0.0111344	1.49931	1	1	1	0.023315			12.6321	12.4821	12.801		12.6588			14.4363	14.1859	13.8003
SMC1A_HUMAN	Q14683	S957	SQEEGSSQGEDSV	+	0.0365506	1.49767	3	1	1	0.0129505	12.9536	12.2844	12.1695	12.2079	13.7395	12.3831	12.879	14.1252	12.4461	14.3148	14.2314	14.2774
HELLS_HUMAN	Q9NRZ9	S503	KETIELSPTGRPK	+	0.00654968	1.49618	2	2	2	0.0129501	15.179	15.6551	15.5565	15.0584	15.6825	15.6121	18.2074	17.2886	16.9458	17.3164	16.5894	16.9357
SQSTM_HUMAN	Q13501	S28	RFSFCCSPEPEAE	+	0.0101817	1.4958	1	1	1	0.0233158	15.2543	14.766	15.1309	15.2473	14.7243	15.3244	15.3402	16.0234	15.7528	16.6982	16.9957	16.0895
NOP53_HUMAN	Q9NZM5	T28	FLGLRPTSVDPAL	+	0.00058392	1.49347	4	4	4	0.204565	17.3094	17.2545	16.9515	17.0862	16.9423	17.0575	18.5576	18.5007	18.2055	18.5499	18.757	18.2596
M4K4_HUMAN	O95819	S900	DPTRKGSVVNVNP	+	0.00154796	1.49344	2	2	1	8.5217e-09	15.6118	15.786	15.1613	15.9611	15.5329	15.6522	17.0137	15.754	16.1678	17.0088	17.4951	17.1226
RBM20_HUMAN	Q5T481	S1080	DGACEGSPLEEKA	+	0.0248718	1.49292	1	1	1	7.91733e-09	14.4582	15.4989	14.1987	14.4376	14.5332		14.6203	15.3567	15.7407	15.8033	15.6143	16.5173
NCOA7_HUMAN	Q8NI08	Y88	TELKRYYSIDDNQ	+	0.0293284	1.4908	1	1	1	1	15.3	14.7334	14.5561	16.3338	14.856	15.6197	15.4282	16.3731	16.3185	17.2189	16.8161	17.2469
RASF5_HUMAN	Q8WWW0	S182	LSRDRPSPESTLT	+	0.0243567	1.49006	1	1	1	9.54412e-09	13.8108	14.306	13.508	13.0992	13.9466	14.5511	14.2506	14.5187	14.3728	15.2926	15.4241	15.3503
UBP37_HUMAN	Q86T82	S457	WKTEPVSGEENSP	+	0.02485	1.48902	1	1	1	4.04842e-06	12.6566	13.2907	13.4851	12.8067	13.1097	11.8929	13.9891	14.3187	14.5927	14.2757	13.6601	14.3407
SEPT9_HUMAN	Q9UHD8	S23	RRLGDSSGPALKR	+	0.0390062	1.48811	2	1	1	1	15.6394	16.4801	14.1039	16.2023	15.6467	14.6829	13.8686	14.335	14.3091	17.2004	17.2219	16.574
H2AW_HUMAN	Q9P0M6	S251	VKELRKSQGPLEV	+	0.0414634	1.48227	1	1	1	9.54268e-09	11.0905	12.2732	11.755	10.0556	11.505	11.4043	11.6626	11.5543	12.0322	12.1213	12.7138	12.5767
GAB3_HUMAN	Q8WWW8	S344	LVPRRISLSGLDN	+	0.00302948	1.48106	1	1	1	9.54425e-09	15.3271	14.3602	15.1746	15.7768	15.4521	15.5968	15.858	16.4433	16.2233	16.8044	17.5011	16.9634
DSN1_HUMAN	Q9H410	S41	FAKTSASLEMNQG	+	8.41735e-05	1.48039	1	1	1	1.18514e-06	13.9557	13.7169	14.1078	13.3286	13.1753	13.2688	13.8737	14.2733	14.7645	14.7188	14.6108	14.8843
TOPK_HUMAN	Q96KB5	S32	TINIPASPFMQKL	+	0.0123027	1.47882	3	1	1	7.85657e-09	15.2077	14.8874	14.5137	14.1196	15.1697	14.9792	16.5067	16.3877	16.1479	16.3559	16.3333	16.0158
PURA_HUMAN	Q00577	T183	GPGLGSTQGQTIA	+	0.00270605	1.47671	1	1	1	1	13.2694			13.104	12.7798	12.6464	12.4531	12.3852	13.7871	14.6594	14.2385	14.0625
CDCA3_HUMAN	Q99618	T10	AKSVPVTPARPPP	+	0.0058522	1.47386	2	1	1	9.54262e-09	16.6145	17.1807	16.8736	16.3746	17.1542	16.51	18.2864	17.971	17.6143	18.3233	18.2469	17.8901
ITB4_HUMAN	P16144	S1428	AGGKGGSLPRSAT	+	0.00151404	1.47308	1	1	1	5.44666e-09	15.1492	14.4288	15.1258	14.6929	14.6895	14.2026	14.5145	15.1698	15.2072	15.8711	15.9368	16.1963
AF1L2_HUMAN	Q8N4X5	S344	NLGRKKSTSLEPV	+	0.0117394	1.47283	1	1	1	0.264425	15.8854	18.3896	17.7047	15.1392	14.9422	15.0388	15.262	15.4005	15.9388	15.8629	16.7359	16.9399
DOCK9_HUMAN	Q9BZ29	S21	KFTRALSKPGTAA	+	0.00368492	1.47196	2	1	1	9.54346e-09	17.4963	17.3846	16.9302	17.3249	17.6146	16.859	18.549	18.2013	18.3452	18.7713	18.5503	18.8928
SSRP1_HUMAN	Q08945	S688	RRRSEDSEEEELA	+	0.00146981	1.47177	1	1	1	0.303213	12.4933	11.2623	12.5527	11.7716	11.6671	11.9332	13.1231	12.6367	13.2201	13.6056	13.1215	13.0601
ZCHC2_HUMAN	Q9C0B9	S652	GRESFESEEEKDR	+	0.0194075	1.4693	1	1	1	0.307292	11.5062	11.6148	11.0409	11.7628	11.7807	10.8419	11.8962	12.3254	10.8933	12.9035	13.3499	12.5399
FOXC1_HUMAN	Q12948	S235:S248	ENGTCPSPPQPLS,PAAALGSGSAAAV	+	0.00674746	1.46663	1	1	1	1	13.8228	12.8564	13.9734	13.7472	12.9431	13.2933	12.8156	13.9155	13.2143	14.5314	15.0961	14.756
PAGE4_HUMAN	O60829	T85	SDVKEKTPPNPKH	+	0.00500998	1.46327	1	1	1	0.0908007	14.5487	14.17	13.461	14.936	14.1336	14.7571	13.6822	15.2836	15.1235	15.9015	16.2348	16.0801
KI67_HUMAN	P46013	S1098	PKEEAQSLEDLAG	+	0.029839	1.46055	1	1	1	9.54385e-09	13.5685	13.7754	13.8534	12.1789	13.5938	12.9963	15.4363	14.401	14.8542	14.6162	14.0638	14.4706
KI67_HUMAN	P46013	S2072	PKEEAQSLEDLAG	+	0.029839	1.46055	1	1	1	9.54385e-09	13.5685	13.7754	13.8534	12.1789	13.5938	12.9963	15.4363	14.401	14.8542	14.6162	14.0638	14.4706
DEN4C_HUMAN	Q5VZ89	S1060	GMLLKKSSLDSNS	+	0.0378079	1.45866	1	1	1	0.321742	13.9908	14.4332	14.052	13.2276	14.5078	12.9952	14.0109	14.9189	14.5329	15.1684	15.0517	14.8866
FMNL3_HUMAN	Q8IVF7	S174	LRSWSRSIEDLQP	+	0.000863302	1.45826	1	1	1	1.17705e-06	11.0645			11.4755	11.7153	11.4968	11.8843	12.7047	12.5739	12.7564	13.2513	13.0546
ERGI2_HUMAN	Q96RQ1	S11	NRKKTLSLVKELD	+	0.00727609	1.4577	1	1	1	0.000636226	16.9093	16.3528	16.6965	16.8152	16.6222	15.9541	17.2272	17.4748	17.6324	18.0173	17.6742	18.0731
NDRG2_HUMAN	Q9UN36	T330:T334	RLSRSRTASLTSA,SRTASLTSAASVD	+	0.0238245	1.45765	1	1	1	0.866854	13.8864	14.3628	13.616	13.2846	14.3235	13.0475	14.491	14.4188	13.8841	15.1076	14.7648	15.1562
TNR16_HUMAN	P08138	T293	SRPVNQTPPPEGE	+	0.0121744	1.45745	2	1	1	9.54407e-09	14.0349	14.6589	15.5096	15.3238	15.6441	15.575	16.2969	16.422	16.5813	16.4307	16.9439	17.5407
SARG_HUMAN	Q9BW04	S502	STEKDASPKTSTS	+	0.0141081	1.45668	2	1	1	9.0245e-09	16.7984	16.7972	17.1022	17.4183	18.4385	17.853	18.173	18.3959	18.8627	19.072	19.2965	19.7113
KI67_HUMAN	P46013	T1047	VGKFTRTSGETTH	+	0.00190599	1.45506	2	2	2	0.86696	13.4868	13.5719	13.7391	13.4333	13.7947	13.4677	15.2651	15.1855	14.5285	15.2838	15.0574	14.7198
LYN_HUMAN	P07948	S6	#NAME?	+	0.016086	1.45394	1	1	1	0.867609	15.2241	13.1489	13.0239	14.7965	13.9982	14.0949	14.5446	14.6239	14.4764	15.4209	16.268	15.5625
F122B_HUMAN	Q7Z309	S141	PPSPVPSPRRFSR	+	0.00740676	1.44977	6	1	1	9.54383e-09	16.0183	16.3204	16.2279	15.9634	16.8545	16.1525	17.6573	17.278	17.001	17.9622	17.6206	17.7369
TCF20_HUMAN	Q9UGU0	S1418	VASDLVSPANQEL	+	0.00116002	1.44961	1	1	1	0.0129499	14.386	14.9705		14.6382	14.411	14.5175	15.2676	15.8102	16.1527	16.229	16.0145	15.6719
SYF1_HUMAN	Q9HCS7	S851	PAAVFGSLKED--	+	0.00446631	1.44818	1	1	1	7.36521e-09	16.2078	16.4239	16.7053	15.766	15.2822	16.0026	16.0443	16.4384	17.0665	17.1043	16.9147	17.3764
RBM20_HUMAN	Q5T481	S980	AEISLKSPRELPS	+	0.00804583	1.44816	1	1	1	0.404568	14.9483	14.7225	14.0195	15.7083	15.8346	16.1742	16.4205	17.111	16.8941	16.8835	17.7842	17.3937
TIAM2_HUMAN	Q8IVF5	S1583	QTVKQGSPTKDIE	+	0.000264242	1.44786	1	1	1	0.159032	14.7811		14.4932	16.0106	15.9795	16.233	16.4856	16.7956	16.5844	17.5588	17.3538	17.6541
TRA2A_HUMAN	Q13595	T88	SRSRSYTPEYRRR	+	0.028719	1.44674	1	1	1	0.221894	13.3509	14.1141	14.8535	13.402	14.4071	13.1705	13.565	15.0539	15.5	14.8852	14.9132	15.5215
DCAF6_HUMAN	Q58WW2	T654:S657	DSALQDTDDSDDD,LQDTDDSDDDPVL	+	0.0225351	1.44468	2	1	1	0.0107623	14.558	13.6695	12.8841	13.7189	12.6542	13.3852		13.5281	14.7083	15.0071	14.2084	14.8768
LMO7_HUMAN	Q8WWI1	S246	HHKREDSFESLDS	+	0.00276277	1.44458	2	1	1	1.15677e-06	13.4094	13.7889	14.6555	14.2273	14.8637	14.4552	16.3154	15.437	15.1349	15.7273	16.0804	16.0724
LDB1_HUMAN	Q86U70	S323	SNSKKKSPASTFA	+	0.0254859	1.44259	2	1	1	0.308268	17.1365	15.5377	16.898	16.5131	16.5328	15.316	16.6893	17.4905	17.3569	17.747	17.5502	17.3924
NF2IP_HUMAN	Q8NCF5	S90	SRDNSNSDSEGED	+	0.00538774	1.43804	1	1	1	0.499896	12.6471	13.1491	13.3994	12.5617	13.336	12.8357	12.9675	13.8748	14.3427	14.5901	14.322	14.1355
SC16A_HUMAN	O15027	S1964	PDGPLASPARVPM	+	0.010432	1.43206	2	1	1	7.93688e-09	15.8108	15.8818	16.1986	15.7289	15.9643	16.5977	17.1586	16.3178	16.7432	17.1723	17.7003	17.7145
BLVRB_HUMAN	P30043	S82	GTRNDLSPTTVMS	+	0.00991603	1.43087	1	1	1	0.508524	13.9136	13.4939	13.9434	14.2148	14.0122	14.2745	14.2132	14.6869	15.2521	15.3673	15.2343	16.1925
H2AY_HUMAN	O75367	S120	LAKKRGSKGKLEA	+	0.000868211	1.42933	1	1	1	7.67103e-09	13.2482	13.228	13.4537	13.4816	13.9449	13.8204	13.9162	14.1223	14.2851	15.0452	15.3224	15.1672
TOR4A_HUMAN	Q9NXH8	S87	SPAELPSRTPRKK	+	0.000284824	1.42767	1	1	1	0.33653	15.5948	15.0342	15.5196	15.4858	15.727	15.4031	16.4332	15.7646	15.8902	17.1064	16.8864	16.9061
REEP3_HUMAN	Q6NUK4	S150	ITERLRSFSMHDL	+	0.012839	1.42752	2	1	1	1	15.5037	15.4759	15.7607	16.2722	15.6725	15.499	16.0324	16.7164	16.2388	16.8567	17.1947	17.6748
RS17_HUMAN	P08708	T130	VGMNFKTPRGPV-	+	0.00469265	1.42679	6	1	1	9.54418e-09	16.9619	17.1398	16.7176	16.7764	16.7663	16.3832	18.4006	17.637	17.4299	18.4688	18.0026	17.7349
ARHGH_HUMAN	Q96PE2	S1331	GSLRRSSMSLYTA	+	0.00495113	1.42588	1	1	1	1	14.0754	13.9924		14.0308	13.5946		13.9021	13.7333	14.8396	15.0982	15.3645	15.2531
SRBS1_HUMAN	Q9BX66	S89	PSSSPASPQETRQ	+	0.0086009	1.42485	4	2	2	9.54314e-09	10.9184	11.6632	12.628	13.5769	12.9981	12.6411	13.3918	13.7978	13.9286	14.2708	14.5635	14.6564
RB_HUMAN	P06400	S249:T252	VIPINGSPRTPRR,INGSPRTPRRGQN	+	0.0046589	1.42427	4	1	1	8.19803e-09	18.5651	19.0257	18.5143	18.7471	19.3447	18.5261	20.5585	19.8797	19.4945	20.3504	20.1972	20.343
SPTB2_HUMAN	Q01082	S2160:S2165	ATEQRTSSKESSP,TSSKESSPIPSPT	+	0.00504147	1.42406	2	1	1	1	17.1178	17.4286	17.199	17.0959	16.586	16.7126	17.7193	18.1327	17.6389	18.2691	18.5494	17.8481
HDGR2_HUMAN	Q7Z4V5	S366	GEAERGSGGSSGD	+	0.0181202	1.42301	2	2	2	0.838488	15.3014	15.7789	16.328	15.4259	16.1197	16.0269	17.2746	16.4548	16.8259	17.4339	16.706	17.7016
MAP7_HUMAN	Q14244	S268	AAHSRNSMDRPKL	+	0.00740553	1.42223	1	1	1	0.299435	14.3475	14.9134	13.842	14.3638	14.7696	14.416	14.6307	15.1701	14.7277	16.1967	16.1872	15.4322
H2AX_HUMAN	P16104	S140	KKATQASQEY---	+	0.00354359	1.41951	1	1	1	0.00063589	17.3877	16.971	17.4944	17.0501	16.8049	16.9243	16.4303	17.5204	17.7195	18.6982	17.9425	18.3972
GTSE1_HUMAN	Q9NYZ3	S152	TYYLSDSPLLGPP	+	0.00435758	1.41623	2	1	1	0.000636066	14.4366	15.3575	15.5783	14.8808	15.4858	15.4825	17.0676	16.6985	16.5979	16.7136	16.9299	16.4543
ATX10_HUMAN	Q9UBB4	S430	NLTEDNSQNQDLI	+	0.00350778	1.41418	2	1	1	9.54393e-09	15.4443	15.2957	15.7197	15.5873	15.142	15.0523	16.289	16.2552	16.5518	16.5838	16.4567	16.9836
MTA2_HUMAN	O94776	T534	APLKPKTPRGTKT	+	0.00128652	1.41327	2	1	1	6.68634e-09	17.2873	17.951	17.472	17.4911	17.9701	17.4505	19.217	18.694	18.5297	18.9547	19.141	19.0559
NCOA3_HUMAN	Q9Y6Q9	S857:S867	PYNRAVSLDSPVS,PVSVGSSPPVKNI	+	0.00949003	1.41135	1	1	1	0.345583		13.0004	12.7867	12.4772	11.9114	12.3334	13.6675	13.6187	13.4946	14.0576	13.1968	13.7016
LAR4B_HUMAN	Q92615	S649	TELRKPSYAEICQ	+	0.00382681	1.41029	1	1	1	0.0110156	14.5227	13.726	14.2844	14.4396	14.4776	14.6336	15.3066	14.9389	14.9153	15.7017	16.3802	15.6998
RGAP1_HUMAN	Q9H0H5	S203:S206	PVKKTRSIGSAVD,KTRSIGSAVDQGN	+	6.73833e-06	1.40977	10	1	1	8.32701e-09	18.1069	18.273	18.1603	17.9647	18.0404	18.0869	19.3407	19.4673	19.6035	19.4069	19.4161	19.4983
PDE4A_HUMAN	P27815	S688	AIRQSPSPPPEEE	+	0.0329419	1.4092	2	1	1	0.000636449	12.719	12.4557	13.3581	11.9189	13.3365	12.8255	13.8957	13.0048	13.4458	14.0344	13.8855	14.3887
PARP8_HUMAN	Q8N3A8	S459	RRLSLTSGLIGIL	+	0.00714336	1.4087	1	1	1	1	14.5078	13.8166	14.2392	14.6522	13.9636	14.5654	14.5018	14.8254	15.1418	15.4558	16.0094	15.942
MAP4_HUMAN	P27816	T819	AAAVASTGPSSRS	+	0.00621175	1.40841	1	1	1	1	15.0162	15.7171	15.5954	14.9004	15.6114	15.0269	15.888	16.0248	16.399	16.316	16.846	16.602
HDGR2_HUMAN	Q7Z4V5	S240	SDSKADSDGAKPE	+	0.0062132	1.40728	1	1	1	0.337331	11.6132	12.7711	11.6189	12.0723	11.8371	12.4436	12.611	12.5104	13.2964	13.751	13.1254	13.6985
SUGP2_HUMAN	Q8IX01	S887	REAELESPEVMPE	+	0.019815	1.40711	2	1	1	7.25013e-09		14.486	14.9641	13.9542	13.2136	13.3131	15.5182	15.342	15.1886	15.3015	14.328	15.0726
MSX1_HUMAN	P28360	S148	RTPWMQSPRFSPP	+	0.0039818	1.4062	1	1	1	0.564874	16.7274	15.9277	15.7951	16.8104	16.8633	17.1287	16.7773	17.2197	16.879	17.9399	18.6736	18.4076
CDC27_HUMAN	P30260	T446	GKISTITPQIQAF	+	0.00508905	1.40428	1	1	1	0.000637245	12.9222	13.2075	13.1388	13.6051	13.314	13.0354	13.8092	14.4874	15.024	14.7387	15.0449	14.3837
F219B_HUMAN	Q5XKK7	S35	GAAGPPSGQIGNR	+	0.000160365	1.40422	1	1	1	7.48867e-09	11.5659	11.1636	11.6088	10.6324	10.5867	10.6526	11.249	11.8742	12.1962	12.2136	11.8707	12
ITPI2_HUMAN	P28290	S466	MTQQKDSFEMEEV	+	0.0169829	1.40119	1	1	1	0.00855032	14.948	13.9393	14.0506	14.2833	14.1633	13.2627	12.8047	14.1991	14.3333	15.2017	15.6019	15.1093
U2AFL_HUMAN	Q15695	S435	GRNRHRSWDQGRR	+	0.0373996	1.40073	1	1	1	9.54418e-09	12.6848	13.273	11.3691	12.0256	11.792	10.8352	12.4596	13.2775	12.5123	13.1665	13.2839	12.4047
AHNK_HUMAN	Q09666	T376	LKGPQITGPSLEG	+	0.0121486	1.40021	1	1	1	0.857123	14.8314	14.9461	14.115	13.5578	13.8736	14.2426	14.8065	14.7828	14.1457	14.9299	15.1639	15.7808
KIF14_HUMAN	Q15058	S100	TTRNKESSLLVSE	+	0.0100797	1.39796	1	1	1	0.328853	13.7591	14.8414	14.5159	13.5993	14.356	14.0705	16.7462	15.7344	15.5979	15.6855	14.996	15.5382
FHDC1_HUMAN	Q9C0D6	S949	NSVRRASTGAEEQ	+	0.00530349	1.39558	1	1	1	0.231649	13.0904	12.9595	12.4719	13.2808	13.4392	13.6603	13.7887	14.1377	13.8941	14.8435	15.257	14.4665
ABLM3_HUMAN	O94929	T279	HRRTSETSISPPG	+	0.0129272	1.39536	1	1	1	0.867544				13.8372	13.5179		14.1827	14.1739	14.9966	15.0866		15.0592
2A5D_HUMAN	Q14738	T538	YSMETETPTAEDI	+	0.00256588	1.39391	2	1	1	0.023315	15.3476	15.0889	14.8358	14.9104	14.7534	15.2773	14.7751	15.7048	16.0533	16.1968	16.646	16.28
PARG_HUMAN	Q86W56	S316	KNSCQDSEADEET	+	0.00930295	1.3903	2	1	1	1.19946e-06	14.6394	15.0349	15.5354	13.8765	14.6608	14.3991	15.897	15.6706	15.4096	15.8433	15.3352	15.9287
FBX28_HUMAN	Q9NVF7	S235	SGRLMGSPPVPGP	+	0.00390601	1.38952	1	1	1	9.54245e-09	13.6032	13.1574	13.5412	13.5932	12.9297	13.307	14.6753	14.5949	14.375	14.9192	14.591	14.4883
HDAC5_HUMAN	Q9UQL6	T659	HQALGRTQSSPAA	+	0.0142851	1.38924	1	1	1	1	15.9521	14.0069	16.0457	16.0173	15.019	15.643	15.3672	14.9637	16.1382	16.6731	16.9286	17.2454
RNF8_HUMAN	O76064	S157	RTKRKFSLDELAG	+	0.00236774	1.38836	1	1	1	6.97864e-09	15.3336	15.3619	15.0055	15.1498	15.6241	15.7534	15.4473	15.8362	16.1433	16.7326	16.9402	17.0195
P5I11_HUMAN	O14683	S14	PLMKKHSQTDLVS	+	0.000550029	1.3874	2	1	1	1.15435e-06	17.2105	17.1919	17.3221	17.122	17.1454	16.7924	17.6475	17.922	17.2589	18.5403	18.271	18.4107
KPCT_HUMAN	Q04759	S695	NMFRNFSFMNPGM	+	0.0318577	1.38639	2	1	1	7.33607e-09	16.0003	14.8184	15.539	16.1134	15.3489	14.9218	16.3378	15.9892	15.738	17.3381	16.6831	16.522
DBNL_HUMAN	Q9UJU6	T291	FLQKQLTQPETHF	+	0.0321354	1.38631	2	1	1	9.54304e-09	17.2415	17.3271	16.8885	17.0216	16.7578	16.6667	17.2196	17.4617	17.2338	18.657	17.3699	18.5781
RPGP1_HUMAN	P47736	S498	PFGSRRSSAIGIE	+	0.00179326	1.3847	2	2	2	0.235843	16.763	16.7431	16.7234	17.113	17.126	16.5887	17.0249	16.7553	16.9185	18.2309	18.4431	18.3078
PHF10_HUMAN	Q8WUB8	S327:S331	SSSGNVSEGESPP,NVSEGESPPDSQE	+	0.00015982	1.38299	2	2	2	1.15082e-06	14.9266	14.5896	14.3155	14.3229	14.655	14.524	15.0832	15.1823	15.031	15.8832	15.9301	15.8376
ABLM3_HUMAN	O94929	T276:S282	KLKHRRTSETSIS,TSETSISPPGSSI	+	0.0218816	1.3822	2	1	1	0.267788	14.127	14.6701	14.6808	15.2288	14.7663	14.1204	15.4471	15.8357	15.469	15.8697	16.4896	15.9028
SPTN1_HUMAN	Q13813	S1291	LGDKVNSLGETAE	+	0.0153735	1.38127	1	1	1	9.54336e-09	13.504	13.5362		14.2858	13.2474	13.6961	14.8928	15.4831	15.3162	14.8081	15.3187	15.2464
AHSA1_HUMAN	O95433	T217	LKETFLTSPEELY	+	0.03434	1.38082	1	1	1	1	14.1621		14.5795		13.9665	14.0191	14.3061	14.8882	15.6682	15.5011	14.8218	15.7979
RELL1_HUMAN	Q8IUW5	S247	ERRSLMSVSGAET	+	0.0249546	1.38032	1	1	1	0.546108	14.6629	15.224	15.1771	14.7398	14.49	15.4726	15.1287	15.4286	16.0452	16.001	16.8054	16.0369
NEMP1_HUMAN	O14524	S368	LREFCNSPDCSAW	+	0.015963	1.37998	1	1	1	9.54403e-09	15.0267	15.5872	15.6591	15.3282	14.3167	14.9293	17.1338	16.7688	16.396	16.4875	16.3338	15.8929
NFIB_HUMAN	O00712	T286:S295	NMEPSPTGDFYPS,FYPSPSSPAAGSR	+	0.000716342	1.37896	2	1	1	1	15.2651	15.2667	14.6683	14.5587	14.3015	14.0539	15.5529	15.8074	15.6228	15.7145	15.6841	15.6524
TBKB1_HUMAN	A7MCY6	S388	QRRSPASPSCPSP	+	0.00689005	1.37861	1	1	1	0.0134395	11.6563	11.6542	11.668	11.6466	11.6129	12.3054	12.5475	12.5056	12.3506	13.0868	13.5282	13.0856
RET_HUMAN	P07949	S696	SGARRPSLDSMEN	+	0.000562573	1.37753	2	1	1	9.54399e-09	16.1589	15.2512	16.4476	17.0779	16.9741	17.2677	17.1795	17.6278	17.8058	18.2882	18.6596	18.5044
CTRO_HUMAN	O14578	S1343	SSRRKESSTPEEF	+	0.00222458	1.37561	1	1	1	0.241814	14.5964	15.2039	13.7576	14.8347	14.776	14.9004	16.4003	16.2263	15.7283	16.4908	16.3078	15.8393
ZN174_HUMAN	Q15697	S173	RRDLRESSPAEPS	+	6.90712e-05	1.37311	1	1	1	1		12.5241	12.6469	11.4302	11.3553		12.3481	12.6493	11.9157	12.7708	12.7191	12.8077
EST1A_HUMAN	Q86US8	T479	QLHFLDTDDEVSP	+	0.0168443	1.3728	2	1	1	9.54273e-09	13.4551	13.3335	12.479	12.9198	11.8533	11.9148	13.1611	13.1855	13.034	13.676	13.5762	13.5541
PAK1_HUMAN	Q13153	S115	TSNITKSEQKKNP	+	0.00585397	1.37142	1	1	1	0.000635821	13.4606	13.515	13.7522	13.1011	13.6798	13.8336	14.1809	14.1934	14.1184	15.1399	14.7073	14.8816
MTA70_HUMAN	Q86U44	S243	QQSKKVSQEILEL	+	0.0081899	1.37141	2	1	1	7.41083e-09	16.1109	16.0168	16.7716	15.406	15.6241	15.8375	15.8443	16.4332	17.0554	16.8728	16.6304	17.4786
LARP1_HUMAN	Q6PKG0	S1040	GNHKRHSVVAGGG	+	0.0149535	1.37003	2	1	1	6.16548e-09	12.1162	11.8441	12.3163	11.1196	12.1308	11.598	11.7784	12.4292		13.1626	13.1368	12.659
GTR3_HUMAN	P11169	S485	GVMEMNSIEPAKE	+	0.0286157	1.36902	1	1	1	0.0129507	15.5588	14.408	14.9538	14.2836	14.2614	14.1226	14.7216	16.9103	17.0167	14.7997	16.1414	15.8335
XRN2_HUMAN	Q9H0D6	S501	KAEDSDSEPEPED	+	0.035111	1.36869	1	1	1	0.287939	14.6402	14.7374	14.2812	14.9819	15.0229	13.8293	15.0351	15.1673	15.9447	15.9822	15.6419	16.3163
DBNL_HUMAN	Q9UJU6	S306	EPAAAISRPRADL	+	0.0283604	1.36838	1	1	1	0.000636979	13.7861	14.831	13.8323	14.3358	14.2211	13.9633	15.1773	14.9504	14.5978	16.0621	14.7729	15.7903
CKAP2_HUMAN	Q8WWK9	T579	PTHDVKTPNTETR	+	0.00663377	1.36801	2	1	1	0.000636087	15.652	16.7997	16.2391	15.3307	16.1339	15.7192	18.0588	17.8852	17.4292	17.3347	16.9016	17.0516
DLGP5_HUMAN	Q15398	S202	QPVMPTSLRMTRS	+	0.00127714	1.36717	1	1	1	1	13.3509	13.0065	13.2244	12.8596	13.2561	13.0271	14.1722	14.0962	13.956	14.4963	14.5774	14.1706
RGAP1_HUMAN	Q9H0H5	S203	PVKKTRSIGSAVD	+	0.000785474	1.36714	3	1	1	1.16461e-06	18.5914	19.0971	19.0471	18.7698	18.6252	18.7801	20.6025	20.5306	20.4635	19.8164	20.2763	20.1838
LMO7_HUMAN	Q8WWI1	S1510	IMRRGESLDNLDS	+	0.000859511	1.36703	3	1	1	8.55898e-09	17.5831	17.699	16.983	17.9629	17.8697	17.6211	17.7703	18.3238	18.319	18.9847	19.3778	19.1923
SRRM1_HUMAN	Q8IYB3	S607	QRRYSPSPPPKRR	+	0.00428602	1.36636	1	1	1	0.675628	14.5627	14.2509	15.3789	15.2306	15.3812	15.2502	15.3124	15.6544	16.5626	16.7827	16.2083	16.97
S3TC2_HUMAN	Q8TF17	S29	SKDPTVSSECIAS	+	0.0120756	1.36617	1	1	1	0.828198	15.8067			14.993	14.645	14.0638	13.9901	15.5269	14.6946	15.6194	16.1116	16.0692
RTKN_HUMAN	Q9BST9	S115	GPPAERSPCRGRV	+	0.0116594	1.36606	1	1	1	9.54332e-09	12.8922	13.265	11.6852	12.9697	13.1604	12.5582	12.764	13.8245	12.8668	14.4001	14.6171	13.7693
T2FA_HUMAN	P35269	S380:T389	RKPSGGSSRGNSR,GNSRPGTPSAEGG	+	0.0196687	1.36371	1	1	1	1	16.0431	15.4299	14.8028	16.0849	15.2393	15.0794	14.549	15.771	15.7439	16.9929	17.0371	16.4647
HS12A_HUMAN	O43301	S23	PTSAYSSPARSLG	+	0.00418297	1.36369	3	1	1	0.0129511	16.286	16.5727	16.3949	16.4763	16.8424	16.4283	17.8141	17.5689	17.6518	17.8279	17.6894	18.3208
STIM2_HUMAN	Q9P246	S518	LCRSRRSIVPSSP	+	0.00363604	1.36312	1	1	1	9.544e-09	13.1107	13.9241	13.7471	13.2045	13.5478	13.4682	13.4937	13.0427	13.4115	14.3763	14.937	14.9966
MPP8_HUMAN	Q99549	S188	SKPDLESSLESLV	+	0.00840484	1.36145	2	2	2	0.485573	15.2733	14.9186	15.0516	14.2775	14.1449	14.8648	15.4134	15.7968	15.7938	15.7067	16.1247	15.5402
K1C18_HUMAN	P05783	S86	EKETMQSLNDRLA	+	0.0107476	1.35957	3	2	1	0.023316	14.4872	14.8921	15.1556	14.3706	13.7554	14.4769	14.789	14.9961	15.6107	15.4442	15.2858	15.9517
KMT5B_HUMAN	Q4FZB7	S378	DSQSVSSNTDADT	+	0.00418206	1.3575	1	1	1	0.339335	10.3473	11.5328	10.7009	11.3581	10.9181	11.5009	10.9416	12.0018	11.8202	12.7635	12.3162	12.7699
RHDF2_HUMAN	Q6PJF5	S166:S177	RDLELPSQEAPSF,SFQGTESPKPCKM	+	0.00132793	1.35615	1	1	1	0.0233135	15.8614	16.1676	16.845	15.3646	15.3335	15.4059	16.4523	16.6087	16.619	16.4875	16.6351	17.0499
BIG3_HUMAN	Q5TH69	S471	AEWSRDSMEINEA	+	0.0164527	1.35549	1	1	1	0.01295	14.1965	14.4219	14.221	12.7257	13.7723	13.6053	14.2923	14.7015	13.9734	14.9312	14.626	14.6125
SPAG1_HUMAN	Q07617	S423	RSPRRASAAAAAG	+	0.000435125	1.3553	1	1	1	8.11915e-09	15.7699		15.0319	15.7332	15.5063	15.8031	14.8974	15.3667	15.9667	16.9048	17.2081	16.9957
MTFR2_HUMAN	Q6P444	S291	LRAIERSPGGRPI	+	0.0202597	1.35513	1	1	1	7.20953e-09	12.9694	14.5062	12.7644	13.435	14.1122	14.13	15.3965	14.9291	14.1516	15.7619	15.1908	14.79
BIG3_HUMAN	Q5TH69	S632	DVSDIGSDNCSLA	+	0.00948031	1.35412	1	1	1	1.16117e-06	13.2568	12.7511	13.8538	13.3238	13.3804	12.7946	14.1078	14.621	14.2419	14.3711	14.2337	14.9563
PRSR2_HUMAN	Q86WR7	S312	APGGGSSPERVAR	+	0.00200754	1.35159	1	1	1	0.691803	16.9756	17.6543	17.2353	16.2174	16.6425	16.276	18.0495	17.6006	17.7831	17.756	17.9478	17.4868
ZN185_HUMAN	O15231	S152	PYNIRRSSTSGDT	+	0.0454536	1.35117	3	2	2	0.293167	16.4799	16.1335	17.787	16.782	17.8193	18.1695	17.6303	18.4628	18.2508	18.5521	19.3105	18.9618
SSRP1_HUMAN	Q08945	S667	KSKEFVSSDESSS	+	0.0220703	1.3501	2	2	2	0.0129506	15.4143	16.3499	16.299	15.7985	15.9905	15.2341	17.1448	16.4983	16.5942	17.56	16.9671	16.5463
CAMP2_HUMAN	Q08AD1	S842	KTDGQRSKSLADI	+	0.011469	1.3492	1	1	1	0.336326	15.8012	14.9114	15.5877	15.211	15.3287	15.4882	15.1895	15.8737	16.0561	16.701	17.1967	16.1779
KLC3_HUMAN	Q6P597	S165:S173	PAESQQSESPPRR,SPPRRDSLASLFP	+	0.0237406	1.34901	1	1	1	1	13.6122		14.2603	13.3728	14.5352	14.0166	14.521	14.3585	15.0002	15.4131	14.9835	15.5751
T2FA_HUMAN	P35269	S377:S381	KRERKPSGGSSRG,KPSGGSSRGNSRP	+	0.000465341	1.34845	3	2	2	0.359188	18.3599	18.3024	17.8781	18.6845	18.4714	18.3893	18.2547	19.065	18.5977	19.9177	19.9915	19.6813
AFAD_HUMAN	P55196	S1173	RADHRSSPNVANQ	+	0.000710611	1.34772	1	1	1	0.336315	13.4001	13.9508	14.4796	13.4359	13.8669	13.6833	13.5758	13.896	14.0055	14.9002	14.9886	15.1404
AT1B3_HUMAN	P54709	S8	TKNEKKSLNQSLA	+	0.00578331	1.34719	1	1	1	9.5441e-09	14.93	14.77	15.8993	14.8596	15.1169	15.274	15.3815	15.7252	15.9767	16.2887	16.1418	16.8615
EZH1_HUMAN	Q92800	S388	ETKEGDSDRDTGN	+	0.00495955	1.34687	1	1	1	9.54382e-09	12.8595		12.5456	11.8842	12.2287	12.5306	13.5854	13.0545	13.6689	13.846	13.5059	13.3322
KI67_HUMAN	P46013	T1540	AGKAMHTPKPAVS	+	0.00627395	1.34465	1	1	1	7.83236e-09	18.2932	17.6193	18.1925	18.1655	18.3415	17.9267	20.2841	19.5665	19.5929	19.929	19.1801	19.3585
KI67_HUMAN	P46013	S651	KRRSGASEANLIV	+	0.00234295	1.34432	4	1	1	0.394211	18.1637	18.4935	17.6624	18.0327	18.3534	17.951	19.7804	19.5004	19.0962	19.6993	19.4944	19.1764
F135A_HUMAN	Q9P2D6	S514	KLIKQNSKDSVVL	+	0.00259559	1.34432	1	1	1	9.54417e-09	16.2901	16.7046	16.518	15.7236	16.253	15.6089	16.5543	16.9369	17.1062	17.2344	17.1424	17.2417
SMC4_HUMAN	Q9NTJ3	S41:S50	PSGRTESPATAAE,TAAETASEELDNR	+	0.00851467	1.34424	1	1	1	0.51986	13.1942		14.8453	13.5744	13.7502	13.6846	14.913	14.5269	14.5037	14.9958	14.5487	15.4975
XRP2_HUMAN	O75695	S15	RKADKESRPENEE	+	0.00118546	1.34362	3	2	2	7.49292e-09	15.2374	15.3839	15.0896	15.2251	15.5239	15.7225	15.138	16.0387	15.4932	16.8319	16.9662	16.7042
LMNA_HUMAN	P02545	S22	ASSTPLSPTRITR	+	0.00329929	1.34334	20	2	2	0.00684742	20.3838	21.5393	21.8736	21.0312	21.7436	21.4581	22.2839	22.4721	22.5364	22.8451	22.6549	22.7629
EPS8_HUMAN	Q12929	S672	GSIVRDSQRHKQL	+	0.0192494	1.3431	2	1	1	1.19229e-06	12.0305	11.1789	12.4186	11.3795	11.6083	11.5247	12.705	11.7693	12.2141	13.1271	12.1556	13.259
CYTSB_HUMAN	Q5M775	S55	RLKRASSEDTLNK	+	0.000159021	1.34113	2	1	1	1	17.5717	17.3863	16.814	17.2603	17.2965	17.1087	18.0272	18.3593	18.3344	18.4851	18.7193	18.4844
NFIB_HUMAN	O00712	S311	ERDQDMSSPTTMK	+	0.00404592	1.34072	1	1	1	0.328758	13.9793	13.5554	13.8001	13.0178	13.2219	13.2104	15.4909	14.8992	14.8011	14.9223	14.294	14.2559
NIBA1_HUMAN	Q9BZQ8	S926	SFPELPSEE----	+	0.000732713	1.34059	2	1	1	9.54229e-09	15.8571	16.1694	16.6452	15.3846	15.2193	15.1635	17.3286	17.9358	18.388	16.3468	16.7648	16.6777
SEPT9_HUMAN	Q9UHD8	S203	EAPTAPSPAQTLE	+	0.00538245	1.3396	1	1	1	0.0126417	15.3245	15.8982	15.8206	15.6665	16.1796	15.6648	16.9713	17.1316	16.712	16.837	17.2797	17.413
E41LA_HUMAN	Q9HCS5	S304	PENESNSLSRKLS	+	0.000156835	1.33764	2	1	1	0.373981	13.7439	13.8089	13.631	14.1048	14.1079	13.8746	13.702	14.0133	14.0031	15.3096	15.3083	15.4823
LSMD1_HUMAN	Q9BRA0	S29	SSSAGDSDGERED	+	0.00734035	1.33664	3	2	2	9.54398e-09	13.3154	12.2821	13.3669	12.762	12.965	13.346	12.9823	14.1576	14.1585	14.6897	13.9893	14.404
P121C_HUMAN	A8CG34	S373	RSSSMSSLTGAYT	+	0.0367565	1.33605	3	2	2	1	16.5561	16.6069	15.5148	15.5133	15.9942	16.2735	16.3742	17.1562	16.7763	17.5285	17.732	16.5286
EPIPL_HUMAN	P58107	T34	ATLGAGTPPRPQA	+	0.0260004	1.33574	4	1	1	9.21422e-09	16.2199	16.8568	16.332	16.987	16.6898	16.9822	16.8551	16.7849	17.4413	17.5358	18.8238	18.3067
RL4_HUMAN	P36578	S365	AALQAKSDEKAAV	+	0.0051414	1.3345	2	2	2	6.44109e-09	14.9104	15.6487	15.2181	15.0781	15.5693	15.8654	16.1238	15.6924	15.8053	16.8208	16.7261	16.9694
KIF3A_HUMAN	Q9Y496	S687	TGRRKRSAKPETV	+	0.00197132	1.33317	3	1	1	9.54388e-09	15.7915	15.9671	15.7394	16.1467	15.9587	15.8044	17.4447	16.5392	16.6934	17.1667	17.6152	17.1274
SF3A3_HUMAN	Q12874	S292	FSTKGKSLESLDT	+	0.0108319	1.33239	1	1	1	0.830823	14.9195	14.6044	15.7169	14.0435	14.1176	14.6926	14.5288	14.8101	15.6386	15.6032	15.254	15.9936
VIP1_HUMAN	Q6PFW1	Y575	RHDLKIYASDEGR	+	0.0108862	1.33186	1	1	0	1	13.8558		14.0841	13.2576		13.2122	13.7527	13.6729	14.2572	14.2649	14.8926	14.5428
VIP2_HUMAN	O43314	Y563	RHDLKIYASDEGR	+	0.0108862	1.33186	1	1	0	1	13.8558		14.0841	13.2576		13.2122	13.7527	13.6729	14.2572	14.2649	14.8926	14.5428
F122B_HUMAN	Q7Z309	S83	QTAMQISQSWDES	+	0.000842061	1.3294	2	1	1	1	14.946	15.7245	15.3572	14.5393	14.3176	14.7573	15.699	15.9855	15.5082	15.807	16.0173	15.7781
CTR9_HUMAN	Q6PD62	S941	KKRRKGSGSEQEG	+	0.000332173	1.32813	3	3	3	0.0233153	14.3622	14.537	14.6748	14.8268	14.4959	14.724	14.0387	15.0916	14.8921	16.0159	16.1155	15.8996
FAT1_HUMAN	Q14517	T152	RPLFSPTSYSVSL	+	0.0243981	1.3267	2	1	1	0.246049	13.3722	15.8068	15.0146	14.2842	14.9086	14.8019	16.5406	15.7535	15.3949	16.5543	15.9868	15.4335
HP1B3_HUMAN	Q5SSJ5	S441	DEDEDESSEEDSE	+	0.00147251	1.32521	1	1	1	0.242216	14.1466	13.2737	14.2574	13.2351	13.8075	13.5312	13.6888	14.4609	14.5931	14.792	14.9299	14.8277
NED4L_HUMAN	Q96PU5	S479:S483	TLSNPQSPQPSPY,PQSPQPSPYNSPK	+	0.012337	1.32503	1	1	1	0.362246	14.2898		13.8913	14.2951	13.4003	14.3015	13.8687	14.3836	13.9974	15.2092	15.336	15.4268
RBP56_HUMAN	Q92804	S97	NMESSGSQGGRAP	+	0.0098791	1.32455	1	1	1	0.000635801	10.5568	12.4879	11.6012	10.3571	11.182	11.2464	12.03	12.1026	12.275	12.281	12.2465	12.2317
FCHO2_HUMAN	Q0JRZ9	S511	RAESSSSISSSAS	+	0.0316037	1.32443	1	1	1	1	13.7951	14.2173	14.7327	13.882	13.5073	14.0571	13.6568	14.3106	15.3326	14.4062	15.3728	15.6407
CD244_HUMAN	Q9BZW8	S173	YAWYRGSKLIQTA	+	0.0132293	1.32418	1	1	1	0.501741	14.588	14.6014	15.1161	15.1046	15.1111	14.1735	15.6926	15.3954	15.5222	16.1543	16.0867	16.1208
M3K2_HUMAN	Q9Y2U5	S331	RIRRRGSDIDNPT	+	0.008162	1.32387	3	2	2	9.54262e-09	11.5002		13.9873	14.1345	13.7617	13.4874	13.5518	13.5817	14.2722	14.9184	15.5105	14.9264
CTND1_HUMAN	O60716	S879	IDRNQKSDKKPDR	+	0.00120053	1.32285	4	1	1	7.77715e-09	16.2352	16.8536	16.6303	16.3877	16.477	16.3854	17.2694	16.81	16.4008	17.8517	17.427	17.9399
SYNJ1_HUMAN	O43426	T1550	PLLPPGTSPPVDP	+	0.00245558	1.32136	2	1	1	0.218241	15.4018	14.4932	15.2201	15.6541	15.8378	15.9996	16.8276	16.2208	16.349	17.4487	16.8708	17.136
SFR19_HUMAN	Q9H7N4	S498	ERYRQRSPSPAPA	+	0.024685	1.31872	2	1	1	9.5441e-09	14.0214		14.0596	14.1419	13.7773	12.8799	14.2369	14.0403	14.2003	14.9364	14.8697	14.9491
SPNDC_HUMAN	Q9BUA3	S248	PDPEPPSPDSPTE	+	8.3886e-05	1.31642	2	1	1	0.00063675	16.0291	15.0752	16.2442	16.1072	16.0278	15.9815	16.1017	16.4792	16.3331	17.2629	17.3053	17.4976
KPCD1_HUMAN	Q15139	S397	DANRTISPSTSNN	+	0.00431279	1.31539	2	1	0	0.00118254	14.5066	14.6751	15.1505	14.845	15.1528	15.2187	15.7559	16.0133	16.1115	16.019	16.4667	16.6769
KPCD3_HUMAN	O94806	S391	EAVKTISPSTSNN	+	0.00431279	1.31539	2	1	0	0.00118254	14.5066	14.6751	15.1505	14.845	15.1528	15.2187	15.7559	16.0133	16.1115	16.019	16.4667	16.6769
TPX2_HUMAN	Q9ULW0	S654	AEGLSGSLVQEPF	+	0.00193117	1.31529	3	2	2	9.5439e-09	17.4104	17.3278	16.8709	17.0567	17.2473	16.8487	17.9769	18.0272	18.1806	18.616	18.353	18.1297
STR3N_HUMAN	O95772	S193	LIVQDASERAALI	+	0.00711902	1.31412	3	1	1	7.34568e-09	18.5201	17.9181	18.6655	18.2406	17.9429	18.7636	19.0281	19.0835	19.267	19.4859	19.5868	19.8167
GDIR1_HUMAN	P52565	S34	KPPAQKSIQEIQE	+	0.047219	1.31361	2	2	2	6.7737e-09	16.7075	16.3392	16.3884	14.8349	16.1461	15.5037	16.964	16.5507	17.1524	16.2899	16.9513	17.1844
PHLB2_HUMAN	Q86SQ0	S212	KQARKMSIQDSLA	+	0.00302015	1.31317	5	1	1	9.54325e-09	19.1327	19.0148	18.8458	19.322	19.0288	18.8164	19.6643	19.5851	19.6021	20.2269	20.6539	20.2259
CRIP2_HUMAN	P52943	S115	GPSRASSVTTFTG	+	0.00809687	1.31309	2	1	1	0.445666	14.7204	14.4362	14.6005	14.646	14.2052	14.2461	14.173	14.7209	14.9794	15.7378	15.2566	16.0422
PREX1_HUMAN	Q8TCU6	S1200	GSDEMGSGDELPC	+	0.0440304	1.31249	1	1	1	9.54397e-09					13.0974	13.522	12.9211		13.2183	14.6103	15.1087	14.1475
MYSM1_HUMAN	Q5VVJ2	S110	AKIMVHSPTKPAS	+	0.021985	1.31212	1	1	1	1.19675e-06	15.354	15.4781	14.4618	13.7811	14.4483	13.9448	15.2528	15.464	14.6818	15.1364	15.0095	15.9648
CSN3_HUMAN	Q9UNS2	S410	VQKSMGSQEDDSG	+	0.00384647	1.31092	2	1	1	0.337292	14.4178	14.578	14.9386	14.5329	14.7915	14.7655	14.9846	15.3128	15.7869	15.9776	15.6739	16.3712
LDB1_HUMAN	Q86U70	S309	GGSTMSSGGGNTN	+	0.0406896	1.30955	1	1	1	1	12.1143		12.4936	12.3249	11.0458	11.6991	11.9513	11.8276	12.4839	13.311	13.1552	12.5323
CTR9_HUMAN	Q6PD62	S943	RRKGSGSEQEGED	+	0.00484407	1.30863	2	2	2	0.756964	12.1319	12.6921	12.4124	12.2221	12.5963	12.8252	12.5834	12.8914	12.5414	14.1479	13.7797	13.6419
PLEC_HUMAN	Q15149	T4030	GLRKQITMEELVR	+	0.00350268	1.30816	9	3	3	7.91606e-09	22.7041	22.8216	22.3992	22.3174	21.8869	21.7421	22.5695	22.9285	22.7009	23.1298	23.2095	23.5317
NAV1_HUMAN	Q8NEY1	S648	VNGRKTSLDVSNS	+	0.00264722	1.30807	1	1	1	1	13.974	14.78	15.28	15.2852	15.3797	14.9468	14.9998	15.2143	15.1799	16.4269	16.7967	16.3123
CDCA3_HUMAN	Q99618	S44	PIQVESSPQPGLP	+	0.00173865	1.3063	2	1	1	0.263548	14.5871	14.8573	14.8523	14.5353	14.9935	14.9031	16.872	16.2677	15.9876	16.2217	15.9057	16.2233
T2FA_HUMAN	P35269	S385	GSSRGNSRPGTPS	+	0.0061439	1.30584	4	1	1	9.54397e-09	15.0032	15.3941	15.8558	14.9548	14.8671	14.2005	15.7226	15.5793	15.6827	16.111	15.9088	15.9201
CYTSA_HUMAN	Q69YQ0	S384:S385	ERSRKGSSGNASE,RSRKGSSGNASEV	+	0.00798987	1.30555	1	1	1	0.0190041	14.6736	14.7862	15.0029	15.1279	15.0569	14.6987	14.8548	15.3964	15.4755	15.9981	16.7253	16.0769
TPD53_HUMAN	Q16890	S149	NSPTFKSFEERVE	+	0.0462937	1.30482	6	3	3	8.26275e-09	17.6543	18.4139	17.6127	17.0964	17.6263	16.4102	18.2346	18.1895	17.7125	18.5222	17.7792	18.746
KLC2_HUMAN	Q9H0B6	S507	RRGDRRSSRDMAG	+	0.00236561	1.30459	3	1	1	0.0129505	18.031	18.253	18.0657	18.5828	18.7987	18.779	18.6976	18.9126	18.7527	20.097	20.2892	19.688
PCF11_HUMAN	O94913	S487	RSRSPKSRSPIIH	+	8.69074e-06	1.30334	1	1	1	0.32337	17.5025	17.4712	17.3682	17.544	17.4395	17.5763	17.4486	18.1971	18.0595	18.8604	18.8018	18.8077
HTRA4_HUMAN	P83105	S355:Y365	ISFAIPSDRVRQF,RQFLAEYHEHQMK	+	0.000429634	1.30271	1	1	1	0.472153	15.8942	15.3845	16.1576	16.2853	15.9416	16.2187	16.4957	16.525	16.8438	17.4956	17.331	17.5271
TLE2_HUMAN	Q04725	S281	LASSLGSPLPRAK	+	0.000288748	1.30233	1	1	1	1.64346e-08	14.6132	15.0428	14.4571	15.5173	15.4721	15.5195	15.9788	15.9808	16.0487	16.5892	16.9334	16.8931
MAGD2_HUMAN	Q9UNF1	S218	SMARRASRGPIAF	+	0.01427	1.30216	1	1	1	8.92744e-09	14.2845	15.8115	13.9931	15.0618	14.4151	14.2755	14.3085	14.1175	14.615	16.0871	16.0846	15.4871
SH3B4_HUMAN	Q9P0V3	S877	QMDAYESPHRDRN	+	0.0491879	1.30176	1	1	1	0.00121611	11.5199	12.3773	10.6095	11.44	11.9604	10.7878	13.4798	13.316	12.8898	13.1957	12.7965	12.1013
SCAFB_HUMAN	Q99590	S880	ESRRSESLSPRRE	+	0.00673752	1.3013	1	1	1	0.235073	13.7289	12.8936	13.032	13.2395	13.5037	13.4828	13.3889	13.5333	13.7319	14.7179	15.1181	14.2939
MSX2_HUMAN	P35548	S91	GAREAHSPGPLVK	+	0.00145032	1.29934	2	1	1	7.83715e-09	16.2341	16.4615	16.2664	16.2399	16.5739	16.5891	17.0943	17.1528	17.3075	17.5948	17.7053	18.0008
MAST4_HUMAN	O15021	S1384	PLARTPSPTPQPT	+	0.0011123	1.29893	2	1	1	0.0129501	13.2043	12.741	13.1232	13.8862	13.8941	13.6779	13.4684	14.5468	14.6541	14.8523	15.1876	15.3151
WAC2A_HUMAN	Q641Q2	S700	DVDSGGSLFGSPP	+	0.010831	1.29728	1	1	0	1	11.4501	10.6978	11.729	11.8201	11.3629	12.1675	12.4985	12.7383	12.8253	12.7496	13.312	13.1807
WAC2C_HUMAN	Q9Y4E1	S700	DVDSGGSLFGSPP	+	0.010831	1.29728	1	1	0	1	11.4501	10.6978	11.729	11.8201	11.3629	12.1675	12.4985	12.7383	12.8253	12.7496	13.312	13.1807
ZC3HD_HUMAN	Q5T200	S265	KGPRTPSPPPPIP	+	0.0081605	1.29383	2	1	1	0.000258806	15.079	14.4392	14.7651	14.5541	14.1709	14.8685	15.1034	15.0453	15.1026	15.9992	15.4809	15.995
ZN185_HUMAN	O15231	T158	SSTSGDTEEEEEE	+	0.0125777	1.29157	3	3	3	0.0129499	14.9507	14.8943	14.8378	15.2795	15.9254	16.2502	15.8289	16.217	16.5458	17.0156	17.0195	17.2948
RFIP1_HUMAN	Q6WKZ4	S434	KPESRRSSLLSLM	+	0.00161741	1.29062	8	3	3	0.0129507	19.397	19.3931	18.9458	19.6682	19.5149	19.407	19.9164	20.0474	20.1299	20.8372	21.0757	20.5491
TGON2_HUMAN	O43493	S71	DSPSKSSAEAQTP	+	0.00108685	1.29054	2	2	2	0.786706	17.5743	17.5366	17.2921	17.674	18.0081	18.0352	18.0768	18.4447	18.6757	19.3784	19.0342	19.1764
DHX29_HUMAN	Q7Z478	S192:S200	SRPKFQSPQIQAT,QIQATISPPLQPK	+	0.00380751	1.2882	2	1	1	0.00063672	15.8863	15.885	15.5424	15.3025	15.9975	15.6481	17.4115	17.1888	17.078	17.084	16.8667	16.8621
IWS1_HUMAN	Q96ST2	S315	KGPASDSETEDAS	+	0.000379868	1.28799	2	1	1	0.00349957	15.1346	14.9561	15.1474	15.3906	15.3237	15.2549	15.5603	15.8497	15.8789	16.6806	16.3962	16.7564
SON_HUMAN	P18583	S1076	YERSMMSPMADRS	+	0.000782995	1.28778	2	1	1	0.000636996	16.0368	14.8195	15.8424	15.5664	15.3144	15.1965	16.2399	16.0406	16.5158	16.7715	16.4763	16.6927
TPC10_HUMAN	P48553	S708	LLRRQESSSSLEM	+	0.00201927	1.28772	3	1	1	0.0113829	16.8756	16.1975	16.9764	17.0314	16.863	16.4374	17.0064	17.0987	16.7561	17.9973	18.0938	18.1039
KAP3_HUMAN	P31323	S85	EPMQSDSEDGEEE	+	0.00109631	1.28759	1	1	1	1	13.3323	14.0343	14.1698	14.3424	14.1134	14.4693	14.2958	14.5877	15.1155	15.4531	15.5173	15.8175
CTND1_HUMAN	O60716	S320	PRRRLRSYEDMIG	+	0.0107565	1.28421	9	3	3	0.0281755	16.8399	15.0927	15.3541	15.5748	16.1503	15.4654	16.604	17.5586	17.4721	16.6921	17.3493	17.0016
ENL_HUMAN	Q03111	S478	GRRSPESCSKPEK	+	0.00127467	1.28404	1	1	1	0.475511	14.7566	14.7317	14.3876	15.588	15.1209	15.5648	14.7146	15.8244	15.5981	16.7738	16.7334	16.6186
STOM_HUMAN	P27105	S10	KRHTRDSEAQRLP	+	0.0438638	1.28364	1	1	1	0.000698478	13.4666	14.2599	14.1263	13.6529	12.7447		15.5492	14.5111	14.8826	14.6592	14.2105	14.5776
ABLM1_HUMAN	O14639	S216	AQPMSSSPKETTF	+	2.76124e-05	1.28225	2	2	2	0.0220418	13.7686	15.6453	16.0953	15.7178	15.5468	15.5389	17.3516	17.212	17.228	16.9074	16.8718	16.871
ZN512_HUMAN	Q96ME7	S94	TSHVEGSGGVSAK	+	0.00196182	1.28068	2	2	2	9.54336e-09	14.7516	16.2658	15.2923	14.8813	15.48	15.2852	16.7064	16.9465	16.3356	16.4619	16.5359	16.4906
AIF1L_HUMAN	Q9BQI0	S134	GKANESSPKPVGP	+	0.000368655	1.28051	5	2	2	0.0169802	17.5014	17.6085	17.5368	17.8588	18.0866	17.721	18.8795	18.6844	18.4708	19.2526	19.1102	19.1451
KIF4A_HUMAN	O95239	S887	VSKLESSLKQSKT	+	0.00244391	1.28027	1	1	1	0.336315	15.0308	14.5519	14.7319	15.4472	15.288	15.1889	15.0743	16.4304	16.0884	16.3947	16.9326	16.4375
CSKI2_HUMAN	Q8WXE0	S908:S927	PRRRTLSEPAGPS,APAGPASDTEEEE	+	0.00394768	1.27923	2	1	1	1				13.281	13.4796	13.6266	14.0093	13.9314	14.2123	14.364	14.9069	14.954
ARVC_HUMAN	O00192	S864	GPKGALSPGGFDD	+	0.00270831	1.27853	1	1	1	9.54397e-09	12.5192	12.6339	13.8791	12.9519	13.0611	13.1564	14.7925	14.1179	14.361	14.2745	14.0508	14.6796
NAV1_HUMAN	Q8NEY1	T647	PVNGRKTSLDVSN	+	0.000571782	1.27822	1	1	1	0.336312	16.006	15.6023	16.0102	16.2242	16.0508	15.9337	15.8473	15.8335	15.7764	17.296	17.5351	17.2121
A16L1_HUMAN	Q676U5	S269	AATKRLSQPAGGL	+	0.0371031	1.27811	2	1	1	7.3004e-09	11.7564	12.3775	12.5345	11.7467	10.9498	11.9827	12.8638	11.8836	12.8145	13.2864	12.8863	12.3409
ADDG_HUMAN	Q9UEY8	T481	SKVSGGTPIKIED	+	0.00325277	1.27412	1	1	1	5.30096e-05	15.014	15.2198	15.5097	15.1703	15.7809	15.3301	16.9505	16.6	16.6401	16.8748	16.6166	16.6122
SRRM1_HUMAN	Q8IYB3	S626	PPKRRASPSPPPK	+	0.0124958	1.27403	2	2	2	9.54382e-09	14.5941	14.5105	15.2049	14.916	14.6528	15.2428	14.4082	14.908	15.2004	16.5901	15.7639	16.2796
RIMS3_HUMAN	Q9UJD0	S21	RNVVRSSSISGEI	+	0.00170472	1.27377	1	1	1	1	13.1305		12.7158	14.7363	14.7447	14.242	14.5686	14.5913	14.9052	15.8179	15.8051	15.9213
RGAP1_HUMAN	Q9H0H5	S185:S187	KREKRRSTSRQFV,EKRRSTSRQFVDG	+	0.0102301	1.27297	1	1	1	1	16.2005	16.5099	15.2171	15.7863	16.2389	16.2966	16.9461	17.6288	17.1038	17.5478	17.6614	16.9315
SON_HUMAN	P18583	S1026	YERSMMSPMAERS	+	0.00267805	1.27264	4	1	1	0.0233149	17.6621	16.4723	17.6065	17.4093	16.9447	16.9044	17.9469	17.8603	18.1622	18.5164	18.1659	18.394
SON_HUMAN	P18583	S1051	YERSMMSPMAERS	+	0.00267805	1.27264	4	1	1	0.0233149	17.6621	16.4723	17.6065	17.4093	16.9447	16.9044	17.9469	17.8603	18.1622	18.5164	18.1659	18.394
PRSR2_HUMAN	Q86WR7	T17	SDMNSDTSPSCRL	+	0.000533064	1.27215	5	1	1	0.221301	14.7184	14.7342	14.5228	14.9195	14.8804	14.6363	15.7083	15.5536	15.7179	16.2524	15.9504	16.0497
DMXL2_HUMAN	Q8TDJ6	S434	REDEEHSQEDRER	+	5.36969e-05	1.27129	2	2	2	5.41419e-09	12.2095	12.7829	11.3845	12.5402	12.5584	12.4604	12.5362	13.1838	12.7291	13.68	13.8984	13.7944
VDAC1_HUMAN	P21796	T248	LIGLGYTQTLKPG	+	0.00827726	1.26945	1	1	1	1	13.9929	14.4436	13.3659	13.4391	13.3004	13.4309	14.053	14.3343	14.5944	14.2871	14.5384	15.1533
NOP2_HUMAN	P46087	S96	GKKGPQSLFNAPR	+	0.000603085	1.26809	1	1	1	7.13512e-09	18.4638	18.0096	17.889	18.0864	17.7999	17.7198	18.3348	18.3801	18.4419	19.2051	19.1994	19.0058
CENPA_HUMAN	P49450	S17	EAPRRRSPSPTPT	+	0.000195917	1.2662	4	2	2	0.0129503	15.1686	15.4285	15.3416	15.2406	15.3899	15.5688	15.1517	15.6607	15.3567	16.6373	16.7002	16.6605
CENPL_HUMAN	Q8N0S6	S53	RKIPQCSQLQEDV	+	0.0408489	1.26479	1	1	1	6.76673e-09	13.1983	12.868	12.8525	13.4632	13.2479	12.2314	13.0989	13.1993	13.1356	14.6084	14.1635	13.965
DLGP5_HUMAN	Q15398	T344	TPSYTWTPLKTEV	+	0.00344305	1.26397	2	1	1	0.000156388	15.4672	16.0291	15.5987	15.5039	15.8052	15.7381	17.325	17.2342	16.7244	17.305	16.8236	16.7104
CBL_HUMAN	P22681	S669	KIKPSSSANAIYS	+	0.00990819	1.26388	3	1	1	0.371	17.2211	15.626	17.1929	17.2803	17.2963	17.3821	15.4839	18.1539	18.3486	18.0954	19.0354	18.6195
NGAP_HUMAN	Q9UJF2	S21	RSISGTSTSEKPN	+	0.00433028	1.26343	2	1	1	1	15.884	15.5949	15.9221	16.2063	15.6181	15.7111	15.5958	16.2714	16.6141	16.8881	17.1499	17.2878
CHAP1_HUMAN	Q96JM3	S264	GPSPAASPESRKS	+	0.00261449	1.26302	1	1	1	0.358683	12.123	13.3656	12.1773		12.246	12.2775	12.4342	12.7403	12.2882	13.6302	13.6284	13.3156
SBNO1_HUMAN	A3KN83	S693	APSNNSSPRDSPC	+	0.00458408	1.26253	2	2	2	0.0129511	14.1526	12.773	14.1619	13.3909	13.7778	13.1587	13.9955	14.378	14.4922	14.6651	14.9405	14.5093
HDGR2_HUMAN	Q7Z4V5	S230:S234:S240	KKKKAPSASDSDS,APSASDSDSKADS,SDSKADSDGAKPE	+	0.00104419	1.25853	1	1	1	1	13.2734	13.7115	13.8935	13.6979	13.9396	13.5865	14.576	14.7098	14.3897	14.9198	14.8721	15.2078
AP1M2_HUMAN	Q9Y6Q5	T152	KSRVPPTVTNAVS	+	0.0189569	1.25817	1	1	1	0.000636231	13.4115	13.2954	13.1512	12.9986	13.3304		13.598	13.4849	13.9083	14.6782	14.5323	14.0576
PRRX2_HUMAN	Q99811	S78	EPSGGSSGSEAAP	+	0.000786865	1.25791	1	1	1	0.460967	10.8619		11.3234	11.5232	11.539	11.8345	11.6319	12.0556	11.7912	12.7271	13.048	12.8955
M4K4_HUMAN	O95819	T915	TRPQSDTPEIRKY	+	0.0275077	1.25784	1	1	1	0.338817	14.4038	14.067	14.2961	13.6579	14.7526	14.7863	15.5813	15.3022	14.6723	15.6339	15.651	15.6854
CLCC1_HUMAN	Q96S66	T506	QDTSGNTEGSPAA	+	0.00558607	1.25765	1	1	1	0.387996	11.1138	14.0598	12.8266	12.0759	12.6243	12.4132	14.3395	13.92	13.6832	13.9586	13.4097	13.5181
MFR1L_HUMAN	Q9H019	S41	KPCARASFETLPN	+	0.00818261	1.25711	2	1	1	9.54421e-09	12.4278	12.3555	12.9679	12.4789	12.3184	12.0022	11.9625	12.9588	13.0877	13.2168	13.4125	13.9415
PUM2_HUMAN	Q8TB72	S587	SATRRESLSTSSD	+	0.00673643	1.25561	4	2	2	1.16718e-06	18.7795	18.998	18.8196	18.9694	18.8406	18.4407	19.5845	19.2273	19.4108	19.9973	20.3298	19.6905
FMNL1_HUMAN	O95466	S1031	EPPAPKSPPKARR	+	0.00560555	1.25514	2	2	2	8.3391e-09	16.3426	16.024	16.5277	16.335	16.9479	16.3232	17.3209	17.6257	17.3118	17.7005	17.6714	17.9997
SRRM2_HUMAN	Q9UQ35	S1497	QTPRPRSRSPSSP	+	0.01034	1.25447	1	1	1	0.236867	15.3558	15.3764	15.3631	15.4919	15.519	15.4182	15.6716	16.0532	16.2572	17.2774	16.4404	16.4747
ILRUN_HUMAN	Q9H6K1	S222	PQKNRQSDENNLK	+	0.0119703	1.2537	1	1	1	8.11576e-09	16.3504	16.6495	16.0263	16.0331	16.5956	16.1661	18.3205	17.6054	17.4538	17.9576	17.4257	17.1726
MAP1A_HUMAN	P78559	T616	LDSGAETEEEKDT	+	0.0247971	1.25152	1	1	1	0.586087	15.7854	16.029	17.2978	15.9371	15.3668	15.3821	15.8158	15.2657	16.0557	16.2069	17.0843	17.1493
ADDG_HUMAN	Q9UEY8	S673:S677	KIEEVLSPEGSPS,VLSPEGSPSKSPS	+	0.00354522	1.25131	2	1	1	0.217206	15.9062	16.895	16.5687	16.3993	16.8967	16.8633	17.0633	17.4533	16.9519	17.8352	17.8572	18.2208
NUCKS_HUMAN	Q9H1E3	S234:S240	KSGDEGSEDEAPS,SEDEAPSGED---	+	0.000169824	1.25125	14	1	1	9.54377e-09	17.6926	17.934	17.6619	17.9761	18.0056	17.7374	18.2958	18.4566	18.0027	19.2284	19.1149	19.1296
INCE_HUMAN	Q9NQS7	S894:S899	YHKRTSSAVWNSP,SSAVWNSPPLQGA	+	0.00397655	1.25123	1	1	1	1	12.9582	13.108	13.0156	13.0092	13.2526	13.2997	13.9386	13.9756	14.0487	14.4005	14.7842	14.1306
RAVR1_HUMAN	Q8IY67	S512:S524	SKAIGSSPLGSGE,EGLLGLSPGPNGH	+	0.00215703	1.25027	1	1	1	0.336314	14.8615	15.1808	14.2528	14.3169	14.2439	13.9721	15.9682	15.5207	15.9885	15.4739	15.1594	15.6505
ABLM1_HUMAN	O14639	S540	LAAQSKSSEDIIK	+	7.7607e-05	1.24935	3	1	1	0.255808	17.6401	18.0706	17.9044	17.9128	18.0099	18.1286	18.8839	19.0968	19.3418	19.1977	19.2583	19.3435
ROA1_HUMAN	P09651	S363	YGGSSSSSSYGSG	+	0.0155659	1.24865	1	1	1	0.410859	12.1107	12.1422	12.2133	11.7762	12.3689	11.5469	12.5199	12.2754	12.0855	13.4936	13.0972	12.8471
PHC1_HUMAN	P78364	S664	MLPAKASPVAESP	+	0.00216896	1.24844	1	1	1	9.54313e-09	15.0567	14.7887	15.0917	15.0145	15.2655	15.4124	15.6547	16.022	16.1446	16.4082	16.2898	16.7398
I2BP1_HUMAN	Q8IU81	S436	AEALGHSPKDPGG	+	0.0232393	1.24746	3	1	1	6.30288e-09	17.8805	18.3134	18.1766	18.2053	18.2802	17.2193	19.1506	19.0013	18.9638	19.2682	19.0281	19.1509
MA7D1_HUMAN	Q3KQU3	S34	SPEGDPSPPPPPM	+	0.012271	1.24538	1	1	1	0.569955	15.4887	14.2654	15.0306	14.6303	14.5927	15.2954	15.2217	15.4903	15.3905	16.3069	15.7415	16.2061
AHNK_HUMAN	Q09666	S1196	FKTPKISMPDVDL	+	0.00789833	1.24288	1	1	1	0.0209824	14.9272	13.8482	14.09	14.856	14.1611	14.2836	14.6791	14.6934	15.0869	15.4445	15.9068	15.6779
AHNK_HUMAN	Q09666	S1990	FKTPKISMPDVDL	+	0.00789833	1.24288	1	1	1	0.0209824	14.9272	13.8482	14.09	14.856	14.1611	14.2836	14.6791	14.6934	15.0869	15.4445	15.9068	15.6779
UBP28_HUMAN	Q96RU2	S495	TSTESSSQDVEST	+	0.00315002	1.24013	1	1	1	1			13.5271	14.0209	14.1051	13.6241	14.0997	14.6773	14.5632	14.9853	15.0803	15.4049
CAD26_HUMAN	Q8IXH8	Y572	SLPRGNYLVPLFI	+	0.00944422	1.23937	1	1	1	9.54419e-09	17.189	16.7956	18.3213	17.2858	17.0971	16.725	16.517	16.7939	17.0777	17.9049	18.6219	18.2993
RIR2_HUMAN	P31350	S20:T33	PQQLQLSPLKGLS,LVDKENTPPALSG	+	0.0149096	1.23917	6	1	1	1.16822e-06	15.5235	16.1006	15.4245	15.4999	16.4374	15.6918	17.5995	17.197	16.8302	17.2944	16.9525	17.0998
CENPA_HUMAN	P49450	S19	PRRRSPSPTPTPG	+	1.05324e-05	1.23878	6	4	4	0.000635856	16.6602	16.8649	16.6607	16.9583	16.9519	17.0207	16.8317	17.2616	17.1586	18.2857	18.2125	18.149
PYR1_HUMAN	P27708	S1406	AGGRRLSSFVTKG	+	0.000448675	1.23801	2	1	1	0.00332243	18.9945	19.0997	18.8803	19.069	18.8577	19.0025	20.357	19.7153	19.7126	20.2439	20.3688	20.0305
CDN1C_HUMAN	P49918	S297	VPAPCPSPSAAPG	+	0.00427408	1.23674	1	1	1	0.0130352	15.775	14.2598	15.8133	15.9499	15.7466	16.2379	15.861	16.233	16.1347	16.9225	17.2647	17.4574
BAG3_HUMAN	O95817	S269	ASPFRSSVQGASS	+	0.00846464	1.2367	1	1	1	0.470409	12.6511	11.9706	12.6074	12.7253	12.5196	12.6338	13.4218	13.6326	13.1768	14.0426	13.3708	14.1755
UT14A_HUMAN	Q9BVJ6	S571	LTTQSPSVKSLAV	+	0.0320823	1.23594	2	1	1	9.54418e-09	13.5803	12.1613	13.4695	13.6332	13.7149	12.5296	14.016	13.9979	13.2668	14.5777	14.5145	14.4933
ZCCHV_HUMAN	Q7Z2W4	T375	QGARRKTVFSPTL	+	0.0184486	1.23505	1	1	1	9.544e-09	14.0604	14.5016	13.6234	14.473	15.1351	14.2745	14.4193	14.4045	14.6641	16.2405	15.6816	15.6656
PKHA4_HUMAN	Q9H4M7	S241	PLSRPPSPLSLPR	+	0.0410838	1.23449	2	1	1	0.00278722	14.6186	13.7306	15.0682	14.8524	13.9082	15.2559	15.1266	15.3131	15.7328	15.8513	15.742	16.1267
TEX2_HUMAN	Q8IWB9	Y594	ISRRASYNEPKPE	+	0.0337424	1.23394	1	1	1	1	14.3214		14.825	14.7812	14.7487	14.0448	15.2652	15.5949	14.8726	16.1969	15.9093	15.1703
TANC2_HUMAN	Q9HCD6	S1892	PQPESFSPPSSIS	+	0.0356151	1.23298	1	1	1	0.262099	10.2696	11.0719	10.5871	11.2556	11.678	10.4256	11.5409	11.7828	12.282	12.2837	12.6317	12.1428
ABLM1_HUMAN	O14639	S669:S677	GLHRPVSTDFAQY,DFAQYNSYGDVSG	+	0.00694422	1.2322	1	1	1	0.461277	15.6479	15.4496	15.4397	15.4944	15.8362	15.4043	16.4117	16.3758	16.447	16.4565	16.8182	17.1569
MARE2_HUMAN	Q15555	S223	TPSRPSSAKRASS	+	0.00316791	1.23209	1	1	1	0.866595	11.3581	12.0674	11.7555	11.8838	12.1862	12.324	12.4304	12.2102	11.3789	13.5646	13.0834	13.4423
TNK1_HUMAN	Q13470	S518	RPTGGGSSPPEIR	+	0.0156692	1.22999	2	1	1	0.371042	15.6079	14.714	15.829	15.5809	14.8454	15.602	15.3342	16.3439	16.6939	16.2204	16.7508	16.747
LAR4B_HUMAN	Q92615	S516	TSSQTQSPTPPKP	+	0.00261833	1.22925	1	1	1	0.867748	13.7532	13.0954	13.9888	13.4992	13.0491	13.5883	15.01	14.1684	14.2838	14.7623	14.5497	14.5123
AHNK_HUMAN	Q09666	T5729	KGKGGVTGSPEAS	+	0.00755274	1.22864	4	2	2	0.336309	17.7269	16.5679	17.1563	18.0338	17.256	17.8135	17.6119	18.3018	18.1361	18.7769	19.0673	18.945
RMP_HUMAN	O94763	S442	GVLRSISCEEATC	+	0.00358985	1.22841	1	1	1	0.336311	15.783	15.8913	15.3766	15.149	15.1897	15.7266	16.2016	16.4933	16.5619	16.4695	16.5579	16.7231
GATA6_HUMAN	Q92908	S268	RFPYSPSPPMANG	+	0.0213837	1.22731	1	1	1	9.5437e-09	13.6264	12.4374	14.3884	13.0451	13.8721	13.6645	14.8291	14.2491	14.2071	14.9552	14.3076	15.0008
F122B_HUMAN	Q7Z309	S245	ILMDDLSPK----	+	0.000961963	1.22716	4	1	1	6.95208e-09	17.8853	17.7203	18.0675	18.0293	17.9635	17.5894	19.1369	18.9974	18.9819	19.0884	19.1462	19.0291
KCC4_HUMAN	Q16566	S360	KASRDPSPIQDGN	+	0.0176057	1.22659	2	1	1	1.19877e-06	16.0259	14.9237	15.6148	15.9188	15.1617	15.1575	16.3171	16.6322	16.7661	16.335	16.6022	16.9807
DNMT1_HUMAN	P26358	S732	QNKNRISWVGEAV	+	0.00757446	1.22644	1	1	1	7.88695e-09	17.3947	17.7599	17.3758	16.9942	17.0231	17.5067	18.1286	17.9699	18.3077	18.2528	18.1884	18.762
VEZF1_HUMAN	Q14119	S197	RHKLSHSDEKPFE	+	0.0419972	1.22603	1	1	1	0.00208461	14.7975	13.6428	14.7936	14.4623	14.0535	13.5469	15.2808	16.0267	15.3092	15.7527	15.335	14.6531
CMIP_HUMAN	Q8IY22	S377	LRLLHPSPDLVSQ	+	0.000324779	1.22573	2	1	1	9.01841e-09	15.313	14.5235	15.3816	15.3857	15.5104	15.2391	15.7863	15.7134	16.1943	16.5842	16.7375	16.4906
AHNK2_HUMAN	Q8IVF2	S842	PKFKMPSFGVSAP	+	0.00335513	1.2241	1	1	1	1.17224e-06	15.2018	15.1074	15.4277	15.2663	15.1328	14.9035	15.3346	15.8683	15.6862	16.2854	16.061	16.6284
AHNK2_HUMAN	Q8IVF2	S1007	PKFKMPSFGVSAP	+	0.00335513	1.2241	1	1	1	1.17224e-06	15.2018	15.1074	15.4277	15.2663	15.1328	14.9035	15.3346	15.8683	15.6862	16.2854	16.061	16.6284
AHNK2_HUMAN	Q8IVF2	S1337	PKFKMPSFGVSAP	+	0.00335513	1.2241	1	1	1	1.17224e-06	15.2018	15.1074	15.4277	15.2663	15.1328	14.9035	15.3346	15.8683	15.6862	16.2854	16.061	16.6284
AHNK2_HUMAN	Q8IVF2	S1502	PKFKMPSFGVSAP	+	0.00335513	1.2241	1	1	1	1.17224e-06	15.2018	15.1074	15.4277	15.2663	15.1328	14.9035	15.3346	15.8683	15.6862	16.2854	16.061	16.6284
AHNK2_HUMAN	Q8IVF2	S1667	PKFKMPSFGVSAP	+	0.00335513	1.2241	1	1	1	1.17224e-06	15.2018	15.1074	15.4277	15.2663	15.1328	14.9035	15.3346	15.8683	15.6862	16.2854	16.061	16.6284
AHNK2_HUMAN	Q8IVF2	S1832	PKFKMPSFGVSAP	+	0.00335513	1.2241	1	1	1	1.17224e-06	15.2018	15.1074	15.4277	15.2663	15.1328	14.9035	15.3346	15.8683	15.6862	16.2854	16.061	16.6284
AHNK2_HUMAN	Q8IVF2	S2162	PKFKMPSFGVSAP	+	0.00335513	1.2241	1	1	1	1.17224e-06	15.2018	15.1074	15.4277	15.2663	15.1328	14.9035	15.3346	15.8683	15.6862	16.2854	16.061	16.6284
AHNK2_HUMAN	Q8IVF2	S2492	PKFKMPSFGVSAP	+	0.00335513	1.2241	1	1	1	1.17224e-06	15.2018	15.1074	15.4277	15.2663	15.1328	14.9035	15.3346	15.8683	15.6862	16.2854	16.061	16.6284
AHNK2_HUMAN	Q8IVF2	S2822	PKFKMPSFGVSAP	+	0.00335513	1.2241	1	1	1	1.17224e-06	15.2018	15.1074	15.4277	15.2663	15.1328	14.9035	15.3346	15.8683	15.6862	16.2854	16.061	16.6284
AHNK2_HUMAN	Q8IVF2	S2987	PKFKMPSFGVSAP	+	0.00335513	1.2241	1	1	1	1.17224e-06	15.2018	15.1074	15.4277	15.2663	15.1328	14.9035	15.3346	15.8683	15.6862	16.2854	16.061	16.6284
AHNK2_HUMAN	Q8IVF2	S3152	PKFKMPSFGVSAP	+	0.00335513	1.2241	1	1	1	1.17224e-06	15.2018	15.1074	15.4277	15.2663	15.1328	14.9035	15.3346	15.8683	15.6862	16.2854	16.061	16.6284
AHNK2_HUMAN	Q8IVF2	S3812	PKFKMPSFGVSAP	+	0.00335513	1.2241	1	1	1	1.17224e-06	15.2018	15.1074	15.4277	15.2663	15.1328	14.9035	15.3346	15.8683	15.6862	16.2854	16.061	16.6284
AHNK2_HUMAN	Q8IVF2	S3977	PKFKMPSFGVSAP	+	0.00335513	1.2241	1	1	1	1.17224e-06	15.2018	15.1074	15.4277	15.2663	15.1328	14.9035	15.3346	15.8683	15.6862	16.2854	16.061	16.6284
AHNK2_HUMAN	Q8IVF2	S4142	PKFKMPSFGVSAP	+	0.00335513	1.2241	1	1	1	1.17224e-06	15.2018	15.1074	15.4277	15.2663	15.1328	14.9035	15.3346	15.8683	15.6862	16.2854	16.061	16.6284
AHNK2_HUMAN	Q8IVF2	S4307	PKFKMPSFGVSAP	+	0.00335513	1.2241	1	1	1	1.17224e-06	15.2018	15.1074	15.4277	15.2663	15.1328	14.9035	15.3346	15.8683	15.6862	16.2854	16.061	16.6284
DOCK4_HUMAN	Q8N1I0	S1750	DGALPRSDPNLSA	+	0.0051847	1.22273	1	1	1	9.54411e-09	13.868	13.1076	13.6141	13.171	13.3067	13.5957	14.6905	14.1534	14.0732	14.9438	14.4065	14.3914
SP16H_HUMAN	Q9Y5B9	S508	IQKARKSNVSYKN	+	0.00232508	1.22239	4	2	2	9.54396e-09	17.3647	17.3503	16.9633	16.868	17.3604	17.0791	18.1085	18.1664	18.0552	18.4622	18.395	18.1176
EI24_HUMAN	O14681	S46	QRRRRASSVLAQR	+	0.00148876	1.22237	1	1	1	0.01295	16.0603	15.8771	16.0281	15.9796	16.2553	16.1516	17.0521	16.7709	16.5988	17.2623	17.6174	17.1738
AHNK_HUMAN	Q09666	S5746	KGDLKSSKASLGS	+	0.0272276	1.22188	1	1	1	0.339449	17.4361	17.46	17.5154	18.0403	17.4831	18.388	18.086	18.8704	18.6575	18.7194	19.3247	19.533
E41L2_HUMAN	O43491	S38	ENQQNQSSDPEEE	+	0.0227233	1.22097	1	1	1	1	14.1325	14.3735	15.4942		13.6396	14.2184	15.6838	15.1941	15.2151	15.3944	15.1486	14.9069
TAB2_HUMAN	Q9NYJ8	S524	SETRKLSMGSDDA	+	0.00941331	1.21931	3	1	1	0.000637002	17.0044	16.66	16.461	17.1574	17.0491	17.246	17.4735	17.3096	17.8812	18.1165	18.8781	18.1159
UNG_HUMAN	P13051	S23	RKRHAPSPEPAVQ	+	0.0312296	1.21885	3	2	2	8.35994e-09	18.4863	20.1163	19.0236	17.9428	18.9062	19.0333	20.2994	19.4916	19.8378	19.5918	20.102	19.845
HELLS_HUMAN	Q9NRZ9	S115	VKKGKNSIDASEE	+	0.00532466	1.21787	2	2	2	1.15982e-06	16.0218	16.5216	16.2819	15.872	16.5033	16.2658	18.0046	17.9839	17.5211	17.6775	17.3123	17.3049
S18B1_HUMAN	Q6NT16	S438	RRKRSKSQNILST	+	0.00612045	1.21708	1	1	1	0.00722406	16.3528	15.8866	16.6813	16.0995	16.4177	16.8303	16.7163	16.8027	17.4324	17.5698	17.5824	17.8466
PARD3_HUMAN	Q8TEW0	S888	LGLKKSSSLESLQ	+	0.0255294	1.21676	1	1	1	0.396999	13.2468		13.3326	13.6958	13.2748	13.3495	12.5864	13.8158	14.1645	14.3345	15.3079	14.3281
PAK1_HUMAN	Q13153	T219	PTRDVATSPISPT	+	0.0459421	1.2166	2	1	1	0.413545	13.7468			15.0048	14.0259	14.4528		13.4482	14.2887	15.2486	16.3187	15.5659
IF4B_HUMAN	P23588	S131	RLPREPSNPERLK	+	0.00474479	1.21612	2	1	1	8.01495e-09	16.6689	16.7899	17.2442	17.1016	16.7246	17.072	18.0046	17.8743	17.755	18.5214	17.927	18.0982
SMC3_HUMAN	Q9UQE7	S1065:S1067	KGDVEGSQSQDEG,DVEGSQSQDEGEG	+	0.00138896	1.21534	1	1	1	9.54288e-09	13.0226	13.0581	13.3952	13.1529	13.1885	13.2559	13.5213	14.0132	13.8931	14.319	14.2143	14.71
TEX2_HUMAN	Q8IWB9	S222	TLVKSLSTDTSRQ	+	0.00346991	1.21491	1	1	1	0.0155261	19.0567	19.6942	19.1218	18.9771	19.4116	18.9561	19.793	19.9722	19.3135	20.5065	20.0797	20.4034
PKHG3_HUMAN	A1L390	S52	AKNGAGSLRSRHL	+	9.32919e-05	1.21385	1	1	1	9.54348e-09	12.5027	12.7951	11.0122	13.343	13.4656	13.428	12.5809	13.604	13.3023	14.5118	14.7458	14.6206
SMRC2_HUMAN	Q8TAQ2	S302	YKKRKRSPSPSPT	+	0.0081924	1.21306	2	2	2	0.000636675	15.4768	15.9767	15.8831	16.2482	16.4858	16.8972	15.7227	16.4336	16.3994	17.6339	17.5601	18.0764
HEXI1_HUMAN	O94992	S66	GPEGEGSLESQPP	+	0.0317515	1.21158	3	1	1	9.54413e-09	16.2228	16.2207	16.1535	16.5056	16.3008	17.3601	17.0642	17.2063	17.25	17.7221	17.7734	18.3058
LMO7_HUMAN	Q8WWI1	S873	SPVEEQSPASLSS	+	0.0120728	1.21154	1	1	1	0.0129503	13.0009		12.446	13.6727	13.1603	12.9283	13.9216	14.0753	13.9865	14.1324	14.6912	14.5723
PP6R3_HUMAN	Q5H9R7	S651	SEESTDSEEEDGA	+	0.0180957	1.21095	1	1	1	1	15.6029	15.729	14.894	16.642	15.9982	15.6533	15.3645	16.4657	16.2975	17.0809	17.4857	17.3598
EMAL1_HUMAN	O00423	S113	PTGSLPSPSGVRK	+	0.000361786	1.20909	3	2	2	0.00354155	18.7082	19.126	18.3692	18.9601	19.0219	19.1947	19.8303	19.9246	19.8502	20.424	20.1461	20.234
ADDG_HUMAN	Q9UEY8	S677	VLSPEGSPSKSPS	+	0.00428842	1.20847	1	1	1	0.000636488	16.1246	16.5265	16.6195	16.5598	16.5476	16.3584	16.8428	17.232	16.9466	17.6618	17.3758	18.0535
LMF2_HUMAN	Q9BU23	S697	AAPNPCSSSSRTT	+	0.000713199	1.20746	2	1	1	0.33707	12.5649	12.9373	12.9726	12.812	12.8348	13.1893	14.5521	14.0418	13.9322	14.1361	14.0939	14.2284
JCAD_HUMAN	Q9P266	T691	RYRDQQTQTSFSE	+	0.0243031	1.20658	1	1	1	1	13.3133	13.8185	13.8532	13.4102	14.076		14.937	14.5068	14.2786	14.9825	15.1215	14.7451
ANLN_HUMAN	Q9NQW6	S642	TSRSDESPKPGKF	+	0.01407	1.20553	5	2	2	9.54344e-09	18.0252	17.9289	17.1777	18.0292	18.4676	17.8311	18.536	19.1817	18.8125	19.6469	19.3985	18.8991
HMGA1_HUMAN	P17096	S44	GTALVGSQKEPSE	+	0.00905078	1.20483	5	3	3	8.30446e-09	21.5368	21.7949	21.8589	21.2813	21.4787	21.4981	21.7411	22.1391	22.3939	22.7263	22.1587	22.9877
AFAD_HUMAN	P55196	S512	HALAKRSVDGGLM	+	0.00373197	1.20467	1	1	1	8.07419e-09	16.4296	16.6158	15.9038	16.0537	16.1031	15.8915	16.9372	15.7828	15.6676	16.8523	17.4702	17.3399
ARHG5_HUMAN	Q12774	S1018	GRPPGDSSGQAVA	+	0.00185411	1.20428	1	1	1	0.307688	12.1362	12.251	12.1178	12.5559	12.107	12.4897	13.5717	13.1384	12.9422	13.492	13.5122	13.7613
ZN487_HUMAN	B1APH4	S178	MNLNNISELIISN	+	0.0122218	1.20391	1	1	1	1	13.9527	13.6474	13.7449	13.4159	13.6539	14.1906	13.3956	14.3027	14.5481	14.9515	14.6901	15.2306
LAT4_HUMAN	Q8N370	S297	GHKLCLSTVDLEV	+	0.0390343	1.20168	3	2	2	0.0129501	16.877	17.0239	16.8291	16.5654	17.5975	16.41	18.0988	17.028	16.859	18.3179	17.8454	18.0147
SI1L3_HUMAN	O60292	S1438	PSPFQLSASVPKS	+	0.00121423	1.19983	1	1	1	0.867298	16.4563	16.368	16.5608	17.3467	17.3795	17.4926	17.5764	17.6716	17.5413	18.8853	18.4785	18.4545
RRP12_HUMAN	Q5JTH9	S72	SLRLGKSEAPETP	+	0.00374666	1.19959	2	1	1	1.19135e-06	15.3878	15.6831	15.1754	15.5721	15.8323	15.3362	15.8316	15.586	15.5394	17.0051	16.5331	16.8011
WDHD1_HUMAN	O75717	S958	TTNNEKSPIIKPL	+	0.0313896	1.19957	1	1	1	0.337685	16.9369	16.7758	15.7676	15.3672	16.5664	15.6195	17.4939	17.2296	16.5691	17.1307	17.0762	16.9449
DHX29_HUMAN	Q7Z478	S27	SASRAKSAEAGIA	+	0.0207171	1.19899	2	1	1	7.07002e-09	17.0572	17.5701	17.1233	16.3775	16.9997	17.0834	17.3172	17.4253	17.6982	17.7868	17.7823	18.4884
HERC1_HUMAN	Q15751	S2720	EVGRRQSLTSPDS	+	0.00336834	1.19846	4	1	1	1.20848e-06	15.5133	14.5826	14.9671	15.6995	15.6445	16.1477	15.8371	16.3834	15.881	16.8641	17.2307	16.9923
BAHD1_HUMAN	Q8TBE0	S121	RKRRLASLNAEAL	+	0.00673027	1.19811	5	3	3	4.78504e-09	14.0229	14.1267	14.1841	13.1741	12.9928	13.7234	14.9386	15.1513	14.7835	14.3429	14.5608	14.581
GOGA1_HUMAN	Q92805	S194	LLKKEESLGKMEQ	+	0.00727733	1.19682	1	1	1	9.5431e-09	14.5383	12.8869	14.785	14.7966	14.1318	14.2729	14.3333	14.9367	14.6257	15.4563	15.8453	15.4901
ABLM1_HUMAN	O14639	S458	SQGSINSPVYSRH	+	0.0293127	1.19627	3	1	1	9.54373e-09	17.192	14.0556	17.5593	17.0978	16.1478	17.2464	18.0513	18.0936	18.288	18.2262	17.9901	17.8645
PRSR2_HUMAN	Q86WR7	S18	DMNSDTSPSCRLR	+	0.0176382	1.19516	1	1	1	0.866577	13.9463	13.1818	13.8924	13.807	14.4168	13.7417	15.1307	14.6934	14.9429	15.6146	14.8993	15.037
CARL1_HUMAN	Q5VZK9	S1067	KRDSRKSSGFLNL	+	0.0083226	1.19501	3	3	3	0.0233148	16.0549	15.9491	15.6608	16.4164	16.0613	15.7831	16.7432	16.5406	16.4156	17.2234	17.5916	17.0309
UBA1_HUMAN	P22314	S28	NCSPAQSVLSEVP	+	0.000255589	1.1949	1	1	1	0.4883	17.4453	17.9382	17.4453	17.7548	17.5807	17.738	18.3909	18.0163	18.066	18.7689	18.8494	19.0399
MA7D1_HUMAN	Q3KQU3	S271	IINKRLSKSSATL	+	0.0181052	1.19437	1	1	1	0.426657	15.4368	14.6965	15.5856	15.955	15.4659	15.4332	14.8452	15.2614	15.8485	16.9706	17.1606	16.3059
FAT1_HUMAN	Q14517	S4473	DMPAAGSLGSSSR	+	8.29275e-05	1.19331	11	1	1	9.54299e-09	18.7342	18.1785	18.863	18.7072	18.5309	18.771	19.3415	19.2947	19.3707	19.8655	19.8863	19.8372
PDLI5_HUMAN	Q96HC4	S309	TKKANNSQEPSPQ	+	0.022564	1.19295	1	1	1	1.18744e-06	14.2251	15	14.8919	14.8236	15.2639	15.0095	14.0459	15.1688	15.3185	16.2406	15.6897	16.7455
UIMC1_HUMAN	Q96RL1	S101	EAREVNSQEEEEE	+	0.00689698	1.19252	2	2	2	7.8588e-09	16.2008	16.3951	15.436	15.0922	15.2699	15.4547	15.9093	16.406	16.664	16.1333	16.4123	16.8487
ZBT21_HUMAN	Q9ULJ3	S422	TDREGASPVTEVR	+	0.0117976	1.19252	1	1	1	1.17188e-06	16.4501			16.1431	16.4408		17.036	16.734	16.5438	17.6743	17.5775	17.2017
CTR9_HUMAN	Q6PD62	S1020	ISSSDDSSDEDKL	+	0.0042182	1.19241	1	1	1	1	14.2314	14.5008	14.5287	13.9873	14.2683	13.9057	13.871	14.1966	15.0213	15.1661	14.9981	15.5743
F122B_HUMAN	Q7Z309	S119	PVSPAPSPTRGFG	+	0.00314416	1.19127	10	3	3	0.0104974	17.6898	18.4861	18.9292	18.807	19.2718	19.2993	20.4343	19.8275	19.8035	20.3626	20.4602	20.1292
TENS1_HUMAN	Q9HBL0	S907	GQYENQSPEATSP	+	0.0399363	1.19059	2	1	1	9.54301e-09	13.1256	12.4783	13.1258	12.936	11.7266	12.6245	13.4644	12.8504	12.9803	13.7977	13.2975	13.7636
HP1B3_HUMAN	Q5SSJ5	S442:S446	EDEDESSEEDSED,ESSEEDSEDEEPP	+	0.0335546	1.18908	3	1	1	1	15.8023	17.0936	16.4155	15.7422	16.3913	16.1255	16.8237	16.8811	16.5907	17.3834	16.6697	17.7731
ADDA_HUMAN	P35611	S366	VGEGTGSPPKWQI	+	0.000404001	1.18887	4	1	1	0.000636217	16.2073	14.7284	15.63	15.4912	15.581	15.5599	16.2207	16.1802	16.2129	16.7472	16.5429	16.9085
DIDO1_HUMAN	Q9BTC0	S809	EDSPPVSDSEEQQ	+	0.0193639	1.18862	1	1	1	0.242639	14.3191	14.8468	14.1784	15.0823	14.7028	14.4447	15.3255	14.6607	15.0746	16.0964	15.434	16.2654
CYTSB_HUMAN	Q5M775	S54	SRLKRASSEDTLN	+	0.0183009	1.18838	2	1	1	0.274473	16.1494	16.6112	16.0326	16.0315	16.2809	15.4424	16.4974	16.7394	16.7487	17.2027	17.3645	16.7528
COBL_HUMAN	O75128	S234	RETFRKSSLGNDE	+	0.000122548	1.18818	1	1	1	0.336311	13.8309	14.8347	14.8521	14.9839	15.1646	14.9939	14.8334	15.5703	14.8376	16.2741	16.127	16.306
ROAA_HUMAN	Q99729	S242	QQQQYGSGGRGNR	+	0.000690341	1.18794	3	2	2	9.54408e-09	15.6016	16.0452	15.726	15.5894	15.712	15.5517	17.0809	16.9971	16.9148	17.0191	16.6221	16.7757
GOGA1_HUMAN	Q92805	S30	RIPRSVSKESVAS	+	0.0184246	1.18775	1	1	1	0.013019	14.0031		13.9554	13.8578	13.2124	13.9033	14.222	15.0605	14.81	14.4277	15.1343	14.9747
EMAL4_HUMAN	Q9HC35	T160	LQIHRQTPESKNA	+	0.00447402	1.18715	2	1	1	9.54424e-09	17.1063	17.0944	16.4575	16.7212	16.6195	16.1991	17.9033	17.5469	17.2362	17.9484	17.5114	17.6415
NOG2_HUMAN	Q13823	S389	QVEKIKSPEDHIG	+	0.0151567	1.18645	1	1	1	8.72622e-09	14.3662	14.1428	12.9864	13.5715	13.7776		13.9125	14.4191	14.6689	14.547	14.8929	15.1431
L1CAM_HUMAN	P32004	S1244	AGGNDSSGATSPI	+	0.00876729	1.18509	1	1	1	1	11.2151	11.5396	11.5516	12.5321	12.1036	12.6635	12.889	13.8015	13.4105	13.2605	13.848	13.746
TAU_HUMAN	P10636	S673	VQSKIGSLDNITH	+	0.000711275	1.18453	5	1	1	8.11705e-09	18.0739	17.9227	18.1359	18.3267	18.6437	18.2418	18.9328	19.3522	19.2362	19.5701	19.647	19.5487
UBA1_HUMAN	P22314	S21	PDPKPGSNCSPAQ	+	0.00246461	1.18451	5	1	1	0.023313	17.4805	17.4634	17.4572	17.5733	17.9402	17.6405	18.0827	17.9342	18.0473	18.6363	19.0233	19.0479
NFIB_HUMAN	O00712	S410	PSYDPSSPQTSQS	+	0.00927724	1.18339	1	1	1	0.318954	13.7128		13.9583	12.9171	13.4171	13.2023	13.9065	14.6864	15.0138	14.4954	14.6326	13.9585
FOXK1_HUMAN	P85037	S420:S428	SRSAPASPTHPGL,THPGLMSPRSGGL	+	0.000196801	1.18303	6	1	1	0.000636654	16.7404	16.5137	16.7984	16.4721	16.6503	16.6702	17.7576	17.9381	17.9967	17.758	17.9024	17.6812
B4GT1_HUMAN	P15291	S74	AAIGQSSGELRTG	+	0.0330719	1.18182	3	2	2	0.000637015	14.6496	14.7044	15.3759	14.596	15.155	15.3016	16.4336	16.0039	16.504	16.4048	15.6064	16.5868
SF3B2_HUMAN	Q13435	T780	AMDGSETPQLFTV	+	0.0124378	1.18174	19	6	6	9.54306e-09	20.323	19.53	20.1705	20.2647	19.8321	19.5091	18.9443	20.3572	20.8048	20.9976	21.357	20.7965
IF4B_HUMAN	P23588	S263	RYDDRGSRDYDRG	+	0.00333266	1.18097	3	2	2	1.17799e-06	14.5119	16.1756	14.4488	14.7696	14.8003	15.0567	15.6874	16.3392	15.5578	16.2072	16.2362	15.726
PAPS2_HUMAN	O95340	S92	NRNLGFSPGDREE	+	0.0253924	1.17991	1	1	1	7.11883e-09	13.1149	13.506	13.4061	12.5536	12.7068	13.0181	14.2332	13.7163	12.6492	14.2763	13.3192	14.2227
KSR1_HUMAN	Q8IVT5	T273	SFITPPTTPQLRR	+	0.000438328	1.17948	1	1	1	0.684428	14.7937	13.5742	14.6169	14.5161	14.3509	14.6132	15.6882	16.1326	15.4646	15.681	15.8069	15.5307
VAS1L_HUMAN	Q52LC2	Y212	SQGAECYKLRSQQ	+	0.000176038	1.17948	1	1	1	1.18798e-06	13.4286	13.851	13.246	13.1201	13.3628	13.1475	14.3292	14.2909	14.2622	14.4611	14.3148	14.3928
DEN5B_HUMAN	Q6ZUT9	S1076	TTARRLSITSLTG	+	0.000444268	1.17778	3	1	1	9.54371e-09	19.8718	19.615	20.0353	19.503	19.4206	19.3487	20.1834	20.2729	20.2554	20.4035	20.6639	20.7383
PA2G4_HUMAN	Q9UQ80	T386	NATSGETLEENEA	+	0.000573331	1.17755	6	1	1	1.15785e-06	16.6975	16.7816	16.6687	16.4417	16.4454	16.3848	16.8183	16.9894	17.1731	17.7832	17.3838	17.6377
RIMS3_HUMAN	Q9UJD0	S22	NVVRSSSISGEIC	+	0.00145753	1.17638	1	1	1	0.824178	13.5895	14.573	14.3352	14.6405	14.8056	14.9828	14.9383	15.0079	14.8149	15.7977	16.1912	15.9691
TCAL4_HUMAN	Q96EI5	S76	EAKEGKSEREGES	+	0.00790316	1.17631	1	1	1	9.54403e-09	12.1543	13.1854	13.3508	11.91	12.2238	12.7164	13.2382	12.9454	12.9964	13.5443	13.441	13.3938
BSDC1_HUMAN	Q9NW68	S166	SELLVGSPSIRAL	+	0.0404979	1.17626	1	1	1	0.767052	13.9614	14.3922	14.4582	13.0562	14.1582	13.4243	14.2947	14.249	14.0425	14.6431	14.38	15.1443
SP2_HUMAN	Q02086	S235	TQLLTESPPTPLS	+	0.00580002	1.17611	2	1	1	0.00064616	12.7812	12.7087	12.965	12.0276	12.5268	12.5676	13.9041	13.673	13.7447	13.6118	13.7441	13.2944
EFNB1_HUMAN	P98172	S281:S287	QRAAALSLSTLAS,SLSTLASPKGGSG	+	0.0182527	1.1753	1	1	1	1.16873e-06	13.3	14.1436	13.6579	12.6962	13.6923	13.4166	15.5429	14.7341	14.5952	14.4711	14.5482	14.3117
BTAF1_HUMAN	O14981	S224	LFAKQRSRDAVET	+	0.0105455	1.17527	3	2	2	9.5435e-09	17.9508	17.9122	16.8687	17.4956	17.8713	17.0954	16.9432	18.3342	17.5916	18.6837	18.8774	18.427
KAP3_HUMAN	P31323	S114	RFTRRASVCAEAY	+	0.0150764	1.17519	7	1	1	8.05617e-09	15.4762	14.5478	18.6774	19.1073	19.8954	19.8771	19.9383	19.8367	19.9369	20.6942	20.6615	21.0496
RMD3_HUMAN	Q96TC7	S46	RHGRSQSLPNSLD	+	0.00313974	1.17461	4	1	1	0.0129504	16.8893	17.5681	17.2205	17.2198	17.6251	17.661	17.4414	17.6139	17.8401	18.4578	18.7052	18.8667
NONO_HUMAN	Q15233	S262	RFAQPGSFEYEYA	+	0.00247138	1.17423	1	1	1	9.54385e-09	13.4904	12.9033	13.414	13.3656	12.9425	13.0827	13.3404	13.5303	14.4313	14.2913	14.1027	14.5195
SAAL1_HUMAN	Q96ER3	S6	#NAME?	+	0.0482364	1.17254	1	1	1	0.000636173	12.9957	13.4771	14.3639	13.9438	14.4663	13.1021	14.8229	15.0012	14.8978	14.8149	14.968	15.2469
UNC5A_HUMAN	Q6ZN44	S401	TNGHLLSPLGGGR	+	0.0271462	1.17113	1	1	1	8.20633e-09	12.5347	12.3806	12.9212	13.7293	13.3804	12.6175	13.8996	13.5794	13.7927	14.2717	14.6127	14.3561
IF4G3_HUMAN	O43432	S1156	TFMRGGSSKDLLD	+	0.0137967	1.17036	4	2	2	0.0129502	18.7358	18.2317	18.9499	18.2584	19.0345	18.1508	18.6294	19.1975	18.9279	19.6317	19.6275	19.6955
KI67_HUMAN	P46013	S1815	PGNLPGSNRRLQT	+	0.0307464	1.16978	4	2	2	6.75717e-09	18.5009	19.4615	19.1663	18.2009	18.9191	18.0705	20.8142	20.2006	19.8302	20.0091	19.1783	19.5126
MAP1S_HUMAN	Q66K74	S900	RASRPLSARSEPS	+	0.00223161	1.16902	1	1	1	0.628258	13.4684	14.0962	13.7091	13.7194	14.1351	14.0398	13.7973	13.9672	14.2537	15.3224	15.1412	14.9377
MACF1_HUMAN	Q9UPN3	S6967	RSGGRKSLSQPTP	+	0.00603702	1.16761	3	1	1	0.283201	16.1011	16.9794	16.857	16.2976	16.4955	15.9442	17.9952	17.2093	17.3173	17.1294	17.6358	17.4749
PRP4B_HUMAN	Q13523	S368	KSRRSRSPLLNDR	+	0.00123191	1.16725	2	2	2	0.0403906	15.468	15.5503	15.3765	15.3088	15.2055	15.5073	15.5337	16.0306	16.3903	16.7092	16.3202	16.4941
TYB10_HUMAN	P63313	T23	KLKKTETQEKNTL	+	0.0311158	1.167	4	2	2	0.0129503	19.3088	20.4054	20.1481	18.9992	19.1792	19.0069	19.754	20.2875	19.6229	20.3908	19.5522	20.7433
CREL2_HUMAN	Q6UXH1	S70	TLSKYESSEIRLL	+	0.00088625	1.16633	3	1	1	0.00682031	18.5905	18.4297	18.1423	18.7271	18.8605	19.0629	18.9518	19.7017	19.6751	19.8798	20.1726	20.097
PRP4B_HUMAN	Q13523	S565:S568	SNMSVPSEPSSPQ,SVPSEPSSPQSST	+	0.00565506	1.16589	1	1	1	1	12.9104	13.2317	13.05		11.9907	12.3991	12.817	12.6522	12.7716	13.4425	13.2842	13.3556
OCAD1_HUMAN	Q9NX40	S209	RNKNRESYEVSLT	+	0.0304331	1.16455	1	1	1	0.0042507	15.9812	16.2243	16.3646	15.7752	16.5189	15.5995	15.9162	16.5858	16.8169	16.8588	16.9733	17.5552
LMO7_HUMAN	Q8WWI1	S1423	DRNKSRSTTELDD	+	0.0258654	1.16366	2	2	2	0.635911	17.0387	17.2985	17.114	17.4486	18.4992	18.1339	18.569	18.5026	18.4812	19.0064	19.1107	19.4555
LMO7_HUMAN	Q8WWI1	S867	IQLPSQSPVEEQS	+	0.0141583	1.16111	1	1	1	0.00063639	17.3146	17.1661	17.8224	18.1772	18.972	18.626	18.5015	19.2137	19.2084	19.4465	19.8377	19.9744
CAMP3_HUMAN	Q9P1Y5	S432	LLRSVSSDSLGPP	+	0.0030977	1.15929	1	1	1	0.607983	15.6782	16.2943	15.6037	15.4918	16.0088	15.5634	16.2502	16.5936	16.3669	16.8946	16.6862	16.9611
FLNA_HUMAN	P21333	S1084	QGGSAGSPARFTI	+	0.0123384	1.15835	5	2	2	9.54387e-09	17.9281	17.6544	17.5529	17.371	17.7679	17.0877	18.7005	18.6093	18.2602	18.6203	18.8501	18.2313
CDC23_HUMAN	Q9UJX2	T562	LRNQGETPTTEVP	+	0.0132539	1.15809	2	1	1	0.00125014	13.7104	12.9027	13.6953	13.6828	13.6078	13.0868	13.3736	14.4725	15.3936	14.3121	14.9901	14.5495
RGAP1_HUMAN	Q9H0H5	S257	TLQPWNSDSTLNS	+	0.00643399	1.15799	1	1	1	0.000293974	13.9114	13.6325	14.4579	14.0435	13.823	14.2098	15.0581	15.3393	15.8298	15.0664	15.5579	14.926
HNRL2_HUMAN	Q1KMD3	T165:S168	ERSGDETPGSEVP,GDETPGSEVPGDK	+	0.00394958	1.15781	1	1	1	0.288724	12.7835	12.4892	14.0645	13.545	13.0195	13.5818	14.4423	14.6283	14.6982	14.4226	14.5395	14.6576
RBBP6_HUMAN	Q7Z6E9	S730	SRSYSRSPPYPRR	+	0.000880483	1.15777	1	1	1	0.0233143	15.2186	14.972	15.6131	15.1551	14.8922	15.0126	14.4951	15.6209	16.3924	16.2961	15.9671	16.27
SLK_HUMAN	Q9H2G2	S777	LSKTKDSGSISLQ	+	0.00258734	1.15731	2	1	1	0.0134475	15.5253	16.5689	15.9006	16.0165	15.7607	15.4724	16.8727	16.7728	16.8152	16.7686	16.9429	17.0099
PKHG3_HUMAN	A1L390	S1154	EKGPLPSPTAGLE	+	0.0210402	1.15679	2	1	1	0.419127	13.5472	13.7669	14.4846	13.1892	14.0888	13.9147	15.3165	14.9379	14.6772	14.8988	14.6227	15.1416
SDC1_HUMAN	P18827	S287	KDEGSYSLEEPKQ	+	0.0114061	1.15593	1	1	1	0.336728	15.1891	16.0333	16.1857	14.5145	15.202	14.7205	17.2099	16.8649	17.1314	15.7408	16.2839	15.88
LMO7_HUMAN	Q8WWI1	S1493	IRQRSASVNKEPV	+	0.00344068	1.15566	4	1	1	0.00670872	18.9628	19.2296	18.8354	19.3874	19.8849	19.4402	19.6304	20.0157	20.2436	20.5538	20.7282	20.8975
PKHA4_HUMAN	Q9H4M7	S9	GSRPRSSLSLASS	+	0.00815139	1.15546	1	1	1	0.347957	13.9488	14.2111	14.5466	15.0623	14.8567	14.905	14.3992	14.557	14.6697	15.8296	16.5513	15.9094
RPA1_HUMAN	O95602	T1487	TQPRKPTHSQEPQ	+	0.000426385	1.15538	1	1	1	0.836793	14.2308	14.2958	14.103	14.0246	14.2749	13.939	14.9131	14.6553	14.8702	15.2897	15.1626	15.2523
41_HUMAN	P11171	T73:S74:S76	TKNKERTSESRGL,KNKERTSESRGLS,KERTSESRGLSRL	+	0.034248	1.15523	3	1	1	9.54382e-09	12.007	12.1476	11.5459	12.4945	13.1516	12.0353	13.1838	13.4638	13.1245	14.0005	13.4127	13.7339
TP53B_HUMAN	Q12888	S1068	LLHFPSSQGEEEK	+	0.000710573	1.15464	2	2	2	0.496218	17.0202	17.025	17.2138	16.6586	16.578	16.3204	17.7854	17.3882	17.6871	17.6134	17.8097	17.5978
ZYX_HUMAN	Q15942	S278:S290	KFTPVASKFSPGA,APGGSGSQPNQKL	+	0.0450741	1.1545	1	1	1	1	13.5552	12.9229	14.0788	13.2235	14.3196	13.3199	15.3326	14.9641	14.5878	15.1225	14.7566	14.4475
TTL12_HUMAN	Q14166	S348	KDYRKLSQERPGV	+	0.0179188	1.15432	1	1	1	9.54296e-09	12.76	11.8971	13.2414	12.9191	12.0273	12.5865	13.5583	13.6595	14.0379	13.5849	13.4641	13.9469
TPX2_HUMAN	Q9ULW0	T369	ICRDPQTPVLQTK	+	0.0103927	1.15415	4	1	1	9.54293e-09	18.2352	18.3612	17.9496	17.7302	18.4302	17.6654	19.9545	19.4337	19.1598	19.1996	19.114	18.9746
HUWE1_HUMAN	Q7Z6Z7	S1903	LPAPRGSGTASDD	+	0.00461679	1.15353	2	2	2	0.00416226	15.2206	15.1107	15.087	13.8186	14.396	14.4407	14.9144	15.1273	15.1772	15.417	15.3484	15.3504
MRTFA_HUMAN	Q969V6	T450	FGSTGSTPPVSPT	+	9.35258e-05	1.15334	3	1	1	0.00161289	18.0856	17.5785	18.1533	17.5195	17.7023	17.72	18.1985	18.3151	18.4506	18.8099	18.8558	18.7361
SYTL2_HUMAN	Q9HCH5	S344	KDELPQSPGLIHG	+	0.000130393	1.15283	1	1	1	7.93402e-09	16.8479	17.3625	16.6643	17.548	17.8171	17.6709	19.3304	18.537	18.6468	18.8035	18.8576	18.8334
HDGR2_HUMAN	Q7Z4V5	S396:S399	GRGPPSSSDSEPE,PPSSSDSEPEAEL	+	0.00260459	1.15187	1	1	1	0.336318	13.2266	13.9337	14.1959	13.6775	13.8882	14.0864	14.3761	14.4004	14.9593	15.2795	14.9665	14.8616
E2AK3_HUMAN	Q9NZJ5	S856	EATLSISPPRPTT	+	0.000559075	1.15184	2	1	1	0.000636731	15.8171	14.6382	15.9567	16.3206	16.0963	16.386	16.8652	16.6473	16.9622	17.4733	17.5127	17.2724
KI67_HUMAN	P46013	S1376:T1383	KMPCESSPPESAD,PPESADTPTSTRR	+	0.019521	1.15122	4	2	2	0.0129502	14.2373	14.3602	13.5116	14.2666	14.6923	13.7354	16.2932	15.8474	15.4514	15.6208	15.3449	15.1822
UTP20_HUMAN	O75691	S788	KSVGDESWEQTQE	+	0.00364829	1.14998	1	1	1	0.0866883	14.7517	14.8991	14.4245	14.5498	15.0217	14.5568	14.6448	15.1137	14.6759	16.0094	15.6558	15.913
KI67_HUMAN	P46013	S507	LKRRRVSFGGHLR	+	0.00764376	1.14993	2	1	1	7.94634e-09	16.1944	16.4841	15.8664	15.8863	15.8205	15.5195	17.5191	17.1022	16.7859	17.1267	17.0593	16.4901
F122B_HUMAN	Q7Z309	S85	AMQISQSWDESLS	+	0.0269128	1.14988	4	1	1	0.00245823	16.2895	17.1656	16.2599	16.4179	16.7428	16.7199	17.2948	17.2579	17.2716	17.4069	18.4141	17.5092
FUBP2_HUMAN	Q92945	S274	ILIQDGSQNTNVD	+	0.000814845	1.14958	4	1	1	1.20649e-06	17.3386	17.4352	17.7334	17.0744	17.1028	17.2935	17.3953	17.7437	17.9661	18.2295	18.1735	18.5165
RMD3_HUMAN	Q96TC7	S44	TQRHGRSQSLPNS	+	0.00827006	1.14906	2	1	1	1	18.2387	16.6361	18.303	18.5603	18.1436	18.3395	18.1641	18.7406	18.7489	19.1004	19.616	19.7742
DHB4_HUMAN	P51659	S318	HTSRATSTATSGF	+	0.00916286	1.1489	2	1	1	0.360799	17.9017	18.0842	18.5567	17.8582	18.0984	18.2868	19.4491	19.0043	19.2487	18.9939	19.0487	19.6476
PRKDC_HUMAN	P78527	T2603	FRSTVLTPMFVET	+	0.00378617	1.14872	2	1	1	0.000636191	14.7354	14.9362	15.5269	14.9189	14.3691	14.5271	15.7501	15.361	15.4769	15.5596	15.8596	15.842
ZN592_HUMAN	Q92610	S459	TKASDSSSPSCSS	+	0.0198593	1.14788	1	1	1	1	13.2267	13.5594	13.196	11.3776	12.0915	12.0882	11.613	13.1425	12.5517	13.053	13.3044	12.6435
IWS1_HUMAN	Q96ST2	S276	KPRISDSESEDPP	+	0.000540472	1.14751	2	2	2	0.00378918	15.6899	15.6198	15.6827	15.9166	15.7908	15.5739	16.0981	16.2103	16.3777	16.9089	16.8144	17.0005
FANCM_HUMAN	Q8IYD8	S34	GTERPQSPGSSKA	+	0.010331	1.14699	2	1	1	0.0129505	13.8299	14.061	14.004	13.6701	14.4073	14.0488	15.6927	15.2815	15.2201	15.4439	15.133	14.9902
EMAL4_HUMAN	Q9HC35	S138	SHSNDQSPQIRAS	+	0.0078956	1.14671	4	2	2	9.54317e-09	15.8416	16.6121	15.8454	15.8445	16.32	16.0073	17.2151	17.2147	16.5181	17.5114	17.2329	16.8678
NUCKS_HUMAN	Q9H1E3	S50	AKNKRRSGKNSQE	+	0.0134401	1.1462	1	1	1	0.00127241	18.1205	18.4029	18.1498	18.1967	18.4382	17.6945	18.3532	18.7879	18.3507	19.5542	19.0053	19.2086
EXOC2_HUMAN	Q96KP1	S888	EALPQLSSGADKK	+	0.0316724	1.14595	1	1	1	1		13.4605	12.9252	13.2517		14.0356	14.6635	14.6321	14.1456	14.8911	14.7711	14.7066
PKP2_HUMAN	Q99959	S135	QYSSQKSVEERSL	+	0.00885912	1.14592	1	1	1	0.000213734	14.1907	14.5209	13.8687	14.6896	14.6379	14.0332	14.9786	15.0914	15.4702	15.7458	15.3711	15.6816
CE192_HUMAN	Q8TEP8	S1748	LKGEVISSGSKPL	+	0.00823142	1.14565	1	1	1	1	14.0991	13.6188	13.076	13.5984	13.0502	13.7418	11.6889	13.8828	13.4361	14.4099	14.6527	14.7647
HRH1_HUMAN	P35367	S233	INRSLPSFSEIKL	+	0.00357102	1.14542	1	1	1	0.00344197	13.5318	13.1054	14.1026	14.2781	13.9248	13.9308	13.9094	13.6482	13.5818	15.34	14.8989	15.3311
UBXN4_HUMAN	Q92575	S460	PASSSKSEKREPV	+	0.00210418	1.1449	1	1	1	0.338414	14.8567	14.4745	13.7918	14.6472	14.184	14.3985	14.939	14.1588	14.1253	15.5057	15.4277	15.731
GOGB1_HUMAN	Q14789	S538	IANKRSSSAEESG	+	0.00330718	1.14488	1	1	1	1	12.7684	14.4793	14.4313	13.9583	14.5799	14.1704	14.4921	14.6195	14.5788	15.3654	15.3813	15.3966
C2CD2_HUMAN	Q9Y426	S511	KSPRKKSTIIISG	+	0.00798221	1.14479	1	1	1	0.867727	13.8335	14.5766	13.8844	14.9174	14.9406	15.3556	15.0859	14.7808	15.0813	16.3462	16.4501	15.8517
NUCKS_HUMAN	Q9H1E3	S223:S234	EKKTSTSPPPEKS,KSGDEGSEDEAPS	+	0.000114001	1.14465	1	1	1	0.206888	12.5061	10.9051	12.8512	12.3728	12.3231	12.2339	12.27	12.8161	13.2624	13.3593	13.4272	13.5772
OBI1_HUMAN	Q5W0B1	S210	AEVDNRSPQKFGR	+	0.0301782	1.14448	4	3	3	7.51295e-09	17.4825	19.1617	18.1754	17.5634	18.3217	18.6505	19.5005	18.425	18.7885	19.1777	19.2056	19.5856
FKBP4_HUMAN	Q02790	S451	KSNTAGSQSQVET	+	0.0134606	1.14407	2	1	1	0.000698478	16.8445	16.8907	17.6023	16.7135	17.1396	17.0632	17.4411	18.0601	17.9378	18.5009	17.6836	18.164
N4BP3_HUMAN	O15049	S176	QLLHALSLDEGGP	+	0.0215193	1.1438	1	1	1	8.96646e-09	11.6783	12.6894	12.7987	12.5206	12.3684	11.5465	13.4007	13.2524	12.9577	13.1359	13.3482	13.3827
MTMRC_HUMAN	Q9C0I1	S564	KHQRQLSLPLTQS	+	0.00116691	1.14377	4	1	1	8.43992e-09	18.4331	17.798	17.8884	18.2609	17.9128	17.8525	18.7891	18.9519	19.0711	19.0954	19.1014	19.2607
LIPA1_HUMAN	Q13136	S666	IESRVGSGSLDNL	+	0.0251471	1.14358	1	1	1	0.00819551	16.6936	16.6599	16.1632	16.6302	15.6709	16.1229	17.0198	16.8134	16.761	17.4444	16.9352	17.4752
CDCA2_HUMAN	Q69YH5	S977	PGKRRKSFCISTL	+	0.0118209	1.14328	2	2	2	9.5435e-09	15.1404	15.6983	15.1066	15.1784	15.7229	14.9624	16.2834	16.1252	15.7203	16.6772	16.3779	16.2383
HELLS_HUMAN	Q9NRZ9	S833	ENSEDSSPECLF-	+	0.0046075	1.14232	1	1	1	0.464031	11.172		11.3336	11.0019	10.7391	10.982	12.5728	11.988	11.8935	12.2557	12.2047	11.6897
RPA1_HUMAN	O95602	S1489	PRKPTHSQEPQGP	+	0.00207395	1.14186	4	2	2	0.000636815	15.7722	16.4158	15.5118	15.5375	15.8768	15.6416	16.016	16.3297	16.3125	16.6476	17.0689	16.765
ASAP2_HUMAN	O43150	S820	GGSRQRSSSDPPA	+	0.0164741	1.14065	1	1	1	1	14.9051	14.8468	14.6013	14.6806	14.8868	14.6482	15.4829	15.6573	15.7097	15.3335	16.2356	16.0685
NDRG2_HUMAN	Q9UN36	S332:S338	SRSRTASLTSAAS,SLTSAASVDGNRS	+	0.00543263	1.13981	1	1	1	0.00142598	13.7953	14.4316	14.2742	14.2525	14.618	14.1507	15.4856	15.3527	15.1657	15.7687	15.2497	15.4222
TKT_HUMAN	P29401	T287	KKKILATPPQEDA	+	0.000511832	1.13907	1	1	1	0.000637053	13.054	13.6267	13.4652	13.3156	13.3065	13.5219	14.7317	14.4933	14.0642	14.4044	14.6887	14.4681
NHSL1_HUMAN	Q5SYE7	S1388	SRNHSPSPPVTPT	+	0.0138142	1.13875	1	1	1	0.320618		13.3726	13.6018	12.438	13.2504	12.9662	14.2284	13.9576	13.5672	13.8041	14.0088	14.2581
PIMRE_HUMAN	Q9BSJ6	T74	SWKRLETPEPGQQ	+	0.00145497	1.13849	1	1	1	6.57293e-09	15.0945	16.166	15.1386	15.4907	15.8248	15.8054	17.0441	16.7036	16.0104	17.013	16.849	16.6743
SP100_HUMAN	P23497	S451	SRKRRFSSSDFSD	+	0.035876	1.13737	2	2	2	0.261637	13.0693	13.8805	13.2259		13.0514	13.4892	13.3909	13.2394	13.6314	14.7827	14.3713	14.069
RB15B_HUMAN	Q8NDT2	T238	SSAAASTPPPGPP	+	0.00365333	1.13657	1	1	1	0.758967	12.9437	13.6515	12.8416	12.781	12.9432	13.0501	13.5564	13.6089	13.7569	14.3625	13.7775	14.0439
WDR7_HUMAN	Q9Y4E6	S1153	LTRPRSSSQIPEG	+	0.00988095	1.13531	1	1	1	1	17.0147	15.6407	16.3896	17.0917	16.7859	16.8218	15.7624	17.6761	18.1084	17.6771	18.4531	17.9751
K2C8_HUMAN	P05787	S478	KLVSESSDVLPK-	+	0.0160551	1.13512	7	1	1	0.0135327	20.1791	20.0264	20.3142	19.9278	19.8839	19.6376	20.0012	20.1882	20.7017	21.0377	20.4493	21.3677
ATM_HUMAN	Q13315	S2996	ECKRNLSDIDQSF	+	0.00937745	1.13396	1	1	1	8.0784e-09	14.4058	13.4262	14.8126	14.2634	13.9779	14.2446	14.8818	15.1083	15.1806	15.2711	14.9218	15.6949
PR40A_HUMAN	O75400	S938	TSGSELSEGELEK	+	0.0148615	1.1338	1	1	1	0.000934709	15.457	15.4302	13.8422	15.8881	15.4082	14.9755	15.5896	15.9787	16.0539	16.5528	16.7053	16.4151
SYDE2_HUMAN	Q5VT97	S622	CKGGYLSDGDSPE	+	0.0056723	1.13363	1	1	1	0.158263	14.1171	13.9243	13.7648	13.3107	13.3295	13.9028	14.4427	14.3662	14.727	14.8051	14.5826	14.5563
KI67_HUMAN	P46013	T2504	VSKLTRTSGETTQ	+	0.0108656	1.13357	2	1	1	1	16.1136	16.3154	15.7578	16.3736	16.6909	16.0944	17.9773	17.9507	17.5454	17.8175	17.559	17.1832
ANR63_HUMAN	C9JTQ0	S193:S203	RGSNSDSPPGRPA,RPAPAASPEHRRP	+	0.00194584	1.13269	1	1	1	0.00392297	11.7244	12.6329	12.8191	12.8371	13.1655	12.7352	13.3441	13.108	13.323	13.8904	14.051	14.1945
RIPR1_HUMAN	Q6ZS17	S351:T355	FSTYSQSPPDTPS,SQSPPDTPSLREQ	+	0.0166096	1.13167	1	1	1	0.0104995	15.162	16.161	16.7572	15.369	16.2424	15.7226	15.5292	15.5121	16.6197	16.6707	17.1219	16.9364
SMTN_HUMAN	P53814	S277	ETPAAQSPTRGPS	+	0.00477294	1.13077	5	2	2	0.00640026	16.4699	17.3079	16.4543	16.5346	17.0723	16.6732	18.2725	17.7442	17.4902	18.1211	17.8156	17.7357
PIGW_HUMAN	Q7Z7B1	S416	SWKLIQSPVTNKK	+	0.000122764	1.13038	1	1	1	0.000637224	14.4276	14.5316	14.2678	14.5132	14.2886	14.4552	14.8106	15.0688	15.5206	15.4764	15.5819	15.5899
CDN1A_HUMAN	P38936	S130	GEQAEGSPGGPGD	+	1.61279e-05	1.13037	17	2	2	7.41614e-09	15.9641	16.0504	15.8852	16.0365	15.9163	16.0662	16.5339	17.0546	16.9771	17.1318	17.14	17.1383
LMNB1_HUMAN	P20700	S23	GPTTPLSPTRLSR	+	0.00320712	1.12796	5	2	2	0.0033346	19.0512	18.7996	18.8967	18.3602	18.8681	18.4963	19.6632	19.5223	19.5135	19.8423	19.5241	19.7421
PNKP_HUMAN	Q96T60	S114:T118	ETRTPESQPDTPP,PESQPDTPPGTPL	+	0.00199738	1.12758	1	1	1	0.0129498	16.1392	15.3857	15.7986	15.9368	16.1469	16.1505	15.6922	16.2485	16.6978	16.9328	17.2848	17.3993
SMHD1_HUMAN	A6NHR9	S1709	KKKPRRSCTLPNY	+	0.0121783	1.12743	3	2	2	9.54415e-09	17.0337	16.9195	16.74	17.0408	17.5943	16.7122	17.4083	17.6942	17.5994	18.2941	18.2497	18.1857
SEPT9_HUMAN	Q9UHD8	T108	EPVSRRTELSIDI	+	0.00353884	1.12698	1	1	1	0.713971	15.356	15.97	14.6902	15.4079	15.5603	15.7786	15.9983	15.9675	16.0485	16.6774	16.4699	16.9804
SMCA2_HUMAN	P51531	S1377	PPAEKLSPNPPKL	+	0.00802807	1.12564	7	3	3	6.99403e-09	18.982	19.4831	19.5415	19.0813	19.7222	19.5495	20.5301	20.263	20.3465	20.6249	20.337	20.768
RPGP1_HUMAN	P47736	S499	FGSRRSSAIGIEN	+	0.00109457	1.12536	2	2	2	0.665679	15.2137	15.2658	15.7973	16.1539	15.9359	15.7898	16.019	15.8959	16.0853	16.9709	17.2441	17.0408
AHNK_HUMAN	Q09666	S5552	PAFNMASPESDFG	+	0.00164517	1.12521	7	2	2	9.54336e-09	17.9589	18.0535	18.1313	18.053	18.1036	18.4554	19.2912	19.2281	19.1945	19.1724	19.4003	19.415
DTL_HUMAN	Q9NZJ0	S679	ENPSPRSPSSQTP	+	0.0104662	1.12477	3	2	2	0.0129499	15.5707	16.147	15.4381	15.9148	16.2164	15.3987	17.0811	16.8647	16.4182	17.0635	16.9978	16.8428
FR1OP_HUMAN	O95684	T170	KTSAQTTPSKIPR	+	0.0272205	1.12467	1	1	1	0.613654	18.3283	18.2437	18.2549	17.8793	18.189	17.3291	19.8097	19.2398	19.0104	19.3508	18.7478	18.6729
CDK12_HUMAN	Q9NYV4	S345	KRSLSRSPLPSRK	+	2.96169e-05	1.12427	2	1	1	0.0233145	16.087	16.0299	16.3389	16.2755	16.275	16.3297	16.1127	17.1843	16.9497	17.3771	17.5171	17.3588
DNMBP_HUMAN	Q6XZF7	S1379	RFPRQNSGSTLTF	+	0.0484466	1.1241	4	1	1	1	15.6458	16.324	16.6188	14.7115	16.0354	15.1567	16.0905	16.729	16.4809	16.2484	16.4535	16.5741
EIF3C_HUMAN	Q99613	S286	KKHDRKSKRLDEE	+	0.0244439	1.12391	1	1	1	6.86411e-09	13.4442	14.0492		14.2439	13.679	13.3669	14.0544	13.6393	14.075	15.1682	14.9679	14.5254
MOT7_HUMAN	O15403	T233	ENEKTRTSIDSID	+	0.0158974	1.1227	1	1	1	1	13.1449	12.4904	13.2667	12.7437	13.276	12.8366	13.5078	14.6506	14.9852	13.6225	14.2997	14.3021
NAV1_HUMAN	Q8NEY1	S1862	AANYIESPDRETI	+	0.000554691	1.12261	1	1	1	0.306248	12.5131	12.1661	12.646	12.4558	12.3962	12.1551	13.318	13.3085	13.0549	13.3429	13.5631	13.4688
COBL1_HUMAN	Q53SF7	S256:T260	KRDQTASAPATPL,TASAPATPLVNKH	+	0.014881	1.12258	1	1	1	1.20386e-06	14.7728	14.3841	14.5531	14.9729	15.0741	14.8337	15.7965	15.3244	15.3856	16.5965	15.7134	15.9386
CCD86_HUMAN	Q9H6F5	S58	QRAGLGSPERPPK	+	0.00221787	1.12216	10	2	2	4.84435e-09	25.0785	24.9877	25.3969	24.7763	24.8323	24.6691	26.5787	26.234	26.3011	26.0639	25.5763	26.004
GLCI1_HUMAN	Q86VQ1	S30	RRSAAGSPPAVAA	+	0.000966603	1.12207	4	2	2	1.1845e-06	13.7868	13.8659	14.0986	14.9118	14.7571	14.8114	15.2354	15.2304	14.9502	15.8111	16.1899	15.8455
TMM51_HUMAN	Q9NW97	S192	PPDRQNSKLAKRL	+	0.00713562	1.12131	2	2	2	9.54243e-09	14.4404	13.8505	13.6864	14.6862	13.9985	14.4147	14.2509	14.2536	14.1487	15.5732	15.2988	15.5913
PARP1_HUMAN	P09874	S257	ELKKVCSTNDLKE	+	0.00887822	1.12067	1	1	1	0.336312	15.0609	13.8798	13.6843	15.3163	14.5667	14.7518	12.7954	14.6996	14.5772	16.124	15.9788	15.8941
CP131_HUMAN	Q9UPN4	S414	DRCLPTSDSSPEP	+	0.0207006	1.12026	1	1	1	1	11.8727	11.5982	11.7726	11.5472	12.2041	11.3196	12.4562	12.4362	12.4704	12.5208	12.9511	12.9598
PAK1_HUMAN	Q13153	T212	IEPLPVTPTRDVA	+	0.01594	1.12005	2	1	1	0.0129503	16.8659	16.944	16.6773	15.7219	16.2899	16.6116	17.4556	17.2773	17.172	17.1303	17.4629	17.3903
HJURP_HUMAN	Q8NCD3	S642	FQKLPSSPLGCRK	+	0.048445	1.11912	1	1	1	0.598225	15.7965	16.7651	16.0653	15.7195	16.4463	15.6166	18.9567	17.6933	17.5976	17.64	16.84	16.6598
NOP53_HUMAN	Q9NZM5	S16	GKRSSKSDADSGF	+	0.010575	1.11868	1	1	1	0.427689	14.168	13.9721	14.0981	14.3316	13.6621	14.1465	14.9685	15.0263	14.9779	14.9371	15.1237	15.4354
GAB2_HUMAN	Q9UQC2	S405	RLHRASSCETYEY	+	0.000106075	1.11837	3	1	1	0.247831	15.091	15.3286	15.4671	15.6519	15.7732	15.8915	16.6756	16.8143	16.9432	16.8437	16.9168	16.9112
NUSAP_HUMAN	Q9BXS6	S135	ATAKVPSPPDEHQ	+	0.000591992	1.11835	1	1	1	0.00951154	16.0274	15.7196	14.0195	15.2217	15.4315	15.2259	15.7298	16.3187	16.3713	16.5363	16.4606	16.2373
STAG2_HUMAN	Q8N3U4	S1064	SVISGISSRGSTV	+	0.0365612	1.11745	2	1	1	1	14.7222	14.8735	14.9995	15.3014	14.1117	14.7085	15.266	16.0365	15.5966	15.7804	15.6545	16.0389
HMGA1_HUMAN	P17096	S9	ESSSKSSQPLASK	+	0.0238992	1.11726	1	1	1	0.336828	14.5758	14.0882	12.8643	14.5656	13.6349	14.5305	12.5977	14.2153	14.1049	15.2073	15.4821	15.3934
KI67_HUMAN	P46013	S374	TTGRRESVNLGKS	+	0.00699858	1.11642	2	1	1	8.37179e-09	16.8662	16.6941	16.4835	16.6848	16.6008	16.6269	17.031	17.3486	16.9317	18.0764	17.8458	17.3395
KLF16_HUMAN	Q9BXK1	S108	SSSSAASSPSSGR	+	0.0227918	1.1158	1	1	1	1	13.3778	12.9348	13.2163	13.4121	13.6168	12.9919	13.9323	14.2869	13.7063	14.4636	14.8847	14.02
BIG3_HUMAN	Q5TH69	S1066	GSPPEHSPEQGRS	+	0.00112007	1.11576	2	1	1	9.54346e-09	14.1592	13.1568	13.5225	14.2832	14.4425	14.6895	15.2135	15.5316	15.3024	15.4923	15.5661	15.7041
SDA1_HUMAN	Q9NVU7	S585	KYIEIDSDEEPRG	+	0.0229489	1.11424	20	3	3	9.54234e-09	18.5345	18.1857	18.867	18.4518	18.0848	17.9298	18.744	19.2803	19.7121	19.0699	19.8021	18.9371
TIF1B_HUMAN	Q13263	S824	PGAGLSSQELSGG	+	0.00381975	1.11374	11	1	1	0.265267	19.5878	19.6867	19.7003	19.0942	19.1155	19.292	19.3102	19.9101	20.1411	20.1215	20.0931	20.6282
FAT1_HUMAN	Q14517	S4478	GSLGSSSRNRQRF	+	0.0131308	1.1126	1	1	1	1	13.951	13.6971	13.7778	14.244	13.5031	14.0697	14.0181	14.5338	14.4567	14.7806	15.2008	15.1733
KLH36_HUMAN	Q8N4N3	S17	SRPYKISESSKVY	+	2.92163e-05	1.11228	1	1	1	0.000636792	17.8805	17.7808	16.7766	18.8828	18.7374	18.7526	17.9454	18.0204	18.0087	19.9522	19.8708	19.8866
ALS2_HUMAN	Q96Q42	S483	GGSRRLSLPGLLS	+	0.00568871	1.11176	1	1	1	7.25829e-09	14.1815	13.946	15.1684	14.0963	14.6763	14.5035	14.8349	15.2485	15.2706	15.4896	15.7526	15.3692
SMCA4_HUMAN	P51532	S1570:S1586	IEKEDDSEGEESE,EGEEEGSESESRS	+	0.0128736	1.11085	1	1	1	0.336309	13.246	13.2362	13.4295	12.7721	13.0764	13.4078	12.7946	13.3263	13.7655	14.1448	13.907	14.5371
NED4L_HUMAN	Q96PU5	S464	LEGAKDSPVRRAV	+	0.00848009	1.10996	1	1	1	7.99851e-09	14.3849	14.9492	14.251	14.2209	14.7986	14.4662	15.3938	14.9958	14.5473	15.8991	15.5571	15.3594
TEX2_HUMAN	Q8IWB9	S747	LTHSRSSSKGSVE	+	0.00237235	1.10923	3	1	1	1	18.6872	19.0242	18.4569	18.347	18.3738	18.2179	19.7673	19.8423	19.6694	19.2742	19.2611	19.7311
KIF23_HUMAN	Q02241	S912:T913	SRKRRSSTVAPAQ,RKRRSSTVAPAQP	+	0.00691063	1.10841	1	1	1	1	15.8763	16.7168	15.9275	16.1219	16.1251	16.3789	17.8828	17.8009	17.6437	17.4285	17.5927	16.9299
ANKR6_HUMAN	Q9Y2G4	S289	EERRAQSVPRDEV	+	0.00113614	1.10841	2	1	1	7.04342e-09	14.5314	15.1345	15.2037	15.5736	15.589	15.9741	15.4364	16.1829	15.6982	16.8201	16.8614	16.7804
F120A_HUMAN	Q9NZB2	S1044	SKSSAMSSDGSLA	+	0.0233828	1.10771	1	1	1	1	15.6065	15.0009	15.695	14.7722	14.7773	14.1867	15.5202	15.224	16.014	15.6514	15.2885	16.1196
REPS1_HUMAN	Q96D71	S537:S556	TRQRSHSGTSPDN,PPRPQPSHSRSSS	+	0.0218265	1.10695	4	1	1	1	15.2585	15.8154	15.8427	15.5325	15.6955	14.8257	16.8295	16.419	16.3176	16.4948	16.1918	16.688
NGAP_HUMAN	Q9UJF2	T20	RRSISGTSTSEKP	+	0.0114677	1.1068	1	1	1	0.552354	16.4581	15.0741	16.7351	16.944	16.4507	16.2481	15.8254	17.1041	17.3614	17.4334	17.9164	17.6135
FRYL_HUMAN	O94915	S889	AGSVRCSPPETLA	+	0.00675819	1.10664	1	1	1	0.000636135	15.1842		15.0132	14.6459	15.1445	14.4806	15.9993	15.9342	15.5373	15.8121	16.0206	15.7582
NUSAP_HUMAN	Q9BXS6	S269	TLGLKGSLKRSAI	+	0.0134686	1.10638	1	1	1	3.82867e-07	16.8734	16.5536	16.1243	16.5967	16.4241	16.2062	17.4748	17.3495	17.1829	17.5276	17.9188	17.0997
UBXN4_HUMAN	Q92575	S458	PNPASSSKSEKRE	+	0.00349867	1.10535	1	1	1	1	13.8051	14.0637	13.5627	14.162	14.2866	13.8813	14.5831	14.3492	14.5838	15.4185	14.9649	15.2626
MYO10_HUMAN	Q9HD67	T1882	RLEKRRTSFLEGT	+	0.00272436	1.10396	1	1	1	0.866528	16.3034	15.9314	16.1355	16.0348	16.0475	15.6515	16.1968	15.8062	16.4293	17.147	17.0912	16.8074
GLI2_HUMAN	P10070	S234	SRKRALSISPLSD	+	0.0231291	1.10393	2	1	1	1.15693e-06	14.1491	13.0334	13.694	13.3771	13.0946	13.5573	13.7507	14.2092	14.3242	13.8931	14.7455	14.7023
XRCC1_HUMAN	P18887	S446	TQAAGPSSPQKPP	+	0.0029117	1.10389	1	1	1	0.787197	13.7598	14.9626	14.4358	14.2965	14.5975	14.4054	15.3476	15.2276	15.1287	15.6815	15.2457	15.6838
MIC25_HUMAN	Q9BRQ6	S13	SEGRRVSFGVDEE	+	0.00497559	1.1034	2	1	1	6.88329e-09	16.452	16.1142	16.4398	16.5098	16.1156	16.6982	16.4063	17.0392	16.8498	17.3602	17.6853	17.5883
RAI14_HUMAN	Q9P0K7	S281	APPPPISPTQLSD	+	0.00146971	1.10334	6	2	2	9.54383e-09	19.1768	18.6453	19.1757	18.6373	18.702	18.8705	18.9106	19.357	19.3218	19.6056	20.0251	19.8892
SRRM2_HUMAN	Q9UQ35	S536	RRGRSRSPQRPGW	+	0.00500542	1.10325	1	1	1	0.024996	13.4822	14.0128	14.2524	14.502	14.1478	14.4907	13.6938	14.595	15.4923	15.6639	15.1659	15.6204
GDPD5_HUMAN	Q8WTR4	T542	SAAVRRTSRDVSI	+	0.000172106	1.10258	1	1	1	0.015013	15.0256	14.6693	15.303	15.7814	15.5957	15.8214	15.5062	15.8375	15.9494	16.9196	16.8019	16.7848
ANS1A_HUMAN	Q92625	S327	PQPPLISSMDSIS	+	0.0226686	1.10239	1	1	1	1	15.0716	14.9637	15.2622	14.7577	13.8295	14.0214	15.5571	13.6219	15.3427	15.0996	15.5019	15.3143
CRUM3_HUMAN	Q9BUF7	S97	GTYRPSSEEQVGA	+	0.0202806	1.10231	1	1	1	0.323093	12.4585	13.5459	13.2083	12.4742	13.2456	13.2368	14.0361	13.5482	13.4784	14.2675	13.7942	14.2018
SCAF4_HUMAN	O95104	S1037	REWGRRSPDRDRH	+	0.01877	1.10207	6	1	1	7.38628e-09	18.2113	19.0167	17.523	18.3928	18.0217	18.8006	18.3137	19.345	18.6473	19.5116	19.8177	19.1921
AHNK_HUMAN	Q09666	T1192	PEMHFKTPKISMP	+	0.0029189	1.10156	1	1	1	8.7908e-09	14.1696	14.3254	14.2964	14.5344	14.6683	14.5474	16.3085	15.4372	15.2626	15.8933	15.8012	15.3603
AHNK_HUMAN	Q09666	T1986	PEMHFKTPKISMP	+	0.0029189	1.10156	1	1	1	8.7908e-09	14.1696	14.3254	14.2964	14.5344	14.6683	14.5474	16.3085	15.4372	15.2626	15.8933	15.8012	15.3603
AHNK_HUMAN	Q09666	T2181	PEMHFKTPKISMP	+	0.0029189	1.10156	1	1	1	8.7908e-09	14.1696	14.3254	14.2964	14.5344	14.6683	14.5474	16.3085	15.4372	15.2626	15.8933	15.8012	15.3603
AHNK_HUMAN	Q09666	T2309	PEMHFKTPKISMP	+	0.0029189	1.10156	1	1	1	8.7908e-09	14.1696	14.3254	14.2964	14.5344	14.6683	14.5474	16.3085	15.4372	15.2626	15.8933	15.8012	15.3603
AHNK_HUMAN	Q09666	T2832	PEMHFKTPKISMP	+	0.0029189	1.10156	1	1	1	8.7908e-09	14.1696	14.3254	14.2964	14.5344	14.6683	14.5474	16.3085	15.4372	15.2626	15.8933	15.8012	15.3603
NOP53_HUMAN	Q9NZM5	T73	VRLQERTSGGLLS	+	0.0172933	1.10146	1	1	1	1	13.3787		13.5725	13.6102	13.1264	12.6795	15.2175	15.0252	15.1825	14.0983	14.2371	14.3852
DEN1A_HUMAN	Q8TEH3	S546	EGDEAESPEQQVR	+	0.00109922	1.10076	5	3	3	8.40217e-09	15.2785	14.9078	15.188	15.633	15.2111	15.484	15.4604	15.793	15.8276	16.4945	16.6307	16.5052
DAB2_HUMAN	P98082	S401	PNPFVGSPPKGLS	+	0.0121048	1.10064	2	2	2	9.54257e-09	14.7727	15.5254	15.3084	15.6456	16.0712	16.4383	16.5928	16.4236	16.2869	16.9908	17.112	17.3541
MAST4_HUMAN	O15021	S1419	FPSKMHSPPTIVR	+	0.000174778	1.10061	1	1	1	0.01295	14.9022	13.7056	14.6002	14.8898	14.6637	14.8596	14.7822	14.7848	15.4537	15.9776	15.8995	15.8379
MCAF1_HUMAN	Q6VMQ6	S473	LEEKMESSFGSPS	+	0.00181399	1.10033	1	1	1	1	15.1258	14.9462	15.2373	14.7653	15.137	15.0023	16.4906	15.4277	14.8763	16.2334	16.0919	15.8802
MAGD2_HUMAN	Q9UNF1	S162	ESAAAQSQENQDT	+	0.0488591	1.1	1	1	1	0.0193683	13.6887	14.8635	14.5622	14.2345	15.3194	14.497	14.7654	15.1728	14.7117	15.6264	15.5094	16.215
TRAM2_HUMAN	Q15035	S346	RLIKRESGYHENG	+	0.00483981	1.0982	2	1	1	0.227855	16.3105	16.5595	17.0995	15.6187	16.2705	15.9202	16.7252	17.6411	17.1429	16.9479	17.041	17.1151
AAKG2_HUMAN	Q9UGJ0	S195	NRIYASSSPPDTG	+	0.0230415	1.09788	1	1	1	1	14.9734	14.3982	14.4945	14.9154	14.2837	15.0493	15.1802	15.4419	15.1636	15.5313	15.8076	16.2031
KIBRA_HUMAN	Q8IX03	S927	GSTIIRSKTFSPG	+	0.0297408	1.09784	2	1	1	0.219653	15.7368	15.4818	16.6993	15.9766	16.2096	15.1937	16.1573	16.0533	15.4434	16.6573	16.9279	17.0881
SIK2_HUMAN	Q9H0K1	S486	QRRHTLSEVTNQL	+	0.0256126	1.09764	1	1	1	1	14.8732	14.267	14.6977	15.65	14.8251	15.4713	15.7348	15.2547	15.8695	16.4607	16.7215	16.0572
TNK1_HUMAN	Q13470	S502:S518	MKGISRSLESVLS,RPTGGGSSPPEIR	+	0.000772178	1.09757	1	1	1	1	14.2142	14.0654	14.1529	14.5947	14.2435	14.5934	14.3522	14.7842	14.8692	15.5309	15.5824	15.611
SMC1A_HUMAN	Q14683	S962	SSQGEDSVSGSQR	+	0.00547901	1.09685	2	1	1	2.48004e-05	13.8088	14.0295	13.6546	13.5609	13.9764	14.1923	14.2937	14.6834	14.4398	15.0013	14.8746	15.1442
ANLN_HUMAN	Q9NQW6	S97	TSAKSCSPSPVSP	+	0.00525561	1.09655	2	1	1	0.290054	13.7799	13.6956	13.0215	13.7913	14.0819	13.4323	15.0941	15.0862	14.9248	14.9215	14.9371	14.7365
P4K2A_HUMAN	Q9BTU6	S460	ARSHQRSSSESYT	+	0.00401417	1.09554	2	1	1	1	14.8509	12.9014	15.2607	15.3741	15.1711	15.1279	14.7684	15.6759	15.8957	16.0671	16.6377	16.2549
TNR19_HUMAN	Q9NS68	S241	CQCRRDSVQTCGP	+	0.00285883	1.09477	2	1	1	9.54374e-09	14.1174	14.0566	14.3676	13.9354	14.088	14.4574	14.2141	14.6946	14.9505	15.1541	15.2352	15.3757
SKA3_HUMAN	Q8IX90	S319	SKTNSSSNDLEVE	+	0.0170042	1.09414	1	1	1	0.215892	14.1979	14.8125	14.1409	14.1703	14.8376	14.0599	15.8476	15.0507	15.4521	15.5837	15.1802	15.5863
KI20A_HUMAN	O95235	S532	EHSLQVSPSLEKG	+	0.00521615	1.09377	2	1	1	9.54391e-09	16.5483	16.8334	16.9355	16.853	16.9141	16.4849	18.5291	17.8832	17.8383	18.048	17.9222	17.563
PKP4_HUMAN	Q99569	S75	CRLGAESPSIAST	+	0.0336697	1.0936	1	1	1	0.0233152	16.4794	16.5626	16.7937	16.2698	15.4328	16.3523	16.9613	16.7734	16.8262	16.7697	17.1875	17.3785
CLIC1_HUMAN	O00299	S163	AEDEGVSQRKFLD	+	0.00209097	1.09232	1	1	1	9.54323e-09	13.2501		12.7346	13.5442	13.5932	13.4301	13.8319	13.9587	14.2444	14.3266	14.715	14.8028
DACT3_HUMAN	Q96B18	S306	RPAREPSLERVGG	+	0.0046975	1.09206	1	1	1	0.270537	14.698	14.7046	14.3004	14.4475	15.0927	14.7969	14.9969	15.4409	14.6095	15.8891	15.938	15.7862
IPMK_HUMAN	Q8NFU5	T21	GPPEMRTSPAIES	+	0.0244141	1.09205	1	1	1	1	11.4328	12.5308		11.3536	11.1569	11.811	12.8112	12.3902	12.0504	12.0536	12.7101	12.834
MPRD_HUMAN	P20645	S267	DQLGEESEERDDH	+	0.001132	1.092	4	1	1	7.12972e-09	18.9068	19.1047	18.9451	18.5735	18.9683	18.8344	19.3076	19.5792	19.6329	19.7634	19.929	19.9598
KIF23_HUMAN	Q02241	S911:T913	GSRKRRSSTVAPA,RKRRSSTVAPAQP	+	0.000198069	1.09123	2	1	1	1	15.0925	15.2476	14.8248	14.7565	14.5712	14.4925	16.6884	16.5278	16.2372	15.6791	15.6596	15.7552
ERGI2_HUMAN	Q96RQ1	T9	RLNRKKTLSLVKE	+	0.000478172	1.09113	1	1	1	0.000903053	15.4261	15.9376	15.4397	15.4917	15.3425	15.4776	16.0307	15.6797	15.8865	16.704	16.3863	16.4949
KI67_HUMAN	P46013	S1131:T1139	TKIACKSPPPESV,PPESVDTPTSTKQ	+	0.00898396	1.0911	2	1	1	0.000635881	16.5829	17.3267	16.9698	16.4293	16.9029	16.6393	18.7031	18.1241	17.8603	18.112	17.6201	17.5126
RAI14_HUMAN	Q9P0K7	S281:S286	APPPPISPTQLSD,ISPTQLSDVSSPR	+	0.0436907	1.09088	4	1	1	1.15223e-06	17.7163	17.4909	18.1753	17.734	17.2571	18.1948	18.0381	18.3674	18.5656	18.4041	18.7581	19.2963
CDCA3_HUMAN	Q99618	S222	RQGKRPSPLSENV	+	0.0484014	1.09077	1	1	1	0.00103095	15.4843	15.9127	16.192	14.7624	15.8846	15.7161	17.8711	17.1028	16.915	16.8359	16.2481	16.5513
SSRP1_HUMAN	Q08945	S659	SRQLSESFKSKEF	+	0.0261716	1.09055	1	1	1	0.000636481	15.1602	14.6389	15.3832		14.6195	14.3659	16.0112	15.9518	15.4436	15.9652	15.4315	15.3529
RS28_HUMAN	P62857	S23	VLGRTGSQGQCTQ	+	0.00407013	1.09012	1	1	1	1.20742e-06	10.5924		11.0859	10.7479	10.51	10.6255		10.6771	10.339	11.5792		11.8566
ARHGH_HUMAN	Q96PE2	S961	RHVRHASVPATFM	+	0.00625659	1.08945	3	1	1	1.18891e-06	15.9444		15.0532	15.5334	15.5189	15.3944	16.2564	16.5766	16.5503	16.2459	16.5265	16.9426
KI13B_HUMAN	Q9NQT8	S1689	GGQALASDSEEAD	+	0.00306734	1.08916	1	1	1	1	16.3493	16.9639	16.7036	16.843	17.1853	16.6209	17.3529	17.3742	17.3158	18.0219	17.8819	18.0128
RHG29_HUMAN	Q52LW3	S572	KLPRTPSSGTMSS	+	0.010973	1.08814	2	2	2	0.012951	14.8371	14.1232	15.2964	14.7585	15.2215	14.7199	15.2672	15.4408	15.1751	16.3078	15.9774	15.679
K2C8_HUMAN	P05787	S477	GKLVSESSDVLPK	+	0.0151719	1.08765	2	2	2	0.0129507	17.1369	15.9421	16.1145	17.2713	16.6243	16.4362	15.8934	16.7508	17.2025	17.699	17.9837	17.912
SLAI2_HUMAN	Q9P270	S349:S357	SPSPRNSPRPSPK,RPSPKQSPRNSPR	+	0.00114178	1.08748	1	1	1	0.01295	14.3678	14.8929	14.676	14.4489	14.1327	14.2785	14.801	14.6336	13.9594	15.3923	15.2039	15.5264
RB_HUMAN	P06400	S780	TRPPTLSPIPHIP	+	0.018954	1.08543	1	1	1	0.0129506	13.472	15.0452	15.2091	14.1983	15.1078	14.8676	16.7415	15.9741	15.8785	15.7498	15.9769	15.7033
TRI35_HUMAN	Q9UPQ4	S65	VCKDRASPADLRT	+	0.00124598	1.08531	1	1	1	9.40029e-09	12.8592	13.9309	13.9751	13.0794	13.3611	13.4044	13.7089	13.9541	13.4876	14.5304	14.3331	14.2373
WAC2A_HUMAN	Q641Q2	S704	GGSLFGSPPTSVP	+	0.00141444	1.08303	2	1	0	0.0233143	13.7326	13.5141	13.8525	14.0475	13.9353	14.1808	14.0551	14.608	14.5465	14.903	15.231	15.2787
WAC2C_HUMAN	Q9Y4E1	S704	GGSLFGSPPTSVP	+	0.00141444	1.08303	2	1	0	0.0233143	13.7326	13.5141	13.8525	14.0475	13.9353	14.1808	14.0551	14.608	14.5465	14.903	15.231	15.2787
AHNK_HUMAN	Q09666	S5745:S5752	SKGDLKSSKASLG,SKASLGSLEGEAE	+	0.00808103	1.08248	4	1	1	1	17.7643	17.2555	17.4956	17.9294	17.2317	17.3082	17.9797	18.0812	18.0978	18.5505	18.5865	18.5797
TAU_HUMAN	P10636	S713:S721	AEIVYKSPVVSGD,VVSGDTSPRHLSN	+	0.00141618	1.08129	3	2	2	1	16.9833	17.017	17.0979	17.4918	17.2603	17.6684	17.7314	17.8079	17.7609	18.4237	18.6652	18.5755
RBL1_HUMAN	P28749	T385	EKEAVITPVASAT	+	0.0125872	1.0812	4	2	2	9.38297e-09	16.5641	16.7716	15.6911	16.3268	16.9348	16.4815	18.2337	17.0231	17.07	18.0066	17.4714	17.5086
AAK1_HUMAN	Q2M2I8	S637	GHRRILSDVTHSA	+	0.00262127	1.081	3	2	2	0.000635825	20.2222	20.0691	19.6825	20.3259	19.9113	20.2261	20.9	20.8734	21.1685	21.0302	21.3205	21.3556
DKC1_HUMAN	O60832	S451	AKRKRESESESDE	+	0.00245085	1.08081	2	1	1	0.0233128	16.4018	16.9229	16.9919	16.4593	16.9101	16.9508	18.0159	17.8558	17.4209	17.8724	17.8804	17.8098
PALM3_HUMAN	A6NDB9	S143	DLNKRASLPAGLV	+	0.0481068	1.08073	2	1	1	7.95931e-09	14.5326	13.841	14.0749	14.4923	15.2675		15.753	16.0646	15.5824	15.9745	15.7283	16.179
G3P_HUMAN	P04406	S241	VPTANVSVVDLTC	+	0.0371143	1.07989	1	1	1	9.54364e-09	11.8295	11.7158	12.4588	11.3227	11.2033	11.0629	12.2888	12.8815	12.9209	12.105	11.7863	12.9372
LRBA_HUMAN	P50851	S1772	ESPGSRSSNAKLP	+	0.00750928	1.07976	1	1	1	1		14.6479	13.7833	13.7328	14.1421	14.1561	14.5201	14.4044	13.3081	14.7597	15.2346	15.276
AAK1_HUMAN	Q2M2I8	T640	RILSDVTHSAVFG	+	0.011288	1.07937	1	1	1	1	18.5504	18.1158	17.7915	18.7605	18.135	18.5079	18.5169	18.887	19.2655	19.2258	19.7281	19.6875
DAP1_HUMAN	P51397	S51	QEWESPSPPKPTV	+	0.00465005	1.07902	1	1	1	0.000636723	15.9246	15.834	16.8554	16.0275	16.3193	16.0884	16.9861	17.1998	17.613	17.0192	17.0987	17.5544
TGON2_HUMAN	O43493	S66	PQTPKDSPSKSSA	+	0.0394212	1.07854	2	1	1	1	14.8781	15.9087	15.9999	15.8058	15.9379	16.0304	16.9681	16.3256	16.5014	17.0507	16.3713	17.5877
FBX38_HUMAN	Q6PIJ6	S740	GGSSEPSPTEVDV	+	0.0306939	1.07839	2	1	1	0.0233156	14.526	13.4924	13.7867	13.9294	14.3351	13.4708	14.4287	14.8748	14.5285	14.6254	15.3696	14.9755
TAB2_HUMAN	Q9NYJ8	S372	TVYIAASPPNTDE	+	0.015862	1.07789	4	1	1	9.54397e-09	15.9118	13.4618	16.3669	15.9773	15.241	15.5093	15.9198	16.1813	15.5516	16.7453	16.8735	16.3424
PPR3D_HUMAN	O95685	S25	LGPRSLSCLSDLD	+	0.0136895	1.07751	2	1	1	0.015912	14.396	13.5847	14.3285	14.3763	13.8933	14.0836	14.3159	13.4505	13.5583	15.4543	14.7693	15.3621
AAK1_HUMAN	Q2M2I8	S624	SLTPPSSPKTQRA	+	0.00267663	1.07705	1	1	1	0.515245	14.963	14.8225	15.2357	14.9672	14.9513	15.3229	14.986	15.6677	16.0801	16.1361	15.9823	16.3541
BGAL_HUMAN	P16278	S40	IDYSRDSFLKDGQ	+	0.000186136	1.07699	1	1	0	1.175e-06	16.1849	15.5223	15.712	15.4513	15.4631	15.5452	15.742	15.8889	15.7335	16.7075	16.5315	16.4516
ABLM1_HUMAN	O14639	S450	DRMIHRSTSQGSI	+	0.00037206	1.07528	1	1	1	1	19.226	18.7739	19.1201	18.6793	18.6524	18.7114	19.9249	20.1199	20.1575	19.605	19.932	19.7318
KAL1L_HUMAN	A0AUZ9	Y770	LRSESSYDIDNIV	+	0.0354947	1.07492	1	1	1	1	14.1224	14.1546	14.0433	14.5012	13.4176	14.1605	13.5206	14.1638	14.1429	14.8483	15.2557	15.2001
RAI14_HUMAN	Q9P0K7	S263	DQVSKISSERSGT	+	0.00175233	1.07456	1	1	1	0.269968	16.1635	16.0143	16.1966	15.9137	16.2601	15.9535	16.9793	17.1405	17.0905	17.2945	16.9719	17.0846
RIN1_HUMAN	Q13671	S424	GPEKLLSPKRLEH	+	0.0062471	1.0742	1	1	1	5.0946e-09	15.1195	14.4247	13.8928	14.9447	14.3671	14.7026	14.5792	15.2648	15.0448	15.7353	15.9529	15.5488
SRRM2_HUMAN	Q9UQ35	S1852:S1857	PTSRKRSRSRTSP,RSRSRTSPAPWKR	+	0.0430092	1.07371	1	1	1	0.728529	16.8749	15.7763	15.896	16.3455	16.1952	16.7484	15.3004	16.8426	16.6179	17.5345	18.0549	16.9207
NDRG2_HUMAN	Q9UN36	S338	SLTSAASVDGNRS	+	0.0116193	1.07364	2	1	1	8.74207e-09	15.7851	14.6747	15.2696	16.0094	15.6453	15.8042	16.4212	16.2555	16.2129	16.8391	16.5429	17.2978
CASC3_HUMAN	O15234	S35	PLRGGGSCSGSAG	+	0.00517949	1.07355	2	1	1	1					10.3502	10.5004	11.3141	11.3458	11.2085	11.4795		11.5181
MYCPP_HUMAN	Q7Z401	S1587	IFPMARSISTSGP	+	0.0434242	1.07323	1	1	1	1.18427e-06	16.9515		16.3634	17.6622	16.4409	17.1759	17.4791	16.5957	17.0978	17.9718	18.2597	18.2671
RANB3_HUMAN	Q9H6Z4	S101	RSAGGSSPEGGED	+	0.000929929	1.07307	1	1	1	0.442678	16.8534	16.2569	16.2137	16.7519	16.4525	16.6698	17.2395	17.2665	17.2542	17.534	17.8079	17.7516
IF2P_HUMAN	O60841	S186:S190	INSSGESGDESDE,GESGDESDEFLQS	+	0.0225737	1.07274	1	1	1	0.0139665	15.3222	14.5315	15.4807	14.8191	13.813	14.3833	15.0281	15.7181	16.1919	15.5289	15.3434	15.3613
BCAS3_HUMAN	Q9H6U6	S869	ADAMAESPSRDVV	+	0.00140947	1.07212	1	1	1	0.0129504	13.8715	13.459	14.2879	14.7886	14.6844	14.4896	14.6833	14.3938	14.4928	15.5185	15.8145	15.8461
RHG29_HUMAN	Q52LW3	S573	LPRTPSSGTMSSA	+	0.00975847	1.07178	1	1	1	1	16.091	15.2713	15.9822	15.8832	15.4639	15.4876	15.7306	16.0906	16.2964	16.977	16.3362	16.7368
KI67_HUMAN	P46013	T328	DVESVQTPSKAVG	+	0.000470393	1.07148	2	1	1	0.86177	15.0574	15.1836	14.5742	14.929	15.086	14.9883	15.8998	15.8345	15.858	16.2503	15.9456	16.0218
RBM14_HUMAN	Q96PK6	S215	FFGRDRSPLRRSP	+	0.0201695	1.0711	9	1	1	0.00960849	18.5395	18.1851	17.4671	18.5282	17.6215	18.3884	17.4409	18.4552	18.7663	19.2915	19.313	19.147
KI67_HUMAN	P46013	T1503	QPDPVDTPTSSKP	+	0.0126566	1.07021	3	2	2	0.000636658	18.4985	18.437	17.63	18.2926	18.6764	17.9813	19.7607	19.5695	19.2363	19.6585	19.3484	19.1541
RGAP1_HUMAN	Q9H0H5	T201:S206	PGPVKKTRSIGSA,KTRSIGSAVDQGN	+	0.00151717	1.07	1	1	1	1	14.6988	15.3684	15.1985	15.8352	16.0602	15.6278	16.7636	16.7531	16.8301	16.9011	16.812	17.0202
CAHD1_HUMAN	Q5VU97	S1142	EMSVRMSNLENDR	+	0.0363135	1.06968	1	1	1	9.54305e-09	11.9498	12.0153	11.7852	11.2003	12.2326	11.287	12.617	12.4065	12.8757	12.4472	12.7744	12.7074
MLXIP_HUMAN	Q9HAP2	S692	QASPCASEQSPSP	+	0.0223243	1.06947	1	1	1	0.0470237	11.4847	11.9007	11.5899	11.2578	11.682	12.2555	13.4423	12.8748	12.4466	12.89	12.8272	12.6865
AMACR_HUMAN	Q9UHK6	S324	SEEQDVSPRPAPL	+	0.0177524	1.06944	1	1	1	0.0116016	13.6768	13.596	13.414	14.1301	14.2617	13.5471	13.8319	14.1119	14.3212	14.7231	15.1584	15.2657
LAR4B_HUMAN	Q92615	S424	LRHAIPSAERGPG	+	0.0342928	1.06859	1	1	1	9.54342e-09	14.0279		13.3793	13.1831		13.6732			14.8516	14.4885	14.801	14.2007
INCE_HUMAN	Q9NQS7	T59	PELMPKTPSQKNR	+	0.00911083	1.06833	2	1	1	1.20392e-06	16.799	16.8877	16.4243	16.5185	17.0897	16.6207	17.9094	17.5926	17.4397	18.01	17.5367	17.8871
TUT7_HUMAN	Q5VYS8	S132	NRQRKDSFQENED	+	0.0462185	1.06781	5	3	3	8.0495e-09	17.6445	18.2161	16.9183	18.4401	18.3813	18.5483	18.346	18.6508	18.131	19.8355	19.9521	18.7855
WDR43_HUMAN	Q15061	S431	VESKRKSGGNEVS	+	0.0173871	1.06746	5	2	2	7.98101e-09	18.2606	19.2611	18.064	18.49	18.5818	18.3388	20.2116	20.1195	19.4411	19.9287	19.6483	19.0359
BD1L1_HUMAN	Q8NFC6	S2475	LQKEDKSPETGTA	+	0.000574957	1.0672	2	2	2	1.18122e-06	15.1813	12.1831	15.1792	15.3836	15.3397	15.0946	14.9465	16.0024	16.5231	16.2405	16.3354	16.4436
KI67_HUMAN	P46013	S2344:T2352	TKIACKSPQPDPV,QPDPVDTPASTKQ	+	0.00843347	1.06719	1	1	1	9.5439e-09	14.6901	14.1892	14.7528	14.6513	15.0334	14.3914	16.8254	16.4476	15.9627	15.9063	15.8459	15.5254
OSBL5_HUMAN	Q9H0X9	S12	FLRRRFSLCPPSS	+	0.00152142	1.0671	2	2	2	9.54354e-09	17.2528	17.3238	16.825	17.5699	17.535	17.1419	17.9651	17.7912	17.3654	18.4964	18.4473	18.5045
KIF4A_HUMAN	O95239	S810	EVRGQVSESEDSI	+	0.0119278	1.06709	1	1	1	0.000636347	12.1706	12.5529	11.6359	11.7177	11.6233	12.3237	13.288	12.9583	13.3903	12.8992	13.1615	12.8054
NFAC2_HUMAN	Q13469	S53	NAHKVASPPSGPA	+	0.00134679	1.06648	3	1	1	0.0129506	16.0918	16.0926	16.4986	16.2811	16.4149	16.0609	15.7871	16.7952	17.1443	17.1501	17.4258	17.3804
RGAP1_HUMAN	Q9H0H5	T277	ETDSVGTPQSNGG	+	0.000629301	1.06646	6	1	1	9.54287e-09	14.3911	13.7292	13.934	14.049	14.3768	14.1237	15.7264	15.1962	15.3171	15.3367	15.2372	15.175
RHDF2_HUMAN	Q6PJF5	S166:S171:S177	RDLELPSQEAPSF,PSQEAPSFQGTES,SFQGTESPKPCKM	+	0.0246913	1.06605	1	1	1	0.254939	16.712	16.5843	16.705	15.9813	15.4123	16.3119	16.7255	15.0881	16.1428	16.6659	17.0809	17.1569
ITPR1_HUMAN	Q14643	S1598	NAARRDSVLAASR	+	0.014531	1.06565	1	1	1	1.16967e-06	14.1464	14.1518	14.4059	14.8265	14.242	14.093	14.6086	14.305	13.9891	15.5135	15.2057	15.6392
SARG_HUMAN	Q9BW04	T456	RANSALTPPKPES	+	0.0178181	1.06535	3	1	1	0.0121189	16.0116	15.8061	16.2841	17.5398	16.9114	17.7168	17.7167	17.9995	18.1808	18.2159	18.5102	18.638
KI67_HUMAN	P46013	T1237	FQTPGHTEELVAA	+	0.0335175	1.06503	1	1	1	1	14.9505	15.2399	15.8695	14.8966	15.831	14.9988	18.0349	16.6827	16.6755	16.5991	16.0622	16.2602
GAB2_HUMAN	Q9UQC2	T391	TIPRRNTLPAMDN	+	0.000510645	1.06482	3	1	1	8.06612e-09	16.3994	15.9221	16.5397	16.4176	16.5678	16.5581	17.4242	17.876	17.8281	17.4027	17.624	17.7113
OSBP1_HUMAN	P22059	S379	GHKRTGSNISGAS	+	0.0107097	1.06461	2	2	2	0.336314	17.4309	17.6945	17.8216	17.2657	17.5447	17.0953	19.0014	18.3712	18.6709	18.2955	18.068	18.7362
PYR1_HUMAN	P27708	S1859	PRIHRASDPGLPA	+	0.000217852	1.06429	19	3	3	3.69096e-09	21.0725	21.1273	20.8915	21.3535	21.5394	21.3497	22.5804	21.8942	21.6415	22.5841	22.4536	22.3978
BUD13_HUMAN	Q9BRD0	T123:S126:S127	RHFRHDTPDSSPR,RHDTPDSSPRRVR,HDTPDSSPRRVRH	+	0.038925	1.06337	1	1	1	8.02557e-09	13.5623	14.3598	12.4945	13.7594	12.8057	13.5089	12.7552	14.5344	13.2443	14.5202	14.7164	14.0275
MARK2_HUMAN	Q7KZI7	S631	QGRRGASGSIFSK	+	0.00255441	1.06327	2	1	1	3.28015e-07	17.9839	16.8374	17.594	18.0975	17.6166	18.0332	17.7377	18.2934	18.0562	19.0631	18.9777	18.8963
ZFAN6_HUMAN	Q6FIF0	S138	SEEQSKSLEKPKQ	+	0.0177822	1.0632	2	1	1	0.399361	16.2394	16.7687	16.8263	16.1593	16.6522	16.7421	17.1337	16.7808	16.9868	17.514	17.2639	17.9653
SATB2_HUMAN	Q9UPW6	S7:S13	MERRSESPCLRDS,SPCLRDSPDRRSG	+	0.00052791	1.06259	6	2	2	1.19573e-06	16.5018	16.8389	16.8092	17.0507	17.2234	17.1023	17.876	17.7087	17.5356	18.2243	18.3247	18.0152
NPM_HUMAN	P06748	T234	FKKQEKTPKTPKG	+	0.0370262	1.06164	1	1	1	0.274388	12.8974	13.6687	12.7765	13.6822	13.018	13.5954	14.4205	13.5547	13.6464	14.4087	15.0064	14.0655
IWS1_HUMAN	Q96ST2	S440	KTIASDSEEEAGK	+	0.0109852	1.06151	1	1	1	0.000874074	13.0245	12.4529	12.9199	13.2078	12.5856	13.2804	12.6435	12.7504	13.8668	13.9533	14.0561	14.249
PKHH2_HUMAN	Q8IVE3	S202	FLSRARSPPQVVK	+	0.00114811	1.06138	2	1	1	9.54265e-09	16.3199	15.8613	16.2945	16.5997	16.9846	16.8373	16.569	16.8872	17.1271	17.7861	17.8311	17.9885
MINK1_HUMAN	Q8N4C8	S993	YDVRKGSVVNVNP	+	0.00291544	1.06059	1	1	0	8.5217e-09	14.6351	15.0409	14.4991	14.7544	14.6641	14.7786	16.3022	14.8671	15.0957	15.974	15.9305	15.4743
SRRM2_HUMAN	Q9UQ35	S1857	RSRSRTSPAPWKR	+	0.0015838	1.06038	4	2	2	0.0180859	20.1528	19.3984	20.1304	20.0169	19.7912	19.6538	19.3132	20.3376	20.9226	20.7777	21.0604	20.805
KPCD2_HUMAN	Q9BZL6	S518	ILQDAPSAPGHAP	+	0.0383089	1.06026	1	1	1	6.50212e-09	12.4234		12.5407	12.7497	11.8978	12.2295	12.4931	11.5251	12.7102	13.8127	12.9771	13.268
HACD3_HUMAN	Q9P035	S135	NKLRLESEGSPET	+	0.0150894	1.05937	1	1	1	0.168268	14.0162	14.18	14.3019	13.7646	13.8147	14.0936	15.8132	15.29	15.0777	15.3475	14.5227	14.9807
EED_HUMAN	O75530	S34	NSNPDLSGDENDD	+	0.000639247	1.05845	1	1	1	9.54325e-09	14.0681	14.3212	14.0279	13.6673	13.7623	13.996	14.7696	14.4457	14.1041	14.7746	14.8831	14.9433
CCNE1_HUMAN	P24864	T395	LPSGLLTPPQSGK	+	0.000284794	1.05835	3	1	1	9.54329e-09	16.2209	16.4712	16.3754	16.3668	16.612	16.4126	17.2558	17.1772	16.9037	17.6019	17.5262	17.4384
SRRM1_HUMAN	Q8IYB3	S791:S797:S802	PVKKAKSPTPSPS,SPTPSPSPPRNSD,PSPPRNSDQEGGG	+	0.00923833	1.05804	1	1	1	0.00135459	14.5285	14.4561	14.8008	14.4066	14.3332	13.9923	14.7362	14.6943	14.5372	15.561	14.9441	15.4012
UBP5_HUMAN	P45974	T623	IAPPLVTPDEPKG	+	0.0355596	1.05675	2	1	1	6.68199e-09	17.1017	17.4079	17.6927	16.7725	17.1046	17.5155	18.3003	18.1246	18.5801	17.8566	18.0014	18.7048
AFF4_HUMAN	Q9UHB7	S31	EDAFPPSSPLFAE	+	0.0136624	1.05655	4	1	1	1	16.6336	15.0593	15.9926	16.9562	16.2486	16.3733	14.9591	16.6198	16.8706	17.3487	17.7762	17.6228
GRAP1_HUMAN	Q4V328	S666	QTGDSSSISSFSY	+	0.0201508	1.05648	2	1	1	0.0559714	15.2762	14.8704	15.395	15.7305	15.3819	14.9323	14.1336	15.0305	15.8625	16.6657	16.4427	16.1057
TGON2_HUMAN	O43493	S70	KDSPSKSSAEAQT	+	0.00579568	1.05647	1	1	1	1	15.7778	15.0701	14.1336	16.401	16.1419	16.178	14.2056	15.7253	15.677	17.4217	17.5251	16.9435
WASF1_HUMAN	Q92558	S321	RTPVFVSPTPPPP	+	0.00185392	1.05619	2	1	1	0.0136454	12.2587	11.9215	12.9114	12.2676	12.4181	12.2897	13.949	13.3406	13.6453	13.6079	13.3998	13.1363
ANLN_HUMAN	Q9NQW6	T364	SKDKSTTPGGTGI	+	0.0262139	1.0559	1	1	1	0.36175	15.6809	16.7086	16.2207	15.9549	16.735	15.9324	18.2176	17.5847	17.4608	17.5239	17.2824	16.9837
PPIL1_HUMAN	Q9Y3C6	S149	GMVETNSQDRPVD	+	0.00962057	1.05474	3	1	1	1.20277e-06	18.576	18.0141	18.6133	18.4621	18.1493	18.2003	18.4345	18.5527	19.1234	19.3034	18.9821	19.6905
SYHC_HUMAN	P12081	T58	QKFVLKTPKGTRD	+	0.000835025	1.05424	1	1	1	7.20838e-09	15.3016	15.1328	15.0262	15.0507	15.389	15.206	15.8306	15.4053	15.3336	16.3945	16.2298	16.1842
PPME1_HUMAN	Q9Y570	S243	QCEGITSPEGSKS	+	0.00659443	1.05401	2	1	1	9.54425e-09	19.2936	19.3561	19.3806	19.2041	19.2616	19.7755	19.7315	19.9507	20.15	20.3932	20.3603	20.6497
NCOA2_HUMAN	Q15596	S487	QPTSMLSPRHRMS	+	0.0189587	1.05396	2	1	1	0.000637229	13.8846	13.9923	14.1372	13.4591	13.0848	13.5558	14.2659	13.9338	12.8818	14.1427	14.891	14.2279
CDN1C_HUMAN	P49918	S299	APCPSPSAAPGVG	+	0.000633774	1.0532	1	1	1	1	14.807	14.8458	14.0028	14.8512	15.108	15.1665	14.885	15.2771	15.217	15.9983	16.1594	16.1277
ATX2_HUMAN	Q99700	S888	SQGVQTSSPACKQ	+	0.0260559	1.05316	1	1	1	0.622701	15.6804	15.8645	17.0177	16.0904	16.467	15.8087	17.8483	17.3733	16.9678	17.4668	16.7028	17.356
YAP1_HUMAN	P46937	S109	SHSRQASTDAGTA	+	0.0255795	1.05294	5	1	1	0.000635787	18.3391	18.4475	18.9321	18.3456	19.3512	19.0303	19.5383	19.4422	20.0158	19.8526	19.9586	20.0747
CHD2_HUMAN	O14647	S1728	DSKRRRSDEFRPQ	+	0.01265	1.05243	2	1	1	9.20637e-09	14.0972	15.4799	14.3599	14.1461	14.4331	14.817	15.2456	15.8514	15.2659	15.5457	15.7606	15.2472
ACINU_HUMAN	Q9UKV3	S343	GGRFTRSQEEARK	+	0.00443994	1.05229	1	1	1	0.827174	13.7039	13.4521	13.5499	13.6224	13.2308	13.7874	13.3847	13.8797	14.3098	14.5963	14.468	14.7331
UHRF1_HUMAN	Q96T88	S639	QEGGFASPRTGKG	+	0.0394341	1.0522	6	4	4	5.5662e-09	16.6366	17.5522	16.9346	16.319	17.3332	16.6497	18.7792	18.3092	17.6569	18.1722	17.7142	17.572
UT14A_HUMAN	Q9BVJ6	S445	DAEPAGSQETKDS	+	0.0382802	1.05107	3	2	2	9.54423e-09	17.3493	17.9091	17.4904	16.5478	17.6784	17.117	18.2298	18.3211	18.2198	18.2363	17.9441	18.3158
BTF3_HUMAN	P20290	T82	VVHRTATADDKKL	+	0.0423493	1.05049	1	1	1	0.0233137	16.6666	15.3501	15.4518	16.5127	15.4125	15.6302	16.4432	16.0271	16.4619	16.703	17.1182	16.8856
SNX3_HUMAN	O60493	Y71	STVRRRYSDFEWL	+	0.000379601	1.05019	2	2	2	0.218358	15.8515	16.9824	15.227	15.8446	15.8863	15.8949	16.7599	16.7756	16.1646	17.0751	16.9481	16.7531
KLF16_HUMAN	Q9BXK1	S238	PCSLAGSPAPSPA	+	5.69244e-05	1.04987	2	1	1	1.15005e-06	16.6837	16.8358	16.5164	16.6378	16.6554	16.7534	17.4241	17.2362	16.7855	17.6907	17.8244	17.6811
KAT5_HUMAN	Q92993	S86	KNGLPGSRPGSPE	+	0.0259657	1.04936	1	1	1	0.867144	16.0326	15.9767	16.0303	16.4272	15.721	15.8324	15.904	16.4731	16.5725	16.8919	16.7783	17.4585
NHS_HUMAN	Q6T4R5	S1194	SVSRQYSTEDTIL	+	0.0395656	1.04916	1	1	1	0.336747	11.7368		12.2256	12.835	11.6527	12.4552	13.352	13.3243	13.1612	13.3533	13.3556	13.3815
SRRM2_HUMAN	Q9UQ35	S2100	PATRNHSGSRTPP	+	0.00207984	1.04914	2	1	1	0.826507	15.8986	15.7919	15.53	15.6762	15.7274	15.3768	15.5186	16.2757	15.8244	16.7134	16.7682	16.4462
SPTB2_HUMAN	Q01082	S2161:S2165	TEQRTSSKESSPI,TSSKESSPIPSPT	+	0.00301766	1.04872	1	1	1	0.348769	19.6637	19.6523	19.2565	19.5594	19.2261	19.3992	19.9283	20.4331	20	20.2492	20.6951	20.3866
LMNB2_HUMAN	Q03252	S37	GPATPLSPTRLSR	+	0.0184804	1.04867	4	2	2	0.00862767	18.594	19.0521	19.1055	18.4761	19.2056	18.9112	20.4827	20.0894	20.0459	20.1729	19.5867	19.9794
ZN692_HUMAN	Q9BU19	S251	APAALSSPLAVPA	+	0.00676391	1.04816	1	1	1	1	13.367	12.9514	13.3863	13.0143	13.0606	13.405	14.0439	14.3622	14.4209	13.9526	14.1629	14.5089
SRSF4_HUMAN	Q08170	S446	TRSRSRSNSKSKP	+	0.00870412	1.0469	1	1	1	1	14.5134	14.8089	12.8147	14.5541	14.5828	15.0585	14.083	14.3199	14.013	15.8201	16.0064	15.5096
NOP56_HUMAN	O00567	S554	EEAGHRSGSKKKR	+	0.00457105	1.0459	2	1	1	0.366013	16.3029	16.6202	15.7171	16.0876	16.0957	15.6875	16.9663	17.3474	16.8367	17.2479	16.8668	16.8937
LHPP_HUMAN	Q9H008	Y158	SLGKGRYYKETSG	+	0.0288496	1.04578	1	1	1	1	13.175	12.9103	12.3607	13.6714	12.7191	12.8544	13.2122	13.6821	13.6312	13.984	14.3146	14.0836
AIF1L_HUMAN	Q9BQI0	S133	EGKANESSPKPVG	+	0.0129185	1.04566	1	1	1	1	16.5695	17.3374	17.2281	16.8629	17.3228	17.1591	18.5666	18.0953	17.9459	18.2881	17.7605	18.4332
PCF11_HUMAN	O94913	S494	RSPIIHSPKRRDR	+	0.0222462	1.04528	1	1	1	8.20231e-09	14.4149	14.4968	14.3264	14.4602	13.6552	14.5445	14.4696	14.838	14.6613	15.3707	15.2052	15.2199
BPTF_HUMAN	Q12830	S1672	EVKKVTSSPITSE	+	0.000978161	1.04464	1	1	1	1	14.6787	14.47	14.9957	14.0816	14.315	14.1853	15.4285	14.8661	15.6818	15.3	15.3726	15.0431
WDR7_HUMAN	Q9Y4E6	S776	RQRREESDPEYRS	+	0.0290001	1.04384	1	1	1	0.00257198	11.6402	12.7914	11.9018	11.8571	11.4338	12.4276	11.259	12.472	12.3	13.196	12.8237	12.8304
SP20H_HUMAN	Q8NEM7	S519	NQVSMLSPAALSP	+	0.0221806	1.04359	1	1	1	0.439278	13.0412	14.5391	13.5092	13.8451	14.2354	13.9868	13.7879	14.4653	14.1834	14.544	15.3957	15.2584
TLE1_HUMAN	Q04724	S286	KKDASSSPASTAS	+	0.000561522	1.04316	2	2	2	0.336317	18.0322	17.7921	17.7406	17.472	17.2102	17.1882	18.5373	18.5139	18.5157	18.232	18.3823	18.3856
KMT2A_HUMAN	Q03164	S3518	PGGSPSSPSSGQR	+	0.0378155	1.04304	1	1	1	0.336309	14.5941		14.7611	14.9698		14.6407	13.6629	14.8467	14.9671		15.9768	15.7198
RMP_HUMAN	O94763	S414:S418	SILKSRSRENSVC,SRSRENSVCSDTS	+	0.0299175	1.04273	1	1	1	0.336317	15.5988	15.7208	14.278	15.3382	15.5721	15.0379	16.0615	15.7212	15.6056	16.7278	16.5286	15.8199
TAU_HUMAN	P10636	S516	DRSGYSSPGSPGT	+	0.000260706	1.04216	2	1	1	0.023313	17.8602	17.6019	17.7114	17.5627	17.804	17.8132	18.2353	18.2941	18.5658	18.8175	18.7433	18.7456
PYM1_HUMAN	Q9BRP8	S64:T72	ELPPGLSPEATAP,EATAPVTPSRPEG	+	0.00343153	1.04182	1	1	1	0.867724	14.7053		14.0426	14.5683	14.1742	14.4665	15.9558	15.9285	15.6174	15.2455	15.6582	15.4308
P4K2A_HUMAN	Q9BTU6	S462	SHQRSSSESYTQS	+	0.00068502	1.04098	2	1	1	0.0116016	15.9883	15.8361	15.6889	16.1076	16.2158	16.115	15.8215	16.3839	16.3257	17.0479	17.3902	17.1232
F161A_HUMAN	Q3B820	S650	DEANEESEEEKSV	+	0.0232585	1.04072	1	1	1	9.54317e-09	14.6906	15.5586	15.7948	14.5789	15.3757	15.0949	16.5632	16.1198	16.2995	15.9777	15.8037	16.3903
AAK1_HUMAN	Q2M2I8	S642	LSDVTHSAVFGVP	+	0.00435092	1.03998	2	2	2	0.382069	17.577	17.2243	17.2243	17.9251	17.4332	17.7073	18.3222	18.3923	18.7419	18.5203	18.8842	18.7811
REEP3_HUMAN	Q6NUK4	T158	SMHDLTTIQGDEP	+	0.045736	1.03976	1	1	1	0.867936			15.2477	15.5854	15.6501	16.6619	15.7021	15.9142	16.3611	16.8716	16.9405	17.2046
BIG3_HUMAN	Q5TH69	S2097	KRPRSGSTGSSLS	+	0.00566808	1.03928	1	1	1	0.208364	15.799	16.0045	15.5194	15.6021	16.136	15.84	16.0479	16.6047	16.7363	16.7578	17.1254	16.8127
PWP3A_HUMAN	Q2TAK8	S326	AAGAAPSPGPGPG	+	0.0182284	1.03913	1	1	1	6.36899e-09	14.65	14.2685	14.5512	15.4533	14.613	14.7116	15.2104	14.8392	15.0044	15.8686	16.0196	16.007
ZC3H4_HUMAN	Q9UPT8	S1275	SPFAGNSPAREGE	+	0.00482078	1.03854	9	3	3	8.19563e-09	18.7612	19.1785	19.4962	18.7426	19.1751	19.1296	20.0025	19.6491	19.5169	20.1092	19.8208	20.233
RGL3_HUMAN	Q3MIN7	S555	SSVSPGSPPSSPR	+	7.05914e-05	1.03718	4	2	2	1.16873e-06	14.7037	14.4505	15.0577	14.7006	14.7464	14.6707	14.5195	15.1786	14.8667	15.7175	15.6596	15.852
FOXK1_HUMAN	P85037	S257	PNSCPASPRGAGS	+	0.0400485	1.03715	1	1	1	9.54419e-09	15.5331	16.3283	15.9065	14.7783	15.6652	15.5456	16.5151	15.5807	15.6411	16.5573	15.9547	16.5885
FKB15_HUMAN	Q5T1M5	S326	SADPVVSPPTSIP	+	0.00312212	1.03675	4	1	1	0.00258798	16.7194	16.9779	16.6363	17.0885	17.4338	16.987	17.6429	17.6774	17.8234	18.0541	18.1973	18.3681
F122B_HUMAN	Q7Z309	S50	LRTRRNSTTIMSR	+	0.00181128	1.03633	15	4	4	0.00771719	19.7857	19.6788	20.0834	19.9068	20.2469	20.11	20.9907	20.7435	20.7911	21.3244	21.0149	21.0334
PLCD3_HUMAN	Q8N3E9	S556	PQPCQVSSLSERK	+	0.018106	1.03627	1	1	1	0.863751	16.203	15.4346	16.0227	16.1641	15.4685	15.6201	16.7513	16.2524	16.8929	16.6291	16.6144	17.1179
NFIB_HUMAN	O00712	S295	FYPSPSSPAAGSR	+	0.014739	1.03593	2	1	1	0.0129506	14.8595	14.6448	14.6478	14.8153	14.1208	14.8676	15.5573	15.7773	15.8957	15.722	15.7017	15.4878
SETX_HUMAN	Q7Z333	S1621	ETSSALSPSLKNK	+	0.0497662	1.03508	1	1	1	9.5442e-09	14.8582	15.2189	15.0829		14.491	14.1397	15.609	15.3249	15.6471	15.5039	15.6494	14.898
ZC3HD_HUMAN	Q5T200	S1017	KGDSDISDEEAAQ	+	0.037433	1.03443	1	1	1	0.0129499	13.8812	13.5686	14.1735	14.0767	14.2084	13.4858	13.7473	13.9578	14.6926	15.3678	14.4936	15.0128
TOP2A_HUMAN	P11388	S1213	MAEVLPSPRGQRV	+	0.0139049	1.03427	10	2	2	7.49431e-09	20.0954	20.2646	19.8753	19.9654	20.1638	19.5596	21.5963	21.0643	20.8804	21.2607	20.8488	20.6821
RRP1B_HUMAN	Q14684	S579	KKAGPGSLELCGL	+	0.00215036	1.03332	2	2	2	8.18448e-09	15.8018	15.1152	15.8009	14.9723	14.9614	15.2456	15.5688	15.7482	15.5718	15.8948	16.2886	16.0958
GTSE1_HUMAN	Q9NYZ3	S536	MPRAVGSPLCVPA	+	0.00159827	1.03307	1	1	1	8.23503e-09	16.8818	17.3024	16.8608	16.8776	16.4988	16.7029	18.1356	17.7635	17.4862	17.5677	17.8273	17.7835
KANK3_HUMAN	Q6NY19	S271	ASPRADSPDGLAA	+	0.000102306	1.03279	1	1	1	7.16087e-09	15.8911	16.0116	15.527	15.9071	16.0175	15.9317	16.3208	16.5277	16.707	16.9575	16.9013	17.0959
LPIN3_HUMAN	Q9BQK8	S411	LGARRWSEPSSQK	+	0.0168094	1.03252	1	1	1	0.730172	13.6834	13.9417	13.7973	13.0941	13.7392	13.7847	13.7123	13.8231	14.2367	14.4019	14.8414	14.4723
SFR19_HUMAN	Q9H7N4	S725	SPAPASSPKREVL	+	0.0138587	1.03236	1	1	1	0.3806	15.9388	16.3397	16.623	15.7294	16.4481	15.9695	16.9542	16.7824	16.6843	17.3287	16.905	17.0103
CPSF4_HUMAN	O95639	S201	PPLQRSSSLIQLT	+	0.0386836	1.03229	5	1	1	1	16.7591	16.7607	16.8538	15.5264	16.3341	15.4853	16.792	17.1192	16.2906	16.4321	17.1004	16.9102
NELFA_HUMAN	Q9H3P2	T211	LRKMDTTTPLKGI	+	0.00432671	1.03227	1	1	1	1	16.5099	14.71	15.7159	15.4403	15.0519	15.4465	16.6279	16.2551	16.604	16.5655	16.1531	16.317
IRS2_HUMAN	Q9Y4H2	S730:S735	GGGYKASSPAESS,ASSPAESSPEDSG	+	0.0208713	1.03113	2	1	1	1	10.9467		12.2989	12.4872	12.2806	12.582	13.0006	13.0889	13.1068	13.1491	13.2909	14.0032
XRCC1_HUMAN	P18887	S447	QAAGPSSPQKPPT	+	0.0375321	1.03088	2	1	1	0.0233147	17.7312	18.3339	17.6646	17.3079	18.2879	17.3925	19.0803	18.6544	18.6141	18.9092	18.6857	18.486
SRBS1_HUMAN	Q9BX66	T349	PTQEKPTSPGKAI	+	0.00116506	1.02988	1	1	1	0.789825	15.3103	15.5649	14.2976	15.8408	16.0165	15.8532	14.626	16.1443	15.7716	17.0772	17.0077	16.7153
KI67_HUMAN	P46013	T2406	INTFVETPVQKLD	+	0.0489011	1.02986	5	3	3	7.88427e-09	17.7014	18.2728	17.7099	17.0252	18.0481	17.2564	19.7823	19.1456	18.8942	18.8348	18.4355	18.149
PRRX2_HUMAN	Q99811	S77:S91	REPSGGSSGSEAA,QDGECPSPGRGSA	+	0.0038322	1.02805	2	2	2	0.336312	13.2743	13.2049	12.8131	13.5659	13.0073	13.1681	13.0993	13.3378	13.1789	14.3176	14.3123	14.1955
CF410_HUMAN	O43822	S177	GRDPLDSEEEATS	+	0.0498523	1.02794	1	1	1	9.54392e-09	15.2485	15.3729	15.3216	15.2729	15.1635	14.2888	16.0716	16.1897	15.824	16.0191	15.5569	16.2331
ZFAN3_HUMAN	Q9H8U3	S122:S129	RSCGTDSQSENEA,QSENEASPVKRPR	+	0.0280459	1.02775	2	1	1	1.17536e-06	17.0041	17.2608	16.6996	16.8534	17.573	16.7772	18.3053	17.9331	17.3889	18.3815	18.1104	17.7948
TBC15_HUMAN	Q8TC07	S70	LYARKDSSSVVEW	+	0.0158709	1.0275	4	1	1	0.000636623	18.2242	18.2193	18.1771	18.6707	18.3578	18.0447	18.7285	18.4525	18.4686	19.2688	19.7399	19.1469
HJURP_HUMAN	Q8NCD3	S686	AKRPRLSEPQGSG	+	0.00158979	1.02727	2	2	2	9.5442e-09	15.0276	15.5322	14.4505	15.3156	15.3445	15.4281	16.167	16.3873	15.5632	16.6119	16.3979	16.1602
SH2D5_HUMAN	Q6ZV89	S12	AGGRRASDCGLAP	+	0.000813472	1.02718	3	1	1	4.92465e-09	15.4958	15.8107	15.4279	15.5457	15.4503	15.5409	15.8476	16.5342	16.277	16.5807	16.7037	16.334
HDAC7_HUMAN	Q8WUI4	S487	LSRAQSSPAAPAS	+	0.0133774	1.02698	2	1	1	1	17.0765	16.5335	16.6109	16.4333	16.472	16.6969	16.6637	17.0187	16.7399	17.1041	17.7854	17.7937
TP53B_HUMAN	Q12888	S580	DGEVQLSQNDDKT	+	0.0431561	1.02678	3	2	2	9.54414e-09	15.8563	16.4857	17.0377	15.7076	16.5957	16.237	17.5369	17.2644	17.3088	17.2359	16.7798	17.6049
STRN4_HUMAN	Q9NRL3	S206	RSLLGRSLELNGA	+	0.0228407	1.02567	2	1	1	6.78926e-09	14.5008	14.9792	15.1533	14.4252	15.1011	14.5564	14.896	15.2772	15.1766	15.7243	15.3777	16.0577
PAXI_HUMAN	P49023	Y118	GEEEHVYSFPNKQ	+	0.00103379	1.02564	2	1	1	0.01295	18.5247	18.8512	18.9321	18.7223	18.8753	18.764	18.6852	19.2907	19.6399	19.7415	20.0308	19.6662
SPTB2_HUMAN	Q01082	S2128	SKGEQVSQNGLPA	+	0.00723222	1.0253	4	2	2	8.66182e-09	16.5602	16.6155	15.8378	15.9194	16.4895	16.2124	16.6657	17.2829	17.2709	17.066	17.1686	17.4626
PKHA1_HUMAN	Q9HB21	S330	HSTASRSNSLVST	+	0.00227366	1.02424	2	1	1	1	15.9016	15.3854	16.1485	15.9401	15.6816	15.844	15.7635	16.0549	16.2547	16.6332	16.8326	17.0727
VASP_HUMAN	P50552	S325	RMKSSSSVTTSET	+	0.0487036	1.02385	5	2	2	1	18.6343	18.7602	18.7619	17.8739	18.9407	17.8222	18.0186	19.0562	18.7915	19.2806	19.1942	19.2336
DTNB_HUMAN	O60941	S608	LVKELHSAEEGAE	+	0.0205955	1.02381	1	1	1	9.54365e-09	12.5249	12.22	12.4589	12.1789	12.5214	12.9121	13.5725	13.7293	13.8039	13.2211	13.6495	13.8132
TF2L1_HUMAN	Q9NZI6	S37	QEEPQLSPENEAR	+	0.000268656	1.02354	2	1	1	6.34728e-09	14.1469	14.3981	13.9023	14.8384	14.8272	14.8114	15.4873	15.3868	14.971	15.7441	16.0159	15.7875
KITH_HUMAN	P04183	S231	QQILQCSPAN---	+	0.00234222	1.02353	5	2	2	6.67534e-09	16.7387	16.9106	16.7618	16.9385	17.0814	17.1178	18.7609	18.089	17.9735	18.3172	18.0523	17.8387
MCM6_HUMAN	Q14566	S762	IESEIDSEEELIN	+	0.019432	1.0235	2	1	1	9.4368e-09	14.5248	15.3133	15.4213	14.6787	15.1686	15.2138	16.2995	15.9667	16.4547	16.0608	15.6725	16.3982
POC5_HUMAN	Q8NA72	S104	HSKTDESSPVLSP	+	0.0324617	1.02332	1	1	1	1	16.156	16.4849	16.8043	15.8138	16.6693	16.0886	17.4539	17.3461	17.3651	17.4811	16.8358	17.3248
SCML1_HUMAN	Q9UN30	S136	TFSYPESYSPTLP	+	0.0204269	1.02312	1	1	1	0.429576	13.1453	14.6483	14.7713	13.5345	14.4033	13.8187	15.2087	14.9856	14.9739	14.743	15.068	15.0149
RIF1_HUMAN	Q5UIP0	S1162	GSLDKTSPEMSNS	+	0.00585323	1.02289	4	1	1	1.21206e-06	17.8795	18.2672	18.005	17.2767	16.9109	17.0815	19.1056	18.9336	18.5935	18.4051	17.8583	18.0744
CYTSA_HUMAN	Q69YQ0	T52	AASLSKTKSSDDL	+	0.0292824	1.02236	3	1	1	1	16.5644	17.1283	16.4404	16.0837	16.8156	16.8984	17.0935	17.4878	17.2815	17.509	17.407	17.9487
BPTF_HUMAN	Q12830	S2682	HLKQKKSMTPAER	+	0.0081224	1.02146	1	1	1	0.0129499	12.5882	11.8518	12.7496	12.826	13.0778	12.6746	14.2985	13.6687	13.5054	14.2212	13.6582	13.7633
MA7D1_HUMAN	Q3KQU3	S273	NKRLSKSSATLWN	+	0.00846002	1.02063	4	2	2	0.0129504	16.4995	16.2703	16.6816	17.4614	17.6288	17.0089	16.2634	17.244	17.2523	18.2861	18.5907	18.2842
ARH40_HUMAN	Q8TER5	S262	PTDAEGSPGLSRV	+	0.00726313	1.02012	3	1	1	8.45182e-09	14.7454	15.2096	15.8876	15.8295	16.0088	16.1604	16.255	16.1952	16.2582	17.0684	16.6896	17.3011
BRD4_HUMAN	O60885	S1126	IRSEPFSPSLRPE	+	0.00890788	1.01995	1	1	1	0.0189093	15.3893	16.2347	16.3311	15.5168	15.9315	16.009	17.488	16.9948	16.9079	17.0599	16.5521	16.9051
ESCO1_HUMAN	Q5FWF5	S523	ESKLENSPVENVT	+	0.00925414	1.01902	1	1	1	0.0129505	13.9763		13.8663	13.291	12.9812	13.5062	14.3736	13.8507	14.0716	14.4531	13.972	14.4103
NGDN_HUMAN	Q8NEJ9	S214	ELKEQYSDAPEEI	+	0.00507755	1.01878	1	1	1	0.33631	16.9067	17.747	16.7058	16.3665	16.3498	16.1145	18.3157	17.8591	18.0131	17.0135	17.2932	17.5805
FAT1_HUMAN	Q14517	S4510	KGTGENSTCREPH	+	0.0239089	1.01785	2	1	1	1	14.2774	13.6886	14.8679	14.6759	14.266	14.2684	15.1215	15.7074	15.4854	14.9205	15.7316	15.6118
PP1RB_HUMAN	O60927	S77	GESSTESDEEEEE	+	0.0387935	1.01762	2	1	1	1.21e-06	14.9249	13.4817	14.8811	14.7609	13.853	14.9272	14.4644	14.9517	15.609	15.5684	15.5683	15.4573
KI67_HUMAN	P46013	S2793	PRAPRESAQAIED	+	0.0242966	1.01739	1	1	1	8.18142e-09	12.749	12.7888	13.0329	12.4799	13.065	12.6334	14.532	13.9491	13.9762	14.2019	13.5151	13.5134
PLCB3_HUMAN	Q01970	S934	ASTSLSSPGQRDD	+	0.0214444	1.01715	2	2	2	0.39342	12.6788	13.9081	13.8005	12.7025	12.9424	12.332	15.0874	14.1691	14.337	13.9149	13.251	13.8624
APC_HUMAN	P25054	T1438	PPSRSKTPPPPPQ	+	0.00337278	1.01713	1	1	1	0.0233132	16.6965	16.7944	16.5932	17.3654	17.6384	17.5295	17.0756	18.0349	17.696	18.6243	18.7127	18.2477
F122A_HUMAN	Q96E09	T149	SPAPSPTRGIGKQ	+	0.00123792	1.01696	1	1	1	0.407836	15.518	14.6435	15.5378	15.455	15.2387	15.1657	15.7602	15.7159	15.9346	16.3933	16.1239	16.3931
RPGP2_HUMAN	Q684P5	S45	LPDRPLSPPLTAP	+	0.022334	1.01651	1	1	1	0.0012925	14.4035	14.1712	14.618	15.3561	15.9407	15.8463	16.0128	15.9659	16.06	16.3227	16.8212	17.0488
PDIP3_HUMAN	Q9BY77	S275	AAEPVLSPLEGTK	+	0.004964	1.01624	1	1	1	9.54364e-09	16.1319	15.5292	15.8205	16.177	15.8511	16.4606	16.9606	16.9627	17.1685	17.2626	17.153	17.1218
ARHG5_HUMAN	Q12774	S1011	WPHRRDSGRPPGD	+	0.0208416	1.01616	1	1	1	1.16011e-06				10.5532	10.4576		11.0728	9.96372	11.0498	11.3804		11.6627
RRP1B_HUMAN	Q14684	S736	TSSPASSPLVAKK	+	0.0146044	1.01539	1	1	1	0.354452	16.1995	16.585	16.3039	16.2087	16.814	16.2604	17.437	17.1995	16.891	17.7444	17.3304	17.2544
NPM_HUMAN	P06748	S254	KAKMQASIEKGGS	+	0.0172373	1.01534	9	2	2	6.85988e-09	21.7122	22.2802	21.6769	21.3413	21.9445	22.1518	23.0778	22.6181	22.6186	22.9983	22.7888	22.6966
AAK1_HUMAN	Q2M2I8	S637:T653	GHRRILSDVTHSA,VPASKSTQLLQAA	+	0.00106586	1.01489	1	1	1	1	14.5699	14.0348	13.747	14.3107	14.2886	14.2727	13.8556	14.7054	14.537	15.0902	15.3242	15.5023
RAI14_HUMAN	Q9P0K7	S293:S300	DVSSPRSITSTPL,ITSTPLSGKESVF	+	0.00503586	1.01478	1	1	1	0.000637195	14.0301	13.844	14.5313	14.2521	14.0861	14.3397	14.8525	14.7111	14.6209	15.2578	14.9456	15.5189
GAPD1_HUMAN	Q14C86	S757	TDVREVSSRPSTP	+	0.0407274	1.01428	2	2	2	1	14.614	13.0956	14.8265	14.3366	13.4445	14.1857	15.0088	15.2082	15.003	14.9977	14.6603	15.3515
FKBP5_HUMAN	Q13451	S445	NEKGTDSQAMEEE	+	0.010666	1.01366	4	3	3	1.19737e-06	17.3124	17.1171	17.5595	16.9456	17.3784	17.3225	17.7845	17.6357	17.6763	18.4641	17.879	18.3443
TBC30_HUMAN	Q9Y2I9	S76	ACGGRTSRTASLV	+	0.0016186	1.01366	2	1	1	1	15.2227	14.7387	15.177	14.9068	14.6809	14.905	14.8583	15.1682	15.139	15.8446	16.036	15.6531
APC_HUMAN	P25054	S2302:S2307	SKAPSRSGSRDST,RSGSRDSTPSRPA	+	0.0280572	1.01358	1	1	1	1	15.3569	15.6106	15.6545	15.5924	16.016	15.075	15.5871	16.1839	16.1131	16.4271	16.4668	16.8302
CIP4_HUMAN	Q15642	S504	PDSSSNSASQDTK	+	0.00851667	1.01357	1	1	1	0.216745	15.4388	14.4895	14.5799	14.4352	14.9776	14.6321	15.2497	15.5005	15.2014	15.4711	15.6674	15.9471
RMP_HUMAN	O94763	S440	RRGVLRSISCEEA	+	0.0120924	1.01178	1	1	1	1	16.9912	16.9098	16.9407	16.6798	16.6932	16.3315	17.2737	17.4834	17.457	17.2453	17.5582	17.9364
EMAL4_HUMAN	Q9HC35	S146	QIRASPSPQPSSQ	+	0.00456094	1.0114	3	1	1	0.000636117	16.0687	16.2487	16.3915	15.7634	15.8081	16.2637	16.3759	16.4564	16.285	16.9147	17.1004	16.8542
TLE3_HUMAN	Q04726	T331	DAPTPGTSTTPGL	+	0.0146316	1.01126	1	1	1	0.409114	14.6786	15.1476	15.5929	15.2278	14.774	14.5673	15.8428	15.3108	15.0039	15.7651	16.1615	15.6763
DI3L2_HUMAN	Q8IYB7	S31	PHDIGASPGDKKS	+	0.0378862	1.01098	2	1	1	8.01515e-09	16.8751	17.0816	16.8256	17.1435	17.3829	16.5128	18.9632	18.3812	18.0709	18.3662	18.0503	17.6557
RL11_HUMAN	P62913	T47	EQLTGQTPVFSKA	+	0.00120435	1.01024	3	1	1	9.54346e-09	16.7325	16.3813	16.4923	16.2632	16.4232	16.0353	17.2731	17.4714	17.5685	17.3273	17.2684	17.1567
DEN5B_HUMAN	Q6ZUT9	T1062:T1070	LVKQCRTPPQQKS,PQQKSPTTARRLS	+	0.00385448	1.01014	1	1	1	0.336312	14.7388	14.2399	14.8897	14.6345	14.637	15.0877	14.5079	14.9187	14.9434	15.659	15.9147	15.8159
PFKAL_HUMAN	P17858	T773	EHVTRRTLSMDKG	+	0.00153154	1.00935	1	1	1	0.492676	16.21	15.4802	15.9192	16.1262	15.8741	15.6925	16.0086	16.5138	16.6454	16.8344	16.9297	16.9568
LIPB1_HUMAN	Q86W92	S540	SNKRTASAPNLAE	+	0.000205446	1.00929	2	2	2	0.000110892	16.6183	16.1444	16.7554	15.994	15.7655	15.9953	17.5935	16.7989	17.0016	16.9123	16.9116	16.9588
CR025_HUMAN	Q96B23	S76	QLASTESDKPTTG	+	0.0368796	1.00911	2	2	2	0.23115	14.5981	15.0715	14.8888	14.7627	15.2417	14.1217	15.3724	15.2042	14.8955	15.696	15.6541	15.8034
SATB2_HUMAN	Q9UPW6	S13	SPCLRDSPDRRSG	+	0.000779222	1.00858	2	2	2	9.54283e-09	15.4254	15.6123	15.0877	15.4014	15.3094	15.3778	16.3281	16.6904	16.1481	16.4951	16.4592	16.16
TAF3_HUMAN	Q5VWG9	T333	TTHIPQTPVRPET	+	0.017227	1.00841	1	1	1	0.867028	16.4111	16.4025	16.3647	16.5486	16.5858	15.9606	16.8765	15.9152	17.1653	17.6902	17.2253	17.2047
CSKI2_HUMAN	Q8WXE0	S471	PLANCRSGEQIFT	+	0.00116265	1.00748	1	1	1	1.19235e-06	16.2248	16.7036	16.8201	16.6456	16.7164	16.6573	17.1972	16.7107	17.251	17.5559	17.9199	17.5658
NGAP_HUMAN	Q9UJF2	S23	ISGTSTSEKPNSM	+	0.0405628	1.00657	1	1	1	1	15.3122	15.5983	16.2706	15.4546	16.1109	15.0791	16.3843	16.1914	16.3027	16.713	16.2525	16.6988
EEPD1_HUMAN	Q7L9B9	S25	SHSRKFSAACNFS	+	0.00776171	1.00646	3	1	1	8.30673e-09	15.4086	15.4356	15.1802	15.9059	15.2417	15.5314	15.4309	15.6609	15.8403	16.6758	16.5752	16.4473
BPTF_HUMAN	Q12830	S1060	NVNYRKSLEGTKN	+	0.00637554	1.0063	3	2	2	1.20277e-06	15.2837	16.0834	16.1037	15.7824	15.7905	16.1554	17.2478	17.087	16.6643	17.1948	16.8608	16.6915
CSKI2_HUMAN	Q8WXE0	T929	AGPASDTEEEEPG	+	0.00530083	1.00618	3	1	1	1	16.5449	16.5598	16.4973	16.7826	16.443	16.7054	17.1382	16.9062	17.4122	17.7911	17.348	17.8104
SRRM2_HUMAN	Q9UQ35	S1462	RHSLSGSSPGMKD	+	0.0319681	1.00587	1	1	1	0.85814	14.1293	14.4133	14.0403	13.8296	13.14	13.6795	12.7209	14.0365	13.9549	14.096	14.7547	14.8161
RFIP5_HUMAN	Q9BXF6	S280	LLTRSPSRSSWLS	+	0.0218734	1.0057	2	1	1	0.0129502	15.4904	15.4127	15.7674	14.7356	15.5953	15.184	15.903	16.178	16.0213	16.2318	15.9469	16.3533
EDC3_HUMAN	Q96F86	S131:S140	SQDVAVSPQQQQC,QQQCSKSYVDRHM	+	0.00687073	1.00528	1	1	1	0.336309	15.1301	15.7644	15.4535	15.7799	15.808	16.2528	16.2202	16.0705	15.6174	17.1182	16.7128	17.0256
NUCKS_HUMAN	Q9H1E3	S204:S214	SKEKTPSPKEEDE,EDEEPESPPEKKT	+	0.0111238	1.00473	2	1	1	0.00363493	17.5826	17.2943	17.5507	17.8022	17.4157	17.6567	17.0556	17.5493	17.2843	18.3302	18.5635	18.9952
KI67_HUMAN	P46013	T2285	MKAFMGTPVQKLD	+	0.0153813	1.00473	9	2	2	6.97212e-09	20.5958	20.8575	20.8996	20.1837	20.7786	20.2952	22.7573	21.9605	21.866	21.7533	21.2084	21.3099
KI67_HUMAN	P46013	T1393	TRRQPKTPLEKRD	+	0.00901504	1.00444	2	2	2	9.54316e-09	14.4408	15.5622	14.3853	15.2975	15.2263	15.3402	16.5618	16.5638	15.8855	16.7044	16.1492	16.0237
CSCL2_HUMAN	Q5T3F8	S114	RLTSVSSSVDFDQ	+	0.0368665	1.00403	1	1	1	1	14.6567	14.2622	15.2615	14.3273	14.3959	15.0247	15.4327	15.0923	15.21	15.3777	15.3198	16.0625
F117A_HUMAN	Q9C073	S36	PPAPAGSPRAGLQ	+	0.0119067	1.0037	1	1	1	0.256754	13.244	12.8925	13.0376	13.0497	12.9781	13.635	13.1541	13.7051	13.7668	14.091	14.1709	14.4119
SIPA1_HUMAN	Q96FS4	S817	CLQDGGSPPGPGD	+	0.0271304	1.00351	2	1	1	4.65144e-09	16.4824	16.9581	16.9355	16.3548	17.1702	16.8537	17.657	17.4462	17.5434	17.7572	17.5155	18.1165
HTSF1_HUMAN	O43719	S479	KRGFEGSCSQKES	+	0.0044329	1.00294	1	1	1	0.695545	13.5305	13.4355	12.9925	13.3566	13.4552	13.4873	13.5043	13.7599	14.2968	14.5757	14.0999	14.6323
2A5D_HUMAN	Q14738	S573	VLLRRKSELPQDV	+	0.00916993	1.00157	3	1	1	7.11432e-09	18.5049	18.696	18.224	18.7019	18.9871	18.4326	19.3333	19.2881	18.9233	19.9199	19.7604	19.4459
UN13B_HUMAN	O14795	S176	TAAAQCSFEDPDS	+	0.013684	1.00132	1	1	1	0.0233129	14.553	15.1689	14.6071	13.7176		14.0174	14.8979	14.6122	15.1777	14.6319	15.0283	14.9463
CDCA3_HUMAN	Q99618	S68	QDSDPRSPTLGIA	+	0.0214273	1.00119	4	2	2	2.01967e-06	17.8166	18.2835	18.0209	17.752	18.5627	17.8119	19.5999	18.9977	18.7043	19.2043	18.9653	18.9607
SPI2A_HUMAN	Q99865	S195	MPESSESPPTERE	+	0.0192281	1.00115	1	1	0	0.716511	14.6271	13.6799	14.4992	14.1552	13.5523	13.7988	14.9139	14.9973	14.8606	15.0473	14.4416	15.0209
SPI2B_HUMAN	Q9BPZ2	S195	MPESSESPPTERE	+	0.0192281	1.00115	1	1	0	0.716511	14.6271	13.6799	14.4992	14.1552	13.5523	13.7988	14.9139	14.9973	14.8606	15.0473	14.4416	15.0209
CDCA3_HUMAN	Q99618	S29	RVADPRSPSAGIL	+	0.0263517	1.00084	2	1	1	0.00837298	17.2875	17.3814	16.4667	17.4064	17.7519	17.4927	18.647	18.0267	17.8007	19.0386	18.5167	18.0982
CERS4_HUMAN	Q9HA82	S350	VEESDSSEEAAAA	+	0.0148867	1.00071	1	1	1	1	14.3771	13.8526	14.7884	15.0685	14.7239	14.6155	14.6063	14.9173	14.7168	15.4397	15.8308	16.1395
E41LA_HUMAN	Q9HCS5	S302	RMPENESNSLSRK	+	0.00181664	1.00051	1	1	1	1	12.2731	12.7734	12.5331	12.7712	12.6189	12.6005	12.1117	12.3851	12.4239	13.5065	13.5753	13.9104
EXOC1_HUMAN	Q9NV70	S470:S472	SGKLTGSTSSLNK,KLTGSTSSLNKLS	+	0.0347948	0.999733	1	1	1	1	15.6081	16.3237	15.3678	15.7278	15.6791	15.714	15.0335	16.1421	15.7552	16.7811	16.1227	17.2163
GOLM1_HUMAN	Q8NBJ4	S187	GNEAVASRDLSEN	+	0.000846747	0.999526	4	2	2	9.1605e-09	18.1828	18.1303	17.9422	18.4043	18.6631	18.4246	18.6967	19.1675	18.9073	19.3493	19.5655	19.5758
DCLK1_HUMAN	O15075	S337	PSPSPTSPGSLRK	+	0.00832347	0.999371	5	3	3	0.000883239	18.3383	19.0485	19.0952	18.1249	18.5926	18.6181	20.7663	20.5093	20.2225	19.6692	19.2214	19.4431
CSTOS_HUMAN	Q96C57	T79	GNELQTTPEFRAH	+	0.033683	0.999066	2	1	1	0.242086	16.5562	16.6938	15.8221	16.0791	16.4237	15.6772	17.1933	17.2262	16.7715	17.166	17.3913	16.6199
UT14A_HUMAN	Q9BVJ6	S14	ESLLALSQQEELA	+	0.0166455	0.999061	1	1	1	9.54402e-09	11.7883	13.4457	13.3092	11.9032	12.6403	12.3357	14.1594	13.439	13.5217	13.2067	13.1156	13.554
ATE1_HUMAN	O95260	S169	PQELLQSQDFVGE	+	0.0384886	0.999011	2	1	1	6.75591e-09	16.6999	17.8832	18.1702	17.027	17.2923	17.5965	18.1312	18.02	18.5508	18.4866	17.7458	18.6804
MBD2_HUMAN	Q9UBB5	S181	SDVYYFSPSGKKF	+	0.000309954	0.998027	2	1	1	9.54422e-09	15.4566	15.9558	15.6962	15.2745	15.3786	15.514	16.8112	16.6846	16.3891	16.444	16.2868	16.4303
NFIX_HUMAN	Q14938	S268	GRRSITSPPSTST	+	0.0107453	0.997808	2	1	1	0.0301256	16.9213	17.108	17.0138	16.8807	16.7492	16.3812	17.4824	17.2877	17.3511	17.9039	17.355	17.7457
RIM3A_HUMAN	Q9UFD9	S313	KSEERPSSPDTST	+	0.0176952	0.997366	1	1	0	0.445916	13.1668	12.7171	12.5661	12.8284	13.139	12.3541	13.2493	13.3692	13.0093	13.6208	14.0014	13.6915
RIM3B_HUMAN	A6NNM3	S313	KSEERPSSPDTST	+	0.0176952	0.997366	1	1	0	0.445916	13.1668	12.7171	12.5661	12.8284	13.139	12.3541	13.2493	13.3692	13.0093	13.6208	14.0014	13.6915
RIM3C_HUMAN	A6NJZ7	S313	KSEERPSSPDTST	+	0.0176952	0.997366	1	1	0	0.445916	13.1668	12.7171	12.5661	12.8284	13.139	12.3541	13.2493	13.3692	13.0093	13.6208	14.0014	13.6915
PACS1_HUMAN	Q6VY07	S781	LTVPSTSPPSSSG	+	0.0185833	0.996997	2	1	1	0.246762	16.6052	15.1691	16.3366	16.215	17.1009	16.6721	17.121	17.0371	17.0992	17.6172	17.6072	17.7547
GRAP1_HUMAN	Q4V328	S665	TQTGDSSSISSFS	+	0.0305825	0.996882	1	1	1	0.867353	14.7546	14.4278	14.7387	14.8484	14.9078	14.0013	13.8482	14.3775	14.982	15.5131	15.7473	15.4878
ILK_HUMAN	Q13418	S232	DWSTRKSRDFNEE	+	0.00935576	0.996463	2	2	2	7.53205e-09	14.0504	13.9925	14.3866	13.8862	14.4632	14.2594	14.7849	14.7949	14.6343	15.377	14.9495	15.2719
ARHG6_HUMAN	Q15052	S684	SSTRKDSIPQVLL	+	0.00488606	0.996109	1	1	1	7.77206e-09	13.6975	14.1939	14.8986	14.0344	14.3165	14.0247	14.8578	14.1916	14.7216	15.0678	14.8947	15.4014
KC1E_HUMAN	P49674	S343	TANRLRSAAEPVA	+	0.00884737	0.995573	1	1	1	8.02976e-09	13.1678	14.0958	13.691	13.9911	13.6539	13.9624	14.7068	14.3824	14.5353	14.5566	15.1756	14.8619
CRBG1_HUMAN	Q9Y4K1	S529	ETTPPLSTERSPE	+	0.0362279	0.994821	2	1	1	1	14.3715	14.7056	14.9446	14.5815	14.8874	14.0193	15.1456	14.8794	15.3872	15.8084	15.1334	15.5309
CASC4_HUMAN	Q6P4E1	S68	RLEKRNSDLLLLV	+	0.0212856	0.993912	1	1	1	7.65236e-09	13.0391	13.8132	13.453	13.8162	13.9728	13.1036	14.3255	14.5614	14.2925	14.6261	14.693	14.5552
CPSF6_HUMAN	Q16630	S513	RRHKSRSRDRHDD	+	0.0455968	0.993495	3	1	1	8.16309e-09	13.5299	15.2429	13.6482	13.3901	13.7574	14.2549	14.1474	14.8627	14.5872	14.3721	15.2006	14.8102
K2C8_HUMAN	P05787	S124	MLETKWSLLQQQK	+	0.00630307	0.993396	1	1	1	0.269921	15.5509	14.4497	15.4953	14.5075	14.9862	14.6786	14.7291	14.9593	15.4662	15.5928	15.5876	15.9721
MPPB_HUMAN	O75439	S44	GENRLRSTQAATQ	+	0.00234182	0.993301	2	1	1	0.0233129	15.5951	15.541	15.9351	15.8	15.9375	16.002	15.1701	15.938	16.3407	16.8023	17.1678	16.7493
IQGA1_HUMAN	P46940	S1441	PDKMKKSKSVKED	+	2.26046e-05	0.992926	3	3	3	0.526858	18.6151	19.3097	18.9859	18.9751	19.0088	18.9231	18.901	19.4316	19.1527	19.9026	19.9559	20.0273
DPOD2_HUMAN	P49005	S15	RAHTLLSPPSANN	+	0.0345489	0.992926	1	1	1	0.000637092	13.1206			12.9147		13.0519	14.5691	14.1807	13.7095	14.2367	13.5724	14.1195
SKI_HUMAN	P12755	S343	DDTSSQSPAPSEK	+	0.00211471	0.992383	1	1	1	0.0233162	17.6982	17.2453	17.0834	17.983	17.8854	18.0887	17.9728	17.7031	17.3982	19.1729	19.0234	18.738
NUP93_HUMAN	Q8N1F7	T51	SRTLTRTSQETAD	+	0.000203981	0.992208	1	1	1	0.321653	20.7818	20.5721	20.6056	20.5229	20.5941	20.5271	21.3204	21.5666	21.3253	21.503	21.4367	21.6811
PCBP1_HUMAN	Q15365	S263	FAGIDSSSPEVKG	+	0.00444258	0.992147	3	1	1	0.695545	16.7509	17.0719	16.1327	17.1017	16.8002	17.04	17.1977	17.4871	17.1959	17.8245	18.2624	17.8314
MAP1S_HUMAN	Q66K74	S767	GSSNDSSARSQER	+	0.00263716	0.992022	2	1	1	1	15.4229	15.9647	14.7888	15.7643	16.0456	16.2021	15.9511	16.0616	16.1649	16.9745	16.8766	17.137
MAGD2_HUMAN	Q9UNF1	S190:S191	DGEEDGSSDQSQA,GEEDGSSDQSQAS	+	0.00599951	0.991514	10	2	2	9.54366e-09	14.8646	14.6461	15.1438	14.9695	14.5967	14.9506	14.9176	15.7559	15.486	15.5606	16.039	15.8919
TB182_HUMAN	Q9C0C2	S429	LVQRRFSEGVLQS	+	0.00429492	0.991352	2	1	1	7.38725e-09	17.6736	18.1636	18.3215	18.6044	18.3679	18.7224	18.6265	18.7096	18.8292	19.2912	19.7246	19.6529
PRC2A_HUMAN	P48634	T997:S1004	LGGPKETPPNGNL,PPNGNLSPAPRLR	+	0.00436431	0.990387	1	1	1	8.1702e-09	15.7088	16.5278	16.164	15.4954	15.93	15.5205	17.4694	17.1329	16.9261	16.802	16.6452	16.4698
SCAM3_HUMAN	O14828	S32	VIQHRPSRQYATL	+	0.0451113	0.990039	3	1	1	9.54308e-09	14.9025	14.6796	15.2855	15.3692	15.4358	15.7303	16.3548	15.5838	16.2572	15.8945	17.0091	16.6019
IQGA1_HUMAN	P46940	S1443	KMKKSKSVKEDSN	+	0.00363918	0.989876	2	2	2	8.86595e-09	16.7858	17.0244	16.8758	17.2112	16.8823	16.9172	16.6484	17.5193	17.3268	17.7763	17.9981	18.2061
ICAL_HUMAN	P20810	S243	SDFTCGSPTAAGK	+	0.0356086	0.989574	1	1	1	0.0129498	13.1893		13.2497	12.9066	13.1611	12.3085	13.6	13.3158	13.5796	13.4881	13.7138	14.1431
RBM20_HUMAN	Q5T481	S876	EKEAEFSDPENTR	+	0.00212576	0.989323	3	2	2	8.34423e-09	18.6615	18.8837	19.0652	18.9605	19.1072	19.1248	19.8755	19.6229	19.8908	19.8742	19.9797	20.3066
VEGFB_HUMAN	P49765	Y106:S108	QILMIRYPSSQLG,LMIRYPSSQLGEM	+	0.0138558	0.989181	1	1	1	1	14.5592	15.4025	15.2204	14.6784	15.0851	15.2576	15.9852	15.601	15.6438	16.225	15.6822	16.0814
ULK1_HUMAN	O75385	S561	HSAPNLSDLHVVR	+	0.000421684	0.988812	1	1	1	0.01295	14.3144	14.4564	14.2143	14.7431	14.8048	14.5063	14.6737	14.5997	14.3978	15.6906	15.6498	15.6803
TRIM3_HUMAN	O75382	S454	KAVRRPSSMYSTG	+	0.0299023	0.987837	4	1	1	0.239502	16.7107	17.1449	16.3402	17.2076	17.7115	17.4311	17.8448	17.5937	17.4651	18.9453	18.2927	18.0757
PCBP1_HUMAN	Q15365	S264	AGIDSSSPEVKGY	+	0.00529431	0.987427	7	1	1	0.00063629	19.5983	19.2947	19.6018	19.9823	19.6959	19.9096	20.2124	20.3535	20.249	20.9621	21.0485	20.5395
COF1_HUMAN	P23528	S160	GGSAVISLEGKPL	+	0.0293474	0.987206	2	1	1	9.54301e-09	16.3898	14.9736	15.9557	16.0206	15.3176	15.4583	15.8397	15.9478	16.5059	16.2447	16.5585	16.9549
HMGA2_HUMAN	P52926	S105	ETSSQESAEED--	+	0.000162887	0.987164	6	1	1	9.54381e-09	18.2563	18.2913	18.0693	17.772	17.594	17.8224	18.3062	18.7253	18.6939	18.725	18.7448	18.6801
MDC1_HUMAN	Q14676	S1086	KTRQDGSQEAPEA	+	0.0233898	0.986693	1	1	1	8.16121e-09	15.8683	15.4463	16.2545	15.7308	15.6695	16.2277	16.5001	16.9282	16.8344	17.183	16.4605	16.9445
IWS1_HUMAN	Q96ST2	S313:S315	PQKGPASDSETED,KGPASDSETEDAS	+	0.000282536	0.986418	3	1	1	0.000637206	15.4383	15.0898	15.3263	15.6518	15.467	15.5454	15.9605	15.9992	15.9598	16.5816	16.6242	16.4176
GCN1_HUMAN	Q92616	S1859	MTTETASEDDNFG	+	0.00387408	0.98603	1	1	1	0.336318	13.2653			12.2503	11.9519	12.3744	12.396	11.8031	11.6997	13.2547	13.3114	12.9686
PAN3_HUMAN	Q58A45	S354	KITPHTSPAPRRR	+	0.00767061	0.985737	2	2	2	0.222302	16.4235	16.6748	16.4559	16.8692	16.5129	16.7638	16.0314	16.3891	17.2503	17.8099	17.9219	17.3713
RAI14_HUMAN	Q9P0K7	S795	YEKLQSSLESEVS	+	0.0219706	0.985517	1	1	1	1	13.1922	13.7756	13.5894	12.6086	13.2128	13.1995	14.028	13.4649	13.796	14.1627	13.626	14.1887
OPLA_HUMAN	O14841	T151	GEAGTGTPVKGRT	+	0.0255401	0.985018	2	1	1	1.15931e-06	17.3588	16.2564	15.8103	17.3663	16.8799	17.0495	16.1484	17.3558	17.1201	18.0009	18.5438	17.7062
INCE_HUMAN	Q9NQS7	S218:T219	PTSDEESTPKKSK,TSDEESTPKKSKA	+	0.00275573	0.984676	1	1	1	1	14.3544	14.5233	13.3757	14.4264	14.3472	14.0005	14.1879	14.7428	14.3997	15.1278	15.3768	15.2235
SWAHB_HUMAN	A6NEL2	S450	VSRKEGSPSRSPQ	+	0.00980105	0.984556	2	2	2	0.0233149	15.1034	15.0259	15.2026	15.476	15.5818	15.25	14.9551	15.9508	15.6044	16.1336	16.7764	16.3515
WDR44_HUMAN	Q5JSH3	S561	NTEGRVSPSPSQE	+	0.0339332	0.984323	4	2	2	0.000636168	17.6762	17.6513	18.2008	17.3366	18.0546	18.1345	18.8225	18.7809	18.8046	18.6481	18.6455	19.1851
SCRIB_HUMAN	Q14160	S868	VACLARSERGLGF	+	0.0291953	0.983051	1	1	1	7.56636e-09	13.164		11.9352	12.5834	12.274	12.5722	13.3803	12.5345	13.0674	13.7984	13.6711	12.9093
ALKB5_HUMAN	Q6P6C2	S371	ENYWRKSYESSED	+	0.00163881	0.982125	1	1	1	0.01295	13.4673	13.6893	13.8903		14.1668	13.9492	14.4201	15.1048	14.6063	14.9819	15.0571	15.0814
DPYL5_HUMAN	Q9BPU6	T514	GTPLADTPTRPVT	+	0.01317	0.981579	2	1	1	0.000636384	16.1062	16.6114	15.9322	16.2589	16.5747	15.7974	17.276	17.1713	17.0454	17.271	17.2032	17.1015
CBX8_HUMAN	Q9HC52	S130	LRNMGLSPPASST	+	0.000525493	0.981181	5	1	1	9.54296e-09	16.5748	16.7764	16.873	17.028	16.7835	16.7314	17.7072	17.4947	17.5945	17.8408	17.7708	17.8749
KI67_HUMAN	P46013	S2105:T2113	TKIACKSPPPESM,PPESMDTPTSTRR	+	0.020336	0.981138	2	1	1	0.0233134	15.6287	15.7185	15.9192	15.5077	15.9785	15.1	17.1495	16.6971	16.1283	16.6439	16.476	16.4098
CELF1_HUMAN	Q92879	S179	TMEGCSSPMVVKF	+	0.00232455	0.981094	2	1	1	0.00121611	15.9155	15.3623	15.7759	15.8036	15.6538	15.5957	15.6041	16.0206	16.4209	16.4511	16.6508	16.8944
ARHG8_HUMAN	Q7Z628	S106	SLANLISPVRNGA	+	0.0137329	0.980604	1	1	1	7.01133e-09	14.6646	15.0181	14.9493	13.8921	14.5197	14.1786	16.2078	15.378	15.287	15.4649	15.0893	14.9781
KI20A_HUMAN	O95235	S867	QSSTDCSPYARIL	+	4.4557e-05	0.980473	2	1	1	0.00635262	13.919	14.3539	13.9261	13.9459	14.0138	13.8984	14.8672	14.9054	14.6735	15	14.9345	14.8649
RBMS2_HUMAN	Q15434	S106	GFVDFDSPSAAQK	+	0.000562663	0.980361	4	1	1	3.28015e-07	16.6516	16.7598	16.9388	16.7551	16.9553	16.6202	17.7643	17.6556	17.8927	17.7667	17.7713	17.7335
F122B_HUMAN	Q7Z309	S227	GSATAESPVACSN	+	0.00220193	0.979879	6	1	1	1.21232e-06	18.9393	19.1752	19.0266	18.9232	18.7128	18.6118	19.6754	19.7544	19.775	19.52	19.8635	19.8039
BPTF_HUMAN	Q12830	T1766	KLSTPSTGGSVDI	+	0.0171597	0.979679	1	1	1	0.860619	14.7435	14.6175	14.9134	14.6196	14.8354	14.2174	15.5035	15.4372	15.6101	15.2642	15.4934	15.854
TBB3_HUMAN	Q13509	T285	QQYRALTVPELTQ	+	0.0434023	0.979674	1	1	0	9.54408e-09	13.1262	11.9974	12.7531	12.9231	12.5744	11.8409	12.3514	12.9261	13.1081	13.2782	13.369	13.6303
TBB4A_HUMAN	P04350	T285	QQYRALTVPELTQ	+	0.0434023	0.979674	1	1	0	9.54408e-09	13.1262	11.9974	12.7531	12.9231	12.5744	11.8409	12.3514	12.9261	13.1081	13.2782	13.369	13.6303
TBB4B_HUMAN	P68371	T285	QQYRALTVPELTQ	+	0.0434023	0.979674	1	1	0	9.54408e-09	13.1262	11.9974	12.7531	12.9231	12.5744	11.8409	12.3514	12.9261	13.1081	13.2782	13.369	13.6303
CTF18_HUMAN	Q8WVB6	S791:T808	EKQQLASLVGTML,TYRQERTPDGQYI	+	0.00246694	0.97918	1	1	1	1	15.7797	15.9127		16.1992	15.9829	16.4168	15.3854	16.6314	15.804	17.0472	17.1947	17.2945
TM209_HUMAN	Q96SK2	S98	PTSLVVSPGQQTL	+	0.0193005	0.977689	2	1	1	9.54256e-09	14.0752	14.706	15.0339	14.4096	15.1406	14.81	15.5378	15.5655	15.8322	15.8096	15.4883	15.9955
FUBP2_HUMAN	Q92945	S125	ESKKLASQGDSIS	+	0.00303755	0.97747	2	1	1	9.54409e-09	15.422	15.1878	15.8252	15.5562	15.6823	15.2852	15.9741	15.938	16.196	16.5695	16.2909	16.5957
EST1A_HUMAN	Q86US8	S870	SSQGTESGKDSEQ	+	0.0188383	0.977207	1	1	1	0.0233354	14.5478		14.1557	14.8064	15.3406	15.1711	15.2995	16.081	15.6244	15.6802	16.3026	16.2669
ALDOA_HUMAN	P04075	T266	TVPPAVTGITFLS	+	0.0178464	0.9771	1	1	1	0.862493	11.6333	11.9181	12.719	11.6155	11.897	11.3232	12.3701	12.7199	12.8175	12.7348	12.2128	12.8195
PAPOA_HUMAN	P51003	S537	NSMSVPSPTSATK	+	0.0122238	0.976795	8	1	1	0.000635975	19.0769	18.2425	18.9777	18.3936	18.193	18.201	19.0339	19.5205	19.2402	19.2672	19.5973	18.8536
MY18A_HUMAN	Q92614	S1970	NKLEGDSDVDSEL	+	0.0400565	0.976736	1	1	1	9.54391e-09	14.9149	15.4672	15.2533	14.8219	15.6157	15.1982	17.153	16.3569	16.4878	15.891	16.0301	16.6449
SPF45_HUMAN	Q96I25	S169	RERRKRSMGGAAI	+	0.00125377	0.976166	1	1	1	7.09886e-09	15.7661	16.2212	15.8976	15.9306	15.8653	15.6068	17.7605	16.9058	16.9192	16.9082	16.6769	16.7461
GIT1_HUMAN	Q9Y2X7	S361	QQGKSLSSPTDNL	+	0.00985739	0.975968	1	1	1	0.789276	14.0827	13.7982	14.4038	13.6297	13.6591	14.0422	13.8674	14.1705	13.6542	14.6391	15.0763	14.5434
BCLA3_HUMAN	A2AJT9	S402	LPDVKPSPINLRK	+	0.00505896	0.974544	1	1	1	8.45561e-09	15.3713	15.3387	15.3557	15.3138	15.8094	15.3806	16.3859	16.0827	16.0058	16.3251	16.5046	16.5977
CASC3_HUMAN	O15234	S45	SAGGGGSGSLPSQ	+	0.0319094	0.974536	2	1	1	0.00066715	11.5993	11.8462	11.9952	11.5467	12.3612	11.7361	12.7886	12.0701	12.0262	12.6715	13.2041	12.692
SPTB2_HUMAN	Q01082	T2159:S2165	GATEQRTSSKESS,TSSKESSPIPSPT	+	0.0198493	0.974524	1	1	1	1	16.7443	16.9822	16.5833	16.7829	16.7062	15.9967	17.0015	17.343	16.9193	17.3417	17.5764	17.4913
SRRM1_HUMAN	Q8IYB3	S605	PIQRRYSPSPPPK	+	0.0144117	0.974316	1	1	1	0.329823	16.3286	16.2978	16.1224	16.4288	16.093	15.7295	16.1366	16.0211	16.3899	17.2856	16.8717	17.017
HDAC5_HUMAN	Q9UQL6	S498	PLSRTQSSPLPQS	+	0.00263255	0.973445	3	1	1	0.0230444	17.4918	16.6347	17.4198	17.2333	16.9582	17.2083	16.8041	17.2701	17.0876	17.9575	18.0259	18.3367
RAI14_HUMAN	Q9P0K7	S300	ITSTPLSGKESVF	+	0.00354187	0.97338	2	2	2	9.54247e-09	16.4981	16.1058	16.6068	16.3568	16.1063	16.2528	16.6838	16.8482	17.0983	16.9686	17.2119	17.4555
KI67_HUMAN	P46013	T1193	IKAFMGTPVQKLD	+	0.0133694	0.973361	11	3	3	6.97212e-09	20.7442	20.9226	20.9552	20.3825	20.8961	20.4559	22.7739	22.0347	21.9492	21.8814	21.3773	21.3958
NUCL_HUMAN	P19338	S356	GYVDFESAEDLEK	+	0.0464763	0.973015	1	1	1	9.54315e-09	14.2074	13.4702	14.1276	13.5491	14.2255	14.6264	15.0215	14.7291	15.081	14.935	15.3701	15.0149
M21D2_HUMAN	Q8IYB1	S439	STTSIPSPQSDGG	+	0.0242567	0.972929	2	2	2	9.54418e-09	12.8214	12.0467	12.9945	12.8064	13.6766	12.9116	14.2918	13.9713	13.9053	14.1304	14.0476	14.1353
DX39A_HUMAN	O00148	T171	PHVVVGTPGRILA	+	0.001407	0.972218	4	1	1	6.85095e-09	18.5368	18.4808	18.1261	18.2863	18.0871	18.2435	19.5777	19.4198	19.4883	19.3757	19.0056	19.1523
SRSF8_HUMAN	Q9BRL6	S281	EEEGQMSS-----	+	0.00122652	0.971003	7	2	2	0.198283	19.232	19.0601	19.1949	19.0763	18.8928	18.9068	19.3355	19.7995	19.6551	20.0906	19.9614	19.7369
NCOA7_HUMAN	Q8NI08	S179	SPGATVSPSSSDA	+	0.0307623	0.970938	4	1	1	1.1903e-06	16.6309	15.093	16.456	16.6102	15.899	16.8117	16.7508	17.3146	17.5101	17.4355	17.2147	17.5836
SRS10_HUMAN	O75494	S156	TGRPRRSRSHSDN	+	0.0082985	0.97043	1	1	1	0.0115976	14.4688	14.4714	14.2281	14.3524	14.2787	14.6313	14.1865	15.4739	14.6977	15.3939	15.6818	15.0981
KMT2A_HUMAN	Q03164	S2955	LAVISDSGEKRVT	+	0.0135275	0.970066	1	1	1	1.17062e-06	12.8883	13.2603	13.0795	12.6897	13.2922	13.0456	14.8641	14.4205	14.3345	14.191	14.0563	13.6904
RELCH_HUMAN	Q9P260	T168	GGREPSTASGGGQ	+	0.0111887	0.969983	4	1	1	1	16.756	13.9488	15.4343	15.6511	15.8135	15.1169	16.3155	16.5493	16.2837	16.5057	16.3968	16.5889
HECW1_HUMAN	Q76N89	S68	TIPRSTSDTDLVT	+	0.00156564	0.969972	2	1	1	0.452954	14.6682	14.1819	14.7744	14.7305	15.1101	14.9065	14.79	15.4176	15.5632	15.8977	15.9891	15.7702
SWAHB_HUMAN	A6NEL2	S452	RKEGSPSRSPQGL	+	0.000455258	0.969864	1	1	1	0.00514576	14.6699	14.5534	14.5488	14.7765	14.7965	14.9813	14.511	15.5043	15.1368	15.7392	15.949	15.7756
XPC_HUMAN	Q01831	T169	VEIEIETPEQAKT	+	0.0215645	0.969072	2	1	1	6.9436e-09	15.0936	15.0525	14.9632	14.2379	14.9938	14.4711	15.9441	15.9366	15.7164	15.7668	15.2779	15.5654
GPC5C_HUMAN	Q9NQ84	S403	NSQVMGSANSTLR	+	0.0266143	0.968853	2	1	1	9.54413e-09	13.1652	13.2595	13.0155	12.9102	12.9341	13.4076	13.4421	13.4632	13.749	13.689	13.986	14.4834
LMO7_HUMAN	Q8WWI1	S1491	SWIRQRSASVNKE	+	0.0186192	0.968765	3	1	1	0.0160175	15.6871	16.0098	16.1232	16.5917	17.2789	17.0325	16.7997	17.282	17.0551	17.63	18.0724	18.1071
CTRO_HUMAN	O14578	S529	QARMEVSQEDDKA	+	0.0134609	0.968548	2	1	1	4.11074e-09	14.9398	15.1927	14.2938	15.006	14.8096	14.4205	16.379	16.1903	16.1105	15.749	15.9575	15.4352
NCOR2_HUMAN	Q9Y618	S2112	LPESQPSSSPLLQ	+	0.0177021	0.967874	1	1	1	1	14.5412	14.3536	13.9978	15.2453	14.9492	14.5008	15.2059	15.4312	14.8242	15.6347	16.0532	15.911
ABLM1_HUMAN	O14639	S452	MIHRSTSQGSINS	+	0.00152966	0.967619	2	1	1	0.2473	19.5652	19.1878	19.2931	19.1188	18.9829	18.7401	19.83	20.3352	20.1615	19.8017	19.9406	20.0024
SMCA4_HUMAN	P51532	S1575:S1586	DSEGEESEEEEEG,EGEEEGSESESRS	+	0.00629867	0.967466	1	1	1	0.233307	14.4056	14.3444	14.7856	13.9284	13.8568	13.894	13.9535	14.6773	14.7729	14.6753	14.6795	15.2268
MARK4_HUMAN	Q96L34	S423	HRQRRHSDFCGPS	+	0.0310163	0.965579	1	1	1	1.16466e-06	14.1279	13.6142	14.2827	15.2906	14.4553	15.1732	15.3201	14.9394	14.9881	15.6606	16.0588	16.0964
DEN4C_HUMAN	Q5VZ89	S1623	QTMKISSVPNSLS	+	0.00341964	0.96546	1	1	1	0.0159586	15.2709	15.3548	15.9044	15.4231	15.6477	15.2935	15.935	15.6214	15.6841	16.3278	16.2821	16.6508
ZEP1_HUMAN	P15822	S1051	QNESGTSPKSSEG	+	0.013622	0.964941	1	1	1	0.0128599	14.6566	14.5948	14.4452	14.2388	13.8663	14.4251	15.0345	15.2281	15.4983	15.2409	14.8284	15.3556
DCLK1_HUMAN	O15075	T336	SPSPSPTSPGSLR	+	0.0203733	0.96461	1	1	1	0.148118	17.1472	16.317	16.1115	16.4859	16.5316	16.0947	16.9099	17.7691	17.5916	17.2622	17.7453	16.9985
PAPOG_HUMAN	Q9BWT3	S552	PASKSDSPSVGET	+	0.0021561	0.964584	2	2	2	0.000460628	14.6905	14.9736	14.7088	14.6435	15.064	14.7976	15.1386	15.5473	14.7295	15.9171	15.7116	15.7701
AMER1_HUMAN	Q5JTC6	S246	SPTPEPSPPATEK	+	0.0322513	0.96428	1	1	1	1.19235e-06	14.1615	13.8161	14.4622	14.2646	14.1286	13.553	14.5852	14.9022	14.9844	14.5455	15.0715	15.2221
S39AB_HUMAN	Q8N1S5	S125	TLMKKKSDPEGPA	+	0.0132634	0.963487	1	1	1	5.81806e-09	14.3904	14.231	14.0833	14.0138	14.5185	14.2164	14.6648	15.0696	15.0088	15.0661	15.5589	15.014
VPS50_HUMAN	Q96JG6	S595	LKSRKKSDYSLNK	+	0.0121619	0.963306	1	1	1	0.000636042	14.1636	15.4883	14.9213	14.3387	15.001	14.9979	15.1202	15.5264	14.6142	15.7662	15.6963	15.7651
DKC1_HUMAN	O60832	S453	RKRESESESDETP	+	0.0103506	0.961796	2	2	2	0.336314	15.9264	15.8761	15.621	16.2429	15.6687	15.9601	16.0246	16.448	16.519	17.1262	16.9531	16.6778
DEN4C_HUMAN	Q5VZ89	T1001	NSRKSSTGSISNV	+	0.00399648	0.961189	1	1	1	1	16.8464	14.4518	16.0977	16.3046	15.9478	16.071	16.5021	17.0807	16.9814	16.8606	17.2863	17.0601
KI67_HUMAN	P46013	T2268	VGKAMDTPKPAGG	+	0.0178488	0.961168	4	2	2	7.18049e-09	17.4686	18.1522	17.74	17.2524	17.9274	17.7998	19.2764	18.6717	18.6768	18.8835	18.4275	18.5521
M3K5_HUMAN	Q99683	S1033	DHSAPPSPEEKDS	+	0.0317815	0.960997	2	1	1	9.54338e-09	16.458	16.8621	17.1335	15.9816	16.4136	16.535	17.9991	17.65	17.5867	17.0477	17.0053	17.7602
AKA10_HUMAN	O43572	S96	TLKKQPSHMEAAH	+	0.00608933	0.960426	2	1	1	6.62313e-09	16.4706	16.5425	16.2443	16.4671	15.9882	16.4012	16.5271	16.676	16.433	17.1339	17.1544	17.4495
RRBP1_HUMAN	Q9P2E9	S615	NTDVAQSPEAPKQ	+	0.00258496	0.96032	4	3	3	9.54254e-09	19.0776	19.0415	19.1631	19.0199	19.384	19.1139	20.1821	20.1601	19.8627	19.9485	20.2045	20.2458
MYH14_HUMAN	Q7Z406	S1969	LEEGVASDEEAEE	+	0.00293247	0.959949	9	2	2	6.83388e-09	18.6578		17.5038	18.9233	18.8028	18.6382	17.1484	18.6115	18.9671	19.5694	19.9841	19.6906
KDM2B_HUMAN	Q8NHM5	S914	DHSRSSSPTAGPS	+	0.00656119	0.959853	1	1	1	1	14.933	15.2513	15.0182	14.5848	15.0998	14.7481	16.0692	15.7518	15.9218	15.7577	15.9595	15.595
KRI1_HUMAN	Q8N9T8	S149	HRLQETSSQSYVE	+	0.017008	0.959184	1	1	1	1	13.477	13.9054	14.6822	13.2039	13.3262	13.91	14.0702	14.7919	14.2268	14.3765	14.2895	14.6516
TGON2_HUMAN	O43493	S290	ADKGKLSPHAFKT	+	0.00253895	0.95903	1	1	1	0.630479	15.5403	15.3821	15.922	15.2083	15.4434	15.6718	16.1013	15.9427	16.1636	16.4869	16.3174	16.3963
KI20A_HUMAN	O95235	S878	ILRSRRSPLLKSG	+	0.0347771	0.958731	2	1	1	0.00433738	17.2424	17.7992	17.1851	17.1336	17.6361	17.1564	18.6364	18.5071	18.0962	18.738	18.2131	17.8512
PRP6_HUMAN	O94906	Y176	RQRNPRYEKLTPV	+	0.0147374	0.958714	1	1	1	0.15983	14.2956	14.1365	14.7678	14.4109	14.2537	14.314	14.6554	14.417	14.8459	15.4887	15.5378	14.8283
JUNB_HUMAN	P17275	S259	DATPPVSPINMED	+	0.0185803	0.958398	1	1	1	0.000598071	14.4792	13.3963	13.0924	14.8037	13.9794	14.3416	13.7876	14.1629	14.5989	15.225	15.2973	15.4776
RGAP1_HUMAN	Q9H0H5	S274	PRTETDSVGTPQS	+	0.00085429	0.957797	3	1	1	0.000636863	12.651	13.4309	12.9701	13.6423	13.6224	13.4096	14.4133	14.9616	14.7508	14.4003	14.6605	14.4869
LRWD1_HUMAN	Q9UFC0	S212	QVQKANSPEKPPE	+	0.00686588	0.957102	7	2	2	3.81332e-09	18.3753	18.2365	17.7307	18.4442	18.1392	18.35	18.5172	18.8052	18.6856	19.1556	19.5905	19.0585
MAP4_HUMAN	P27816	S853	KKMTAKSVPADLS	+	0.00353083	0.957053	2	1	1	9.54257e-09	17.6394	17.2019	17.2511	17.8014	17.3271	17.5364	17.3918	17.319	17.5238	18.4845	18.4015	18.65
KI67_HUMAN	P46013	S128	RRVSRSSFSSDPD	+	0.00929895	0.956682	3	1	1	0.0173524	17.8837	18.1092	17.8062	17.4333	18.0714	17.6271	18.4302	18.3625	18.4245	18.7604	18.7242	18.5173
RHG29_HUMAN	Q52LW3	S578	SSGTMSSADDLDE	+	0.0165678	0.955965	1	1	1	1	14.5	14.3267	14.98	14.2132	14.6249	13.8565	15.1427	14.4594	14.8244	15.0065	15.237	15.319
HNRPF_HUMAN	P52597	S63	AFVELGSEDDVKM	+	0.00277618	0.955696	2	1	1	6.42653e-09	15.337	15.2328	14.9626	14.6802	14.3903	14.799	15.3231	15.2126	15.7748	15.638	15.4203	15.6784
CHD4_HUMAN	Q14839	S1544	PKTPTPSTPGDTQ	+	0.0246705	0.955589	1	1	1	1	14.9524	15.9746	16.0839	15.1669	15.9778	15.6279	16.6157	16.0243	16.6787	16.3748	16.819	16.4456
K1671_HUMAN	Q9BY89	S1441	QPKGRPSLTGENL	+	0.0249729	0.955556	1	1	1	1.21254e-06	16.553	16.8707	16.8199	16.5736	16.537	15.7418	17.5007	16.6236	17.0525	17.1934	17.3016	17.224
RA51C_HUMAN	O43502	S20	LVSFPLSPAVRVK	+	0.00381193	0.955101	3	1	1	8.06739e-09	16.4113	16.464	16.4916	16.4221	16.045	16.4413	18.0123	17.1967	17.046	17.3805	17.0781	17.3151
SSH3_HUMAN	Q8TE77	S599	PQPALKSRQSVVT	+	0.00591573	0.954646	1	1	1	0.237043	13.2322	13.0397	13.6134	13.7936	13.3209	13.2594	13.6881	12.6603	13.4439	14.3276	14.5255	14.3847
FRYL_HUMAN	O94915	T1915:S1923	AANRKSTGQLNLS,QLNLSTSPINSSS	+	0.0490385	0.95449	2	1	1	0.336309	15.0087	16.4016	14.7564	15.6438	15.3881	14.7653	15.6232	15.8538	15.8676	15.7919	16.3452	16.5236
GPTC1_HUMAN	Q9BRR8	S200	ALPPGSSEGSEGE	+	0.00682806	0.954439	1	1	1	1	14.0928	13.8121	14.5554	14.3803	14.3854	14.0662	14.5273	14.7067	14.8836	15.0989	15.5371	15.0592
RHG27_HUMAN	Q6ZUM4	S466	DTPAQASPPEEKV	+	0.000706121	0.954384	4	2	2	9.54302e-09	16.4163	16.3604	16.4765	16.6748	16.8428	16.9335	17.0371	17.3557	17.1999	17.8013	17.6431	17.8698
CDN1B_HUMAN	P46527	S178	ENVSDGSPNAGSV	+	0.0124514	0.954123	5	3	3	9.5436e-09	16.0132	15.3966	16.0566	16.4378	16.1021	16.7554	16.0895	16.3428	16.633	17.202	17.3583	17.5974
RN185_HUMAN	Q96GF1	T106	QDPREKTPPRPQG	+	0.00136422	0.953875	4	1	1	8.04779e-09	17.1135	17.1196	17.0591	17.1364	17.1749	17.3401	17.8141	18.2541	17.7966	18.1947	18.3358	17.9825
HDGR2_HUMAN	Q7Z4V5	S490	FALKVDSPDVKRC	+	0.00165093	0.953377	7	2	2	6.82451e-09	18.3843	18.6657	18.5033	18.2945	18.6377	18.6742	19.4597	19.374	19.3405	19.5613	19.4468	19.4584
PALM_HUMAN	O75781	S116	ENAAAPSPVRAPA	+	0.0100352	0.953319	4	2	2	8.26752e-09	17.9957	18.2773	17.9755	18.4279	18.5955	18.8008	18.8436	18.7137	18.579	19.4665	19.3134	19.9042
OTU7B_HUMAN	Q6GQQ9	S460:T461	AGDEPRSTPESGD,GDEPRSTPESGDS	+	0.00162302	0.953061	1	1	1	0.866866	14.7932	15.1057	14.0507	14.0437	13.8586	14.1982	14.4277	15.1333	13.9414	14.9483	14.8738	15.1376
RB6I2_HUMAN	Q8IUD2	S7	MYGSARSVGKVEP	+	0.0169873	0.952469	1	1	1	9.43309e-09	16.5297	15.3979	16.2387	16.0083	16.7064	16.5668	17.0802	16.8028	16.7597	17.5746	17.1796	17.3847
ZN185_HUMAN	O15231	S306	DVEGMRSSPGNKD	+	0.0068117	0.952402	1	1	1	0.336313	13.6468	13.5531	13.073	13.7953	13.3329	13.3048	14.037	13.9567	13.5342	14.2428	14.5555	14.4919
EMAL4_HUMAN	Q9HC35	S869	KLVEKLSLPQNET	+	0.00282825	0.951595	1	1	1	9.5435e-09	16.0939	16.5883	16.5539	15.9032	15.8206	16.2168	17.4088	17.3317	17.1161	16.8027	17.0822	16.9105
CDCA5_HUMAN	Q96FF9	S209	MTLPGISPPPEKQ	+	0.039956	0.95135	5	1	1	9.54263e-09	16.3771	17.0538	16.7678	16.0144	16.9153	16.3295	18.3706	17.8383	17.6319	17.6522	17.4134	17.0476
STIM1_HUMAN	Q13586	T665	GSIGEETDSSPGR	+	0.0120227	0.951005	1	1	1	0.86691	13.4571	13.4379	13.1553	13.0514	13.0374	12.6758	13.724	13.7411	13.947	13.5136	14.0739	14.0302
TOPRS_HUMAN	Q9NS56	S735	HYSRQSSSPEFRV	+	0.000869191	0.950674	2	1	1	0.410511	15.7164	15.3175	15.7293	15.5326	15.3495	15.2716	15.335	15.7997	15.6961	16.4699	16.3172	16.2186
S19A1_HUMAN	P41440	S499	GLQPAQSPPLSPE	+	0.0151799	0.949902	2	1	1	9.54416e-09	15.4903	14.7851	15.972	14.075	14.7631	14.7333	16.485	16.0697	16.485	15.3552	15.4968	15.5691
M3K7_HUMAN	O43318	S375	GASRGSSVESLPP	+	0.0153767	0.94988	2	1	1	0.0165901	15.6957	16.1991	15.4566	15.7178	16.2339	15.786	16.0141	16.3744	16.1944	16.7581	16.636	17.1933
ANR17_HUMAN	O75179	S2045	PVSSPSSPSPPAQ	+	0.0217816	0.949718	1	1	1	0.0129511	13.9125		14.3445		13.5555	13.3228	14.7717	14.1138	13.8341	14.6365	14.4212	14.1089
FERM2_HUMAN	Q96AC1	S666	AKDQNESLDEEMF	+	0.00776496	0.949145	2	1	1	7.79173e-09	15.7983	16.0643	16.4725	15.8318	16.2862	15.8671	17.6938	17.1333	16.8725	17.1549	16.7242	16.9534
TATD2_HUMAN	Q93075	S115	FLSSGGSPLRPAN	+	0.0257859	0.948706	1	1	1	1	12.4175	13.6274	14.1688	13.6143	12.8922	13.3563	14.0563	13.2997	13.3489	14.4844	13.8995	14.3251
KI67_HUMAN	P46013	S2505	SKLTRTSGETTQT	+	0.0463578	0.948691	1	1	1	0.340107	12.699	12.8255	13.0972	12.5224	13.3728	12.8546	14.6975	14.3129	13.6789	14.3016	13.7233	13.571
TP53B_HUMAN	Q12888	S1094:S1101:S1104	QPMKPISPVKDPV,PVKDPVSPASQKM,DPVSPASQKMVIQ	+	0.00219192	0.947564	4	1	1	9.54377e-09	17.6494	17.3426	17.946	17.6305	17.7876	17.9098	18.0879	18.1465	18.3715	18.5885	18.6439	18.9383
P121C_HUMAN	A8CG34	S369	NKRSRSSSMSSLT	+	0.0404305	0.947198	1	1	1	0.569168	15.8851		14.4566	14.6063	15.0382	15.1145	15.3761	15.9244	16.0178	15.427	16.372	15.8017
JCAD_HUMAN	Q9P266	S885	VGFRGNSPEMRVE	+	0.000802753	0.947169	11	2	2	7.19721e-09	19.8145	19.5288	19.5257	19.6338	19.4374	19.7053	20.0357	20.6077	20.4674	20.466	20.6714	20.4806
TEX2_HUMAN	Q8IWB9	S538	RHWNTRSLDIKEP	+	0.0148299	0.947025	1	1	1	7.35529e-09	13.7595	13.9083	13.6951	13.7983	13.5505	13.6687	14.3828	14.4279	14.6042	14.4643	14.3416	15.0528
U2AF1_HUMAN,U2AF5_HUMAN	Q01081,P0DN76	S59	RNPQNSSQSADGL	+	0.0242647	0.946951	1	1	1	1	10.2529	12.1246	10.841	11.5625	10.9036	11.4689	12.6466	11.6751	11.5007	12.5301	11.9392	12.3067
SP100_HUMAN	P23497	S394	LSTFRESFKKRVI	+	0.000369944	0.946744	1	1	1	1.16117e-06	16.0003	16.0389	16.1055	15.883	15.9166	16.0292	16.278	16.0303	16.0427	16.8813	16.7683	17.0194
KANK1_HUMAN	Q14678	S70	QKRRKPSVPCPEP	+	0.0313609	0.946339	2	1	1	7.42084e-09	17.6096	18.0723	17.4356	17.681	17.5228	17.1074	17.8541	17.9074	17.5307	18.2802	18.8331	18.0369
T2FA_HUMAN	P35269	S433:S436	TGPQSLSGKSTPQ,QSLSGKSTPQPPS	+	0.00257242	0.945995	5	1	1	0.336318	20.2408	20.5034	20.1155	20.4101	20.6386	20.514	19.2894	20.2714	20.7362	21.6315	21.5466	21.2225
WIPI2_HUMAN	Q9Y4P8	S390	EILDSASHDCPLV	+	0.0128917	0.945925	1	1	1	1	12.5276	12.6356	13.3469	12.556	12.9582	12.2957	11.6362	12.4124	12.8102	13.6135	13.3372	13.6969
GDIR1_HUMAN	P52565	S148	TDYMVGSYGPRAE	+	0.00305743	0.945433	1	1	1	0.0233129	15.5809	16.0589	16.1401	15.7939	15.7956	16.0149	16.9878	16.731	16.7901	16.9573	16.5579	16.9255
ZN185_HUMAN	O15231	T154	NIRRSSTSGDTEE	+	0.0126013	0.945333	2	2	2	1	16.2043	16.1268	16.0073	16.6794	16.2001	16.5481	16.5923	16.754	16.9561	17.2475	17.2616	17.7545
D42E2_HUMAN	A6NKP2	S376:T378	VELYVQSTTRRPR,LYVQSTTRRPRGS	+	0.00602954	0.945089	1	1	1	1	15.6442	15.2027	15.7472	15.5913	15.945	15.4928	16.5485	16.4696	16.4995	16.8416	16.4667	16.556
PDLI1_HUMAN	O00151	S130	AMPFTASPASSTT	+	0.0150944	0.944323	1	1	1	0.00373233	17.1567	16.4516	16.7341	16.7435	16.7536	16.3487	17.7527	17.4084	17.2236	17.9358	17.3368	17.4061
PDS5B_HUMAN	Q9NTI5	S1166	SSSNPSSPGRIKG	+	0.000110627	0.944072	9	2	2	0.00521707	20.5626	20.0959	20.3823	20.8075	20.6064	20.7466	20.6598	21.0265	20.7338	21.6998	21.6548	21.6382
ZN408_HUMAN	Q9H9D4	S338	FPTLSRSPPGPAG	+	0.0400845	0.943865	1	1	1	0.0129979	16.1658	15.5119	15.4267	15.4671	15.4448	14.6347	16.0412	16.0719	16.221	16.2438	16.3169	15.8176
NOM1_HUMAN	Q5C9Z4	S135:S139	RARPAPSRDPSPP,APSRDPSPPRKPR	+	0.00834751	0.943322	1	1	1	0.336311	16.3801	16.8128	15.7099	16.0156	15.778	15.9508	16.003	16.6038	15.9827	17.1515	16.8957	16.5273
PDS5B_HUMAN	Q9NTI5	S1165	SSSSNPSSPGRIK	+	0.00234317	0.942769	2	1	1	1	14.0022	14.3201	14.6167	14.1573	14.3783	14.5109	15.221	15.0866	14.9014	15.3691	15.1115	15.3942
IWS1_HUMAN	Q96ST2	S438	REKTIASDSEEEA	+	0.00770132	0.942642	1	1	1	0.000636386	14.1452	14.2889	14.3959	13.966	14.3727	14.2327	15.0169	15.0396	15.254	15.4168	14.9187	15.0638
CIC_HUMAN	Q96RK0	S1373	PEEVLPSPTLQSL	+	0.0045096	0.942531	1	1	1	0.370317	13.4179	13.175	14.0211	13.0456	13.1174	13.1397	13.6437	13.8732	14.2751	14.2054	13.7211	14.2039
TACC3_HUMAN	Q9Y6A5	T59	MKVTFQTPLRDPQ	+	0.0176462	0.942135	2	1	1	9.54324e-09	17.402	17.613	17.256	17.1184	17.6483	17.0701	18.4828	18.3608	17.9331	18.5049	18.1904	17.9678
WAC2A_HUMAN	Q641Q2	T707	LFGSPPTSVPPAT	+	0.000809471	0.942023	1	1	0	0.425209	13.3512	13.1077	12.9159	13.5645	13.3503	13.6573	13.7471	13.9912	13.967	14.3931	14.5608	14.4442
WAC2C_HUMAN	Q9Y4E1	T707	LFGSPPTSVPPAT	+	0.000809471	0.942023	1	1	0	0.425209	13.3512	13.1077	12.9159	13.5645	13.3503	13.6573	13.7471	13.9912	13.967	14.3931	14.5608	14.4442
TEX2_HUMAN	Q8IWB9	S260:S265	RNTGGDSKTAPSS,DSKTAPSSPLTSP	+	0.00074379	0.941942	1	1	1	1	13.438	13.6467	13.3426	13.6498	13.7279	13.6854	14.1611	13.7778	13.9044	14.8086	14.4679	14.6124
SRP68_HUMAN	Q9UHB9	S27	GSGGGGSGGGRGA	+	0.0148227	0.941201	2	2	2	0.0203778	15.1403	14.1131	14.0314	14.6753	14.5718	14.1628	14.1528	15.3459	14.6792	15.4451	15.6834	15.1051
ERMP1_HUMAN	Q7Z2K6	S44	PLVDGCSGGGRTR	+	0.00671005	0.941144	1	1	1	9.54325e-09	11.7119	12.6896	11.033	12.0667	12.0934	11.9781	12.8878	13.1035	12.8902	13.1741	13.1585	12.6291
VPS4A_HUMAN	Q9UN37	S97	EGKGSDSDSEGDN	+	0.0141018	0.941104	2	2	2	0.0143607	13.7718	14.8327	13.5445	13.8821	14.492	14.2384	14.0932	14.8994	13.9354	15.3287	14.8688	15.2384
MPRIP_HUMAN	Q6WCQ1	T378	SLDRRSTEPSVTP	+	0.00939667	0.940891	3	2	2	0.372223	15.342	15.4488	15.2721	15.3545	15.3158	15.0878	15.3291	15.475	15.5768	15.9562	16.5528	16.0717
SF3A1_HUMAN	Q15459	S413	PDEYLVSPITGEK	+	0.0181094	0.939872	1	1	1	0.00408482	13.5769	13.647	13.4993	12.9012	13.1048	13.444	14.3509	14.3938	13.9504	14.4556	13.8609	13.9532
SHB_HUMAN	Q15464	Y268	KGESAGYMEPYEA	+	0.00396113	0.939347	1	1	1	0.352019	16.5705	16.0469	16.7821	16.2992	16.4982	15.9594	16.3733	16.548	16.6158	17.1832	17.2024	17.1892
KI67_HUMAN	P46013	S3041	PRARGKSSEPVVI	+	0.0189294	0.939342	2	2	2	0.0233139	16.4567	16.5646	16.2019	16.2718	16.7396	16.1452	17.6963	17.7761	17.9024	17.6355	17.2786	17.0605
ACBD5_HUMAN	Q5T8D3	S194:S200	NGKAESSDSGAES,SDSGAESEEEEAQ	+	0.0412935	0.939205	1	1	1	1		15.2814		13.8966	14.7974	14.7236	14.6731	14.9761	14.9453	15.3872	15.2002	15.6479
SASH1_HUMAN	O94885	S137	PLHKSNSEDSSVG	+	0.00763489	0.937731	1	1	1	1	15.3219	15.8426	15.5199	15.5414	16.0435	15.8462	15.4629	16.1807	15.8332	16.6992	16.5703	16.9747
LS14B_HUMAN	Q9BX40	S165	QAVQTGSADNLNA	+	0.00800746	0.937697	5	1	1	0.0228366	16.3796	16.3053	15.9437	16.3132	16.7062	16.0901	17.2828	17.2882	17.0439	17.4299	17.2788	17.214
TMCO1_HUMAN	Q9UM00	S235	LGPPPPSGKFS--	+	0.00445703	0.937311	1	1	1	0.867121	16.0938	16.1825	15.7096	16.0751	15.9288	15.5582	17.1441	16.7848	17.1285	16.8657	16.6923	16.8159
RRP12_HUMAN	Q5JTH9	S1049	KRHRALSQAAVEE	+	0.0196943	0.937201	1	1	1	7.33009e-09	15.2626	15.7048	16.0666	14.7149	14.8481	15.0571	16.1061	15.4091	15.9116	15.8769	15.3864	16.1684
BD1L1_HUMAN	Q8NFC6	T1317	EGSTASTSPADHS	+	0.0151164	0.936429	1	1	1	0.867746	13.0058	13.1722	13.6141	13.1776	13.7203	13.9121	13.4985	13.8202	14.1011	14.4082	14.6101	14.601
TRIM2_HUMAN	Q9C040	S456	AVKRPASMYSTGK	+	0.000106656	0.935735	3	1	1	9.54416e-09	17.0854	16.3765	16.2692	16.9037	16.9539	16.906	17.3647	17.1292	17.2216	17.959	17.8572	17.7547
OXR1_HUMAN	Q8N573	S91	KDGRRMSFQKPKG	+	0.00298417	0.935478	1	1	1	8.14813e-09	17.77	17.2329	17.3286	17.8122	17.594	17.7108	17.7034	17.8314	17.7762	18.7397	18.8017	18.3821
LMNB2_HUMAN	Q03252	S419	TVSRATSSSSGSL	+	0.0213966	0.935107	1	1	1	0.166295	15.5677	15.6434	15.5281	15.4272	15.7049	15.0006	15.3145	15.9432	15.5048	16.5724	16.0475	16.3181
WNK1_HUMAN	Q9H4A3	S19	PGSLFLSPPAPAP	+	0.00838389	0.934494	1	1	1	9.5434e-09	14.7608		14.6405	14.8805	15.2335	14.6433	16.2592	15.6697	15.8541	15.9998	15.694	15.8671
TCF20_HUMAN	Q9UGU0	S1317:S1322	IPKRDSSKDLPSP,SSKDLPSPDSRNC	+	0.0176264	0.934335	1	1	1	1	14.1333	15.3135	14.5816	14.116	14.9049	14.44	14.3225	15.3275	14.9819	15.4145	15.5488	15.3006
CD320_HUMAN	Q9NPF0	S84	LDCSDGSDEEECR	+	0.0214386	0.934305	3	2	2	0.000637107	15.3905	14.5669	15.5269	14.9846	15.6252	15.7572	16.486	16.6941	16.8173	16.4275	16.2201	16.5224
RS9_HUMAN	P46781	S153	FIVRLDSQKHIDF	+	0.0370005	0.934162	4	3	3	7.58434e-09	17.8147	17.0187	17.2918	17.4782	16.6663	16.4993	16.9561	17.576	17.7869	17.8614	17.8156	17.7692
TP53B_HUMAN	Q12888	S831:S834	PVEQDSSQPSLPL,QDSSQPSLPLVRA	+	0.0213212	0.933973	2	1	1	0.022513	16.3416	15.7754	16.0326	16.4477	16.1312	16.7249	15.8415	16.4902	17.0596	17.3479	17.0543	17.7035
MARE2_HUMAN	Q15555	S234	SSSGSASKSDKDL	+	0.0336703	0.933431	1	1	1	1	13.9722	13.7192	13.887	14.094	13.8682	14.2542	14.1714	14.414	13.3884	15.4762	15.0057	14.5348
BUD13_HUMAN	Q9BRD0	S358	TDSDLSSPRHKQS	+	0.00416174	0.933367	2	1	1	0.0129509	18.0234	17.4073	18.0632	17.9263	18.001	17.6295	17.7735	17.9881	17.9718	18.9534	18.5765	18.8271
TOPK_HUMAN	Q96KB5	S59	PRGLSHSPWAVKK	+	0.0163113	0.932943	5	2	2	9.54422e-09	19.5485	19.8195	19.1742	19.2337	19.6987	19.07	20.8863	20.5988	20.3171	20.4886	20.3016	20.011
HECD1_HUMAN	Q9ULT8	T1800	EIPPPGTPHSELL	+	0.000305379	0.932408	1	1	1	0.403537	13.9344	14.0215		13.2283	13.4965	13.3691	15.2176	14.2693	13.6812	14.3119	14.2597	14.3196
TPX2_HUMAN	Q9ULW0	S358	NLLPSKSSVTKIC	+	0.00671817	0.931967	1	1	1	0.435282	18.3059	18.5363	18.0694	18.4489	18.7059	18.5767	19.9222	19.285	19.3922	19.7538	19.1954	19.5781
TAU_HUMAN	P10636	S713	AEIVYKSPVVSGD	+	0.00137536	0.931409	1	1	1	0.427818	15.3159	15.8838	15.4588	15.7082	15.8729	15.8369	15.6739	15.5432	16.0344	16.526	16.8215	16.8648
F122A_HUMAN	Q96E09	S267:S276	VSTTTDSPVSPAQ,SPAQAASPFIPLD	+	0.0109112	0.931166	1	1	1	0.551542	11.8341	11.7361	12.5537	12.3193	12.3123	12.9043	12.844	12.9153	12.6526	13.504	13.5166	13.3088
RBM20_HUMAN	Q5T481	S1060	ERARQPSPFVDDC	+	0.0375255	0.930702	1	1	1	9.5436e-09	13.0926	13.1744	12.8312	12.7536	13.1259	13.0775	12.4407	14.2873	14.3719	14.0422	14.3268	13.3802
ILF3_HUMAN	Q12906	S812	KFNYSGSGGRSGG	+	0.0423249	0.930574	1	1	1	0.00826998	14.3241	14.7583	13.4464	14.0888	13.9745		14.8262	15.1446	14.8241	15.1865	14.5443	15.1558
PRC2C_HUMAN	Q9Y520	S2143	EGQEKPSPATVRS	+	0.00594557	0.930496	2	1	1	0.000636608	15.614	15.6671	16.3092	15.4588	15.2584	15.3574	16.7181	16.407	16.2274	16.418	16.4861	15.962
ATX2_HUMAN	Q99700	S728	MPIPAASPTPASP	+	0.0271949	0.930069	3	1	1	0.0233127	15.2986	12.5305		16.4728	16.6624	15.9558	17.1701	16.4174	16.6765	17.244	17.0213	17.616
ARFP1_HUMAN	P53367	S132	ELVRKWSLNTYKC	+	0.0134724	0.929487	4	1	1	9.54342e-09	17.3225	16.6246	17.391	18.0639	17.3973	17.8006	17.8518	17.4581	17.9294	18.4959	18.8573	18.6971
WRIP1_HUMAN	Q96S55	S92	PTAAESSEGEGEE	+	0.000863829	0.92931	3	2	2	0.0401608	14.8851	14.4575	14.9029	14.8026	14.5426	14.7844	15.0409	15.2084	15.473	15.7248	15.5201	15.6726
DNMBP_HUMAN	Q6XZF7	T1382	RQNSGSTLTFNPS	+	0.00370063	0.928685	1	1	1	0.39819	14.1484	14.4053	15.4503	13.9756	14.0259	13.5979	13.9444	15.1056	15.0422	14.7238	14.7238	14.938
IWS1_HUMAN	Q96ST2	S250	KPRISDSESEDPP	+	0.00522429	0.928383	1	1	1	0.226206	12.6323	12.6651	13.8543	12.3092	12.4259	12.6759	13.8516	13.466	13.6529	13.1996	13.3579	13.6387
SCRIB_HUMAN	Q14160	S1300:S1309	ESPCSPSGQQPPS,QPPSPPSPDELPA	+	0.00984517	0.92822	1	1	1	0.830359	15.9407	15.5562		15.3726	14.8907	14.8187	15.2396	14.7386	15.3748	15.9328	16.1394	15.7945
EIF3A_HUMAN	Q14152	T1368	RESLRRTKNETDE	+	0.0234616	0.928217	1	1	1	0.867616	13.922	14.2957		14.053	14.5303	13.8695	15.0518	15.1597	14.4786	15.4192	14.9225	14.8958
GRB10_HUMAN	Q13322	S150	ELCGPGSPPVLTP	+	0.000792812	0.927854	2	1	1	8.23809e-05	13.6584	13.5894	13.8971	13.5392	13.2952	13.5012	14.3576	14.6654	14.6555	14.2451	14.4004	14.4738
FBXW9_HUMAN	Q5XUX1	S59	LSTPAASPSASEP	+	0.00764924	0.927494	1	1	1	0.223883	15.0709		14.5862	14.7122	14.2993	14.3077	14.9527	15.0228	15.5523	15.1136	15.4714	15.5167
BTAF1_HUMAN	O14981	S90	QEPTSESSMEDSP	+	0.0164261	0.926798	2	1	1	0.738002	13.0748	13.3396	12.5405	12.697	13.107	12.39	13.5252	13.7307	13.7439	13.851	13.4874	13.636
DCTN2_HUMAN	Q13561	T196	GSGGKTTGTPPDS	+	0.0177934	0.925924	1	1	1	0.59604	15.4965	14.3759	15.3595	15.6409	14.8376	15.2946	14.5125	15.6808	15.8855	16.1826	16.2748	16.0935
SATB2_HUMAN	Q9UPW6	S7	MERRSESPCLRDS	+	0.00130083	0.925171	2	1	1	0.0134742	13.8931	13.4508	13.9649	14.2061	14.1766	14.0475	14.4216	14.6201	14.4061	15.2565	15.053	14.8962
KS6A3_HUMAN	P51812	S369	AKTPKDSPGIPPS	+	0.000530446	0.925097	1	1	1	0.000636954	15.1432	14.7535	14.537	14.9831	15.1365	14.9567	15.5109	15.864	15.7807	16.0132	16.0311	15.8072
CDK17_HUMAN	Q00537	S122	SSDEVQSPTGVCL	+	0.000477967	0.924975	2	1	1	1.20791e-06	13.4325		13.4328	14.3523	14.6188	14.4901	14.2027	14.7971	13.9559	15.46	15.3238	15.4523
AHNK_HUMAN	Q09666	S5745:S5749	SKGDLKSSKASLG,LKSSKASLGSLEG	+	0.00373836	0.92496	1	1	1	1	15.1569	14.9032	14.6734	15.1117	14.8914	14.95	15.3983	15.4736	15.6638	15.6345	16.0333	16.0603
HJURP_HUMAN	Q8NCD3	S486	LETRRLSLPSSKA	+	0.0208589	0.924953	2	1	1	9.54292e-09	18.7342	18.9524	18.5965	18.7335	19.0203	18.732	20.3545	19.9705	19.6783	20.212	19.5732	19.4754
SIN1_HUMAN	Q9BPZ7	T509	RKLNRRTSFSFQK	+	0.00219561	0.924552	4	1	1	0.231427	19.7165	19.5483	19.6721	19.782	19.4081	19.7285	20.3472	20.1964	20.3656	20.5913	20.4459	20.655
NCBP2_HUMAN	P52298	S130	QYGRGRSGGQVRD	+	0.0179401	0.924444	3	3	3	9.54409e-09	15.2499	15.8195	14.938	15.0379	15.4818	15.4469	15.8315	16.3364	15.97	16.41	16.4648	15.8651
XRCC1_HUMAN	P18887	S226	SAASSASPVSRAI	+	0.00422706	0.923857	4	2	2	0.01295	17.6967	17.6566	17.5319	17.8555	17.586	17.4162	18.898	18.4097	18.1345	18.7131	18.5196	18.3967
PITM1_HUMAN	O00562	S593	GSSRRGSMNNELL	+	0.0102963	0.923642	3	1	1	8.01162e-09	15.2225	14.4931	17.4256	17.0932	16.7151	16.9141	17.4007	17.0585	17.0214	17.4928	18.0344	17.9662
DNMT1_HUMAN	P26358	S154	KPEPSPSPRITRK	+	0.0268679	0.923521	4	2	2	6.16379e-08	17.217	17.3971	16.9864	17.1305	17.8753	17.5236	19.4527	18.816	18.3039	18.7547	18.2183	18.327
TRA2A_HUMAN	Q13595	S84:T88	HRRRSRSRSYTPE,SRSRSYTPEYRRR	+	0.0119951	0.923473	1	1	1	0.557467	13.5726	14.1112	14.2351	13.4078	13.7012	13.6652	13.8827	14.1126	14.6719	14.8334	14.1755	14.5356
M3K1_HUMAN	Q13233	S292	PPRRAPSPDGFSP	+	0.00616333	0.923267	2	1	1	9.54279e-09	14.3799	13.2074	14.8068	14.5909	14.3841	14.008	14.9677	14.8428	15.2288	15.1844	15.252	15.3165
CYTSA_HUMAN	Q69YQ0	S54	SLSKTKSSDDLLA	+	0.00110295	0.922743	1	1	1	1	13.5912	13.418	13.7245	13.6689	13.5987	13.6695	14.3913	14.2447	14.2901	14.4145	14.5156	14.7752
BACH1_HUMAN	O14867	S388	ASSDRSSVEREVA	+	0.0220668	0.922653	1	1	1	0.66784	12.8403	13.7705	14.2029	12.8007	13.4785	13.3844	14.7343	14.0889	13.8233	13.9417	14.4118	14.0781
STK10_HUMAN	O94804	T391	DRSLQTTSPPVVA	+	0.00128051	0.92262	1	1	1	0.402446	14.1845	14.6337	14.0028	14.365	14.6614	14.5247	15.1402	15.255	15.125	15.5854	15.4025	15.331
ZN318_HUMAN	Q5VUA4	T1883:S1896	LLNPQDTPVKISA,PELLLHSPARSAM	+	0.0250973	0.922506	1	1	1	1.16815e-06	12.4585	13.3486	12.2285	12.9221	12.935	12.5119	13.8565	13.5832	13.418	13.9183	13.955	13.2631
OSBL3_HUMAN	Q9H4L5	S262	NAIQGGSFESPKK	+	0.0361387	0.922447	1	1	1	0.01295	14.5394	14.9567	14.8037	14.2734	14.6729	15.2789	14.6191	15.2889	14.8745	15.7071	15.5557	15.7298
AFAD_HUMAN	P55196	S216	SFTRTISNPEVVM	+	0.0259773	0.922144	1	1	1	0.00377951	16.5693	16.3377	16.9362	16.7309	16.2636	16.9938	16.9127	16.5396	16.9502	17.6272	17.2885	17.8391
ABCC8_HUMAN	Q09428	T600:S606:S615	SSVVRSTVKALVS,TVKALVSVQKLSE,KLSEFLSSAEIRE	+	0.0236007	0.921864	1	1	1	1	16.0173	14.823	16.0052	15.9183	15.4641	15.7026	16.036	15.8928	16.3443	16.226	16.625	16.9995
SH319_HUMAN	Q5HYK7	S369	PFNRSSSDMDLQK	+	0.0125981	0.921821	1	1	1	1	16.312	15.6073	16.734	15.9802	16.0587	15.7574	16.615	16.669	16.7181	17.1778	16.5064	16.8777
NCPR_HUMAN	P16435	S63	IQTLTSSVRESSF	+	0.0059729	0.921748	1	1	1	0.855625	14.8016	14.0297	14.9358	14.6046	14.6522	14.7866	15.2816	15.0154	14.9721	15.3396	15.5645	15.9045
MPP10_HUMAN	O00566	S167	RKSPVFSDEDSDL	+	0.00636957	0.921687	2	1	1	0.0131281	15.238	14.982	13.7255	15.3044	15.2142	14.977	15.1277	14.8432	15.5495	16.1757	15.8005	16.2844
EXOC5_HUMAN	O00471	T122	QLEGVNTPRQRAV	+	0.00802073	0.921521	1	1	1	9.03288e-09	14.4659	13.9249	15.0845	15.1452	14.9376	15.0341	15.4744	15.2204	15.4808	15.9435	15.6609	16.2771
ACATN_HUMAN	O00400	S22	PGNFSHSLDMKSG	+	0.00731634	0.920672	2	1	1	0.0129504	15.6315	16.2199	15.0944	15.71	15.8046	15.3874	15.5985	16.1854	15.6331	16.7376	16.6288	16.2976
E41L2_HUMAN	O43491	S39:S58	NQQNQSSDPEEEK,AAESQSSLRRQKR	+	0.0408419	0.920558	1	1	1	0.563103	15.7122	16.1318	16.193	15.4227	16.3273	15.6925	16.627	16.3132	16.2214	16.735	16.468	17.0012
TOP2A_HUMAN	P11388	T1244	KIKNENTEGSPQE	+	0.0319425	0.920535	2	2	2	0.866911	16.3023	16.8446	16.3668	15.9401	15.9484	16.7843	17.5738	17.0532	17.1878	17.0522	17.1482	17.234
DNJC1_HUMAN	Q96KC8	T379	QLKDSVTCSPGMV	+	0.0014136	0.920472	1	1	1	0.459662	14.4358	14.1643	14.4158	14.3846	14.3209	14.0623	15.2185	15.0003	15.0596	15.2069	15.2674	15.0549
WAC2A_HUMAN	Q641Q2	S996	SSEHRRSHGLESV	+	0.0342857	0.920418	1	1	0	1.20801e-06	13.7234	14.097	13.7614	13.2454	13.9969	14.1576	14.8836	14.4813	14.3721	14.8363	14.5738	14.7511
WAC2C_HUMAN	Q9Y4E1	S975	SSEHRRSHGLESV	+	0.0342857	0.920418	1	1	0	1.20801e-06	13.7234	14.097	13.7614	13.2454	13.9969	14.1576	14.8836	14.4813	14.3721	14.8363	14.5738	14.7511
FZR1_HUMAN	Q9UM11	S138:S151	LSTKRSSPDDGND,VSPYSLSPVSNKS	+	0.011666	0.9204	1	1	1	1	15.0054	15.0733	14.8242	14.6913	14.5562	14.5413	15.8898	15.3303	14.8348	15.9046	15.4295	15.2159
JHD2C_HUMAN	Q15652	S284	TRAQANSPRPAMN	+	0.0210523	0.920178	1	1	1	1.15166e-06	15.4315	15.0539	15.0892	14.9062	14.9032	15.0962	15.7024	15.5277	15.3255	16.1951	16.0581	15.4128
CEP41_HUMAN	Q9BYV8	S344	KVPGARSAQNLPG	+	0.0441481	0.920133	1	1	1	7.50218e-09	11.6009	11.5257	11.1739	10.5223	10.8907	11.5464	11.4488	11.0358	11.9494	12.1151	11.8245	11.7802
GCFC2_HUMAN	P16383	S180	SEDDPESEPDDHE	+	0.00382391	0.919584	10	4	4	8.18448e-09	17.494	17.5607	17.6182	17.2137	17.4739	17.4768	18.0237	17.9277	17.9312	18.5081	18.0774	18.3377
CEP72_HUMAN	Q9P209	T400	SRGVTDTREPSPG	+	0.00488394	0.919166	1	1	1	0.708494	14.2165	14.9171	13.9349	14.3781	14.6963	14.6798	15.7779	15.6994	15.5119	15.7556	15.3616	15.3946
SPTB2_HUMAN	Q01082	T2171	SPIPSPTSDRKAK	+	0.0345573	0.918422	1	1	1	1	13.986	13.3918	13.25	13.9145	13.1122	13.732	13.1909	13.8023	13.654	14.3747	14.826	14.3132
TR150_HUMAN	Q9Y2W1	S320	KSPVGKSPPSTGS	+	0.00290445	0.918252	7	5	5	6.16379e-08	18.312	18.6291	18.7929	18.3662	18.4364	18.1867	18.3264	18.6812	18.8892	19.0818	19.1804	19.4819
DLGP5_HUMAN	Q15398	S725	LSSERMSLPLLAG	+	0.0104033	0.918156	3	2	2	6.22475e-09	16.0349	16.8595	16.1822	16.23	16.6252	16.191	18.001	17.2771	17.2817	17.5539	17.1742	17.0726
KLH25_HUMAN	Q9H0H3	S285	NDGVVTSPCARPR	+	0.00208759	0.918154	1	1	1	1.21134e-06	15.8162	15.7129	15.412	15.7174	15.4549	15.8801	16.2235	16.2056	16.2953	16.5319	16.6142	16.6608
SIK2_HUMAN	Q9H0K1	S579	HNRSPVSFREGRR	+	0.0462022	0.918033	1	1	1	0.548993	12.3232	12.4997	12.4224	12.828	11.7763	12.0082	12.4814	12.982	12.8189	13.2039	13.0719	13.0908
AHNK_HUMAN	Q09666	S5400	LEASEGSIKLPKM	+	0.0170312	0.917105	3	1	1	9.54354e-09	17.3967	16.8943	16.9307	17.195	16.4754	16.7128	16.7474	16.9967	16.9457	17.816	17.5168	17.8017
BAZ1A_HUMAN	Q9NRL2	T1420	PEPSPVTLGRRSS	+	0.000571952	0.91696	1	1	1	0.866346	15.9402	16.0331	16.1909	15.4833	15.3181	15.363	16.0842	15.8589	16.2434	16.2034	16.2539	16.4579
GA2L1_HUMAN	Q99501	S316	GSERRGSRPEMTP	+	0.00105414	0.91651	4	1	1	9.15437e-09	18.1153	17.887	18.0084	18.1838	18.4024	18.2846	18.4533	18.2566	18.458	19.2002	19.3615	19.0586
BPTF_HUMAN	Q12830	S763	NGELSESPGAGKG	+	0.0116724	0.916344	4	2	2	9.54289e-09	17.1654	17.0865	16.4351	17.0855	17.3454	16.9781	16.9297	17.6893	17.2559	18.2415	18.2182	17.6983
INCE_HUMAN	Q9NQS7	T145	AAPSSPTPESPTM	+	0.0227605	0.916299	6	1	1	0.318337	16.8091	16.9152	16.3003	16.3462	16.901	16.2978	18.1686	17.7694	17.7385	17.7514	17.3434	17.1991
SAFB1_HUMAN	Q15424	S794	ERHGRDSRDGWGG	+	0.0294557	0.915622	1	1	0	1.21195e-06	12.2867	12.933	11.6338	12.6195	11.8574	12.6446	12.1658	12.9249	12.3548	13.2559	13.4722	13.1403
SAFB2_HUMAN	Q14151	S818	ERHGRDSRDGWGG	+	0.0294557	0.915622	1	1	0	1.21195e-06	12.2867	12.933	11.6338	12.6195	11.8574	12.6446	12.1658	12.9249	12.3548	13.2559	13.4722	13.1403
NMT2_HUMAN	O60551	S66	NSGGTKSDSASDS	+	0.000697296	0.914375	2	2	2	0.336312	16.0267	15.9314	15.5251	16.01	15.934	16.2399	16.2173	16.727	16.2828	16.9334	17.0335	16.9602
TIAM1_HUMAN	Q13009	S1407	QLLKTESLPSSQQ	+	0.0467657	0.914127	1	1	1	0.463603	14.7252			14.2571	14.2504	13.826	13.2482	14.5146	14.4399	15.4639	15.13	14.4819
ASML_HUMAN	O95671	S21	VVLASASPRRQEI	+	0.0244247	0.913768	1	1	1	0.00123436	15.4319	14.3987	15.329	14.9975	14.2121	14.3179	13.9522	14.7504	15.0083	15.5875	15.3339	15.3474
MRCKG_HUMAN	Q6DT37	S1514	KPWTSLSSESVSC	+	0.0178169	0.913648	1	1	1	0.336313	13.9275		12.5853	12.6388	12.7634	13.2467	13.3801	13.3449	14.102	13.8734	14.0004	13.516
SRC8_HUMAN	Q14247	T411	SPAPQPTEERLPS	+	0.0278033	0.913618	2	2	2	0.439278	18.0213	17.6278	16.9158	16.7258	17.5775	17.4093	17.5774	18.1979	17.8779	18.0876	18.2959	18.0699
BUD13_HUMAN	Q9BRD0	S222	RRVRHDSPDPSPP	+	0.00578528	0.913371	3	3	3	9.54413e-09	15.1165	15.4126	15.1603	15.2285	15.1649	15.6369	14.9827	15.6571	15.517	16.409	16.2409	16.1206
MATR3_HUMAN	P43243	S208	YDHGSRSQESGYY	+	0.00334059	0.913075	2	2	2	9.54401e-09	13.7877	14.9442	15.3224	14.2232	14.436	14.5246	15.7939	15.8725	16.0109	15.3678	15.0844	15.4709
CSN1_HUMAN	Q13098	S483	ELTPANSQSRMST	+	0.0059329	0.913057	3	2	2	0.0301787	13.2811	12.4961	13.1712	12.6613	13.2289	12.8805	13.2904	13.1591	13.1952	13.9026	13.8544	13.753
KI67_HUMAN	P46013	T1557	IYAFMGTPVQKLD	+	0.0207087	0.912663	15	4	4	6.97212e-09	20.7899	21.095	21.1458	20.407	20.9915	20.5127	22.9531	22.1419	22.051	21.8813	21.335	21.4329
AHNK_HUMAN	Q09666	S5746:S5752	KGDLKSSKASLGS,SKASLGSLEGEAE	+	0.00299187	0.912458	1	1	1	0.507882	16.3484	15.4864	15.7178	16.167	16.0768	15.8738	16.5484	16.7635	16.6933	16.7427	17.1265	16.9858
PQBP1_HUMAN	O60828	S106	EEKLDRSHDKSDR	+	0.0443117	0.911792	1	1	1	1.19305e-06	13.6033	14.7158	14.1334	13.7903	13.8916	14.2866	15.2538	15.042	14.4559	15.3745	14.9111	14.4182
SKA3_HUMAN	Q8IX90	T384	YNSNLATPIAIKA	+	0.0239286	0.911142	2	1	1	9.54278e-09	16.8738	17.0032	16.4979	16.2727	16.9709	16.3588	18.1055	17.5611	17.5356	17.6425	17.5022	17.1911
MXRA7_HUMAN	P84157	S127	DGEKGPSSEGPEE	+	0.0283915	0.911009	1	1	1	1	13.6735	13.4245	13.5058	14.3239	14.1213	14.0828	12.9942	14.3301	14.1511	14.6358	15.5396	15.0856
TOIP1_HUMAN	Q5JTV8	S317	LGNQSPSTSSRQV	+	0.00760696	0.910159	1	1	1	0.825257	16.4375	15.1008	15.042	17.0647	16.6902	16.6421	15.3098	16.6213	16.4803	17.7014	17.9291	17.4969
PI4KA_HUMAN	P42356	S256	TLKRKTSSVSSIS	+	0.00092043	0.908202	1	1	1	1	13.2287	12.3462	12.9002	13.3032	13.3593	13.2392	13.5038	13.2276	13.2268	14.2639	14.0197	14.3427
SHB_HUMAN	Q15464	S166	HLYRSSSERRPAT	+	0.0392432	0.908113	1	1	1	0.335965	15.1267	13.462	13.7211	14.5496	14.0864	15.125	14.6891	14.7359	14.4498	15.5217	15.5011	15.4625
UBA1_HUMAN	P22314	S24	KPGSNCSPAQSVL	+	0.014527	0.907828	2	1	1	0.0248249	15.3695	14.5447	14.831	15.6564	15.5829	15.0009	15.5412	15.6738	15.893	16.3716	16.1766	16.4155
TAU_HUMAN	P10636	T534	RTPSLPTPPTREP	+	0.0331205	0.906318	2	2	2	0.0233136	14.907	15.905	13.3467	16.0997	16.0709	15.5908	16.8103	16.3241	16.229	17.2881	16.5772	16.6151
SGCD_HUMAN	Q92629	T118	NILNDQTKVLTQL	+	0.0417831	0.905791	1	1	1	0.337906	14.9858	15.1495	15.1978	15.1232	14.3745	15.0859	15.0765	14.3675	14.3827	15.4492	16.0939	15.7579
SATB2_HUMAN	Q9UPW6	S594	QPAKESSPPREEA	+	0.0110991	0.905763	3	1	1	1	16.1254	16.4805	17.0645	16.7086	16.7928	17.2377	18.2817	18.0184	17.8284	17.8733	17.5908	17.9923
CKAP5_HUMAN	Q14008	S828	RGISKHSTSGTDE	+	0.0243683	0.905477	1	1	1	1	13.8284	13.5243	13.5903	13.4035	12.8087	12.6551	13.746	13.9392	13.4783	13.6255	13.9912	13.9671
CAMP3_HUMAN	Q9P1Y5	S431	VLLRSVSSDSLGP	+	0.00357271	0.905464	2	1	1	0.0233141	17.6389	17.849	17.6049	17.1428	17.4484	17.6451	17.822	18.2224	18.0673	18.3487	18.2796	18.3244
TAU_HUMAN	P10636	S516:T522	DRSGYSSPGSPGT,SPGSPGTPGSRSR	+	0.000392871	0.905098	13	1	1	0.0138767	17.1681	16.6419	17.0872	17.5439	17.5631	17.7304	17.4567	17.6883	17.604	18.5502	18.4058	18.5967
ITSN1_HUMAN	Q15811	S986	DSGSSESPASLKR	+	0.000575672	0.904565	6	2	2	2.76427e-05	16.772	16.4204	17.0364	17.3336	17.1465	17.3247	17.0889	17.0639	17.3004	18.2556	18.0388	18.2241
TYB10_HUMAN	P63313	T34	TLPTKETIEQEKR	+	0.0325208	0.903792	1	1	1	0.325289	15.9078	14.7672	16.4651	15.7932	15.0331	15.7393	16.1094	15.2843	15.8024	16.5921	16.1505	16.5344
INF2_HUMAN	Q27J81	S1227	RRKKRPSRSQEEV	+	5.7798e-05	0.903759	7	3	3	0.193975	16.8644	17.1901	16.4896	16.7963	16.864	16.9008	17.3011	17.54	17.0372	17.7689	17.8209	17.6826
EHD2_HUMAN	Q9NZN4	S468	PADGKLSGSKAKT	+	0.000912135	0.903704	3	3	3	0.0201359	19.8952	19.3711	19.8116	19.8239	19.6785	19.6019	20.2477	20.1514	20.4359	20.4774	20.5881	20.7499
TP53B_HUMAN	Q12888	T302	EPEVLSTQEDLFD	+	0.0101035	0.902923	1	1	1	1	14.9069	14.2232	15.7411	14.1622	14.3503	14.4612	14.2297	14.7952	14.9391	15.3539	14.8793	15.4493
LRCH4_HUMAN	O75427	S589	PFIHVPSPAVPKL	+	0.0356168	0.902666	1	1	1	8.68365e-09	13.9817	14.1944	13.7102	13.804	14.7377	14.0647	15.0243	14.9731	14.754	15.179	15.1914	14.9441
BTAF1_HUMAN	O14981	S95	ESSMEDSPTTERL	+	0.000873167	0.902365	3	2	2	0.0129504	15.2408	15.3616	15.7663	15.3551	15.4933	15.2623	16.4274	16.1894	16.3223	16.3491	16.1212	16.3475
ZN131_HUMAN	P52739	T351	EHLRKHTGEKPFE	+	0.0343951	0.902206	1	1	1	3.90962e-09	12.0984	13.0087	12.2629	12.5188	12.4692		14.3678	14.2564	12.9223	13.7501	13.3322	13.1063
SLK_HUMAN	Q9H2G2	S347	SDLSIASSEEDKL	+	0.0342459	0.901998	1	1	1	1	12.1955	12.5591	12.097	11.7482	12.3828	11.5317	13.5188	12.3967	12.8952	12.7203	12.611	13.0374
PI4KA_HUMAN	P42356	S260	KTSSVSSISQVSP	+	0.0140763	0.900932	1	1	1	0.336316	15.6334	15.4473	15.4528	16.0884	15.5664	15.5559	16.2523	15.8882	16.1786	16.7772	16.3863	16.75
RFIP5_HUMAN	Q9BXF6	S307	THKRTYSDEANQM	+	0.00153827	0.900495	14	3	3	0.00866793	19.5155	19.2065	19.0471	19.0876	19.1382	18.7992	19.8293	19.8267	19.8058	20.0019	19.8276	19.8971
CC186_HUMAN	Q7Z3E2	S734	GSLNARSSAEDRS	+	0.0134175	0.900385	2	1	1	0.346983	17.6822	17.4238	17.7221	17.6925	18.2988	17.6454	18.2513	18.539	18.4832	18.7419	18.7492	18.8467
PAK1_HUMAN	Q13153	S174	PAVPPVSEDEDDD	+	0.00264534	0.900153	4	1	1	9.54393e-09	19.5546	19.5167	19.5421	19.9212	19.7647	20.102	20.1033	20.1474	20.2514	20.6713	20.8214	20.9958
ABLM3_HUMAN	O94929	S373	RQRRASSPGYIDS	+	0.00265027	0.900129	1	1	1	0.352093	16.9618	17.2883	16.6752	17.168	17.1123	17.4778	17.8317	17.6305	18.1439	18.1042	18.2969	18.0574
AF1L1_HUMAN	Q8TED9	S329	GVEVPRSPVLLCK	+	0.00954749	0.899754	2	1	1	7.70769e-09	16.239	16.3736	16.0831	16.7209	16.2697	16.3279	17.4173	17.2567	17.2062	17.2093	17.2076	17.6008
NGDN_HUMAN	Q8NEJ9	S142	NMMSKLSSEDEEE	+	0.0048355	0.899461	2	1	1	1	15.7289	16.211	16.3194	16.001	15.5373	15.7427	16.581	16.4703	16.5715	16.81	16.5129	16.6565
PGAM1_HUMAN	P18669	S118	VKIWRRSYDVPPP	+	0.0029312	0.899398	14	3	0	0.01295	21.5117	21.4167	21.3622	21.2422	21.5747	21.1549	22.0649	22.2612	22.301	22.1156	22.2672	22.2872
PGAM4_HUMAN	Q8N0Y7	S118	VKIWRRSYDVPPP	+	0.0029312	0.899398	14	3	0	0.01295	21.5117	21.4167	21.3622	21.2422	21.5747	21.1549	22.0649	22.2612	22.301	22.1156	22.2672	22.2872
LRBA_HUMAN	P50851	S1767	SDMGGESPGSRSS	+	0.00559135	0.898582	8	2	2	0.228225	19.2754	19.5203	19.3106	19.7582	19.8991	19.499	19.8837	20.1632	20.0897	20.3926	20.6733	20.7861
RBP56_HUMAN	Q92804	S390	PEDSRPSGGDFRG	+	0.0171336	0.897804	1	1	1	0.865589	11.3363	11.4203	11.9642	11.5563	11.9707	11.6311	12.2997	11.9368	11.7387	12.6634	12.9202	12.2679
PDZD8_HUMAN	Q8NEN9	S975:S980	KHTPNTSDNEGSD,TSDNEGSDTEVCG	+	0.0045012	0.897768	3	2	2	0.315767	16.8136	16.6453	16.7502	16.4202	16.715	16.5756	16.981	17.8202	17.2844	17.3195	17.7281	17.3564
ZN787_HUMAN	Q6DD87	T89	RHQRTHTGERPNA	+	0.0415028	0.897495	3	1	1	0.0233141	14.8454	15.3076	14.7149	14.4662	15.1124	14.5701	16.2305	16.0382	15.7861	16.0091	15.6109	15.2213
NDC1_HUMAN	Q9BTX1	S406	EPKKLNSPEETAF	+	0.000622961	0.897211	1	1	1	0.336675	17.1328	17.6773	17.5777	17.3555	17.5497	17.331	17.764	18.179	17.7778	18.4292	18.2676	18.2312
SF3B1_HUMAN	O75533	S129	RRTMIISPERLDP	+	0.00125884	0.896825	8	2	2	9.54391e-09	20.208	19.821	20.0944	19.9013	19.6925	20.0133	20.3425	20.4396	20.3976	20.6495	20.8303	20.8179
TSC2_HUMAN	P49815	S1388:S1411	LSKSSSSPELQTL,ADVGRLSPEVKAR	+	0.00893131	0.896703	1	1	1	0.214526	13.87	13.5597	13.7263	14.5499	14.5513	14.4018	14.5063	14.6946	14.4715	15.1765	15.7585	15.2582
FXR2_HUMAN	P51116	S192	APVKRASLLGDMH	+	0.00115594	0.895931	2	1	1	7.18597e-09	16.1612	15.9356	16.0807	15.8309	15.751	16.0906	16.2623	16.1264	16.5615	16.7244	16.7934	16.8424
RBP56_HUMAN	Q92804	S94	QQQNMESSGSQGG	+	0.0460744	0.895324	1	1	1	0.867484	11.5095	11.1314	10.9732	10.9982	11.1445	10.7754	11.6833	11.848	11.8228	11.8232	11.3819	12.3989
TRI44_HUMAN	Q96DX7	S339	EGPSGASEEEDT-	+	0.00353015	0.895211	2	2	2	9.5441e-09	13.9967	12.6803	14.1585	13.4777	13.9525	13.7169	14.1644	14.0935	14.6636	14.6371	14.6786	14.517
RL21_HUMAN	P46778	S104	HSKSRDSFLKRVK	+	0.025214	0.89515	3	2	1	1.15851e-06	18.3929	17.3458	17.3631	17.9039	17.0875	17.4521	17.9523	17.8695	17.9555	18.5711	18.3246	18.2333
PRIC3_HUMAN	O43900	S381	PGPSRRSWSAGPV	+	0.00547315	0.894752	2	1	1	0.0129504	15.5665	15.5755	15.5209	15.5615	15.0266	15.4538	15.2856	15.6222	16.0126	16.2634	16.2461	16.2165
HJURP_HUMAN	Q8NCD3	S140	APAVPQSPLKNEL	+	0.0016201	0.894546	1	1	1	8.50223e-09	11.6056	11.2972	12.314	12.0519	12.2315	12.2124	12.3845	13.0649	13.1569	12.8978	13.2518	13.0299
PSIP1_HUMAN	O75475	S275	VTSTSDSEEEGDD	+	0.00769441	0.893462	6	3	3	9.54392e-09	16.7929	17.3815	16.8566	16.8054	16.969	17.099	16.412	17.2572	17.4351	17.8559	17.574	18.1239
HMGN3_HUMAN	Q15651	S93	EAQKTESVDNEGE	+	0.0426882	0.893377	3	2	2	1.16888e-06	17.0477	17.4952	17.9989	17.2482	17.6127	17.8428	17.7668	18.3219	18.3685	18.2126	18.2087	18.9626
RS6_HUMAN	P62753	S235:S236:S240	AKRRRLSSLRAST,KRRRLSSLRASTS,LSSLRASTSKSES	+	0.00462383	0.893269	7	2	2	0.00361198	20.2047	20.4105	20.3434	21.2937	21.5601	21.2724	21.4016	20.5833	20.28	22.4657	22.3056	22.0346
MYH10_HUMAN	P35580	S1952:S1956	LHLEGASLELSDD,GASLELSDDDTES	+	0.00182662	0.89316	1	1	1	0.0233161	13.9311	14.1553	12.758	14.0489	13.9384	14.1139	13.1321	13.8825	13.5845	14.7088	15.0636	15.0084
SRRM2_HUMAN	Q9UQ35	T1856	KRSRSRTSPAPWK	+	0.0110919	0.893071	3	2	2	0.336309	19.2192	18.7746	19.246	18.9736	19.171	18.5345	18.8778	19.3127	19.72	19.7659	19.912	19.6805
MCM10_HUMAN	Q7L590	S196	ARTPKASPPDPKS	+	0.0432463	0.892894	1	1	1	0.0129503	16.1332	15.7698	15.6227	15.2175	15.8562	15.4846	17.159	16.9112	16.4426	16.7614	15.9441	16.5315
F122B_HUMAN	Q7Z309	T112	PKRIDFTPVSPAP	+	0.0263777	0.892661	1	1	1	9.54399e-09	13.7025	14.2074	13.9281	13.0382	12.8723	13.2586	14.2806	13.5815	14.0921	13.6012	14.3952	13.8508
HUWE1_HUMAN	Q7Z6Z7	S3797	AATSESSQSEASV	+	0.00107765	0.892375	1	1	1	0.336317	11.3592		11.36	11.5447	11.5604	11.4587	10.965	11.0689	11.2886	12.5802	12.2318	12.429
ZDH20_HUMAN	Q5W0Z9	S330	IKPLSESKNRLLD	+	0.00461798	0.891745	1	1	1	0.0206178	16.0146	15.8947	16.3881	16.442	16.494	16.5548	16.6509	16.7365	16.9602	17.3403	17.1522	17.6735
ANS1A_HUMAN	Q92625	S336	DSISQKSQGDVEK	+	0.0286902	0.891395	1	1	1	9.54395e-09	15.2733	14.7062	14.9119	14.895	14.285	15.1467	14.8669	15.1134	15.5799	15.5187	15.7288	15.7535
PPR3D_HUMAN	O95685	S46	ACRPPGSPGRAPP	+	0.00932876	0.89123	5	1	1	9.54287e-09	18.7664	18.2631	18.4099	19.1391	18.7356	18.7089	18.6228	18.3918	18.5675	19.5327	19.7452	19.9793
PSMD3_HUMAN	O43242	S500	MRFPPKSYNKDLE	+	0.0176079	0.891192	1	1	1	1			15.4419	14.8222	14.58	15.0823	14.7629	15.7153	15.3631		15.7206	15.7182
TAU_HUMAN	P10636	Y711:S717:S721	HGAEIVYKSPVVS,YKSPVVSGDTSPR,VVSGDTSPRHLSN	+	0.0123523	0.890871	1	1	1	1	17.153	17.1052	17.0178	16.7665	17.3415	17.377	17.3855	17.5246	17.3346	18.044	17.9592	18.1544
ALG3_HUMAN	Q92685	S11	LRKRGRSGSAAQA	+	0.00224302	0.89028	3	2	2	1.19813e-06	17.4743	17.453	17.2994	17.2599	17.2578	17.4402	18.0538	18.1699	17.8602	18.3799	18.2525	17.9963
ABTB2_HUMAN	Q8N961	S67	MNSRHNSWDTVNT	+	0.0105519	0.890124	1	1	1	0.336311	12.1593	12.1987	12.7747	12.0898	11.9209	11.701	13.183	13.0838	13.261	13.0468	12.8401	12.4952
HIRP3_HUMAN	Q9BW71	S332:S333	GKRLSGSSEDEED,KRLSGSSEDEEDS	+	0.0193826	0.889941	1	1	1	0.475592	14.2745	14.8356	13.8747	13.9069	14.4805	13.8416	14.7534	14.4521	13.8465	15.09	15.0804	14.7285
SUFU_HUMAN	Q9UMX1	S346	APSRKDSLESDSS	+	0.0360243	0.889738	1	1	1	1.15558e-06	13.1776	14.4964	15.0781	13.8772	14.5239	14.4197	15.1113	14.9769	15.2505	14.7548	15.3457	15.3895
NOP2_HUMAN	P46087	S675	KTQASSSFQDSSQ	+	0.0115976	0.889211	1	1	1	0.350137	14.8809	15.2022	15.0865	14.4868	15.0199	14.4796	15.8497	15.5848	15.5589	15.4276	15.4929	15.7333
PHF10_HUMAN	Q8WUB8	S327	SSSGNVSEGESPP	+	0.000565768	0.889132	8	3	3	9.54339e-09	16.9443	16.8556	16.4585	16.7091	16.8371	16.5325	16.8841	17.0128	16.7664	17.5674	17.5737	17.6049
RL34_HUMAN	P49207	S12	TYRRRLSYNTASN	+	0.00835945	0.888833	3	2	2	1.20524e-06	17.7622	17.7718	17.57	18.1782	17.7089	17.6514	18.4898	17.8674	18.4178	18.8223	18.7995	18.5833
GPTC2_HUMAN	Q9NW75	S129	VAKRRPSSNLNNN	+	0.0453167	0.888739	1	1	1	0.0233145	13.3712	14.102	13.3834	13.8732	13.7983	13.7666	13.515	14.0221	13.501	14.5388	15.2967	14.2688
AHNK_HUMAN	Q09666	S5731	KGGVTGSPEASIS	+	0.00179137	0.888229	11	4	4	0.00063699	21.1497	20.5747	20.4591	21.2185	20.8867	20.9722	21.2321	21.6516	21.5993	21.9325	22.0209	21.7888
ABLM1_HUMAN	O14639	S452:S455	MIHRSTSQGSINS,RSTSQGSINSPVY	+	2.38395e-05	0.88717	7	1	1	0.118299	18.1137	17.5296	17.686	17.7553	17.7705	17.8574	18.3205	18.6414	18.6521	18.729	18.6618	18.6539
CAPS2_HUMAN	Q86UW7	S1290	GITMKDSDEEEEG	+	0.0443698	0.887147	1	1	1	0.0136454	13.3405		11.8634	12.8414	12.0364	12.4838	12.3358	12.7263	12.4262	13.4544	13.6152	12.9533
SIL1_HUMAN	Q9H173	S147	GAEMESSKEDKAR	+	0.0107532	0.885808	1	1	1	0.6839	16.5499	15.2953	16.2668	16.3248	15.9209	16.2891	16.7883	16.8878	17.1833	16.9998	16.8458	17.3467
PFKAL_HUMAN	P17858	S775	VTRRTLSMDKGF-	+	0.00033968	0.885497	5	2	2	9.54425e-09	19.5191	19.0029	19.3558	19.0099	19.0169	18.8327	19.2689	19.4027	19.6853	19.8179	19.9324	19.7658
PRIC3_HUMAN	O43900	S491	GPRRTLSAPPAQR	+	0.0202053	0.885412	1	1	1	0.023313	13.7944	13.5439	13.6446	13.1659	13.2234	13.6107	13.5468	13.9414	14.0018	14.4687	13.8424	14.3451
ARHGH_HUMAN	Q96PE2	S546	TLRRAKSFTCSEK	+	0.00576076	0.885345	4	2	2	1.19212e-06	19.1321	18.2933	19.0336	19.2152	18.8524	19.1596	19.5352	19.7908	19.9213	20.051	19.7239	20.1083
CBX8_HUMAN	Q9HC52	S265	VQCGVTSPSSAEA	+	0.00394441	0.885333	1	1	1	0.0133614	15.8006	15.8827	15.7682	16.3452	16.2517	15.9988	16.7006	16.9239	16.8126	17.1315	17.2391	16.881
SRGP1_HUMAN	Q7Z6B7	T1084	PTDKSCTM-----	+	0.00518009	0.885106	3	1	1	0.337923	17.4505	16.1246	16.5779	17.2771	16.7313	17.0246	17.2195	17.5885	17.9404	17.8461	17.9206	17.9216
GSDMD_HUMAN	P57764	S250	ATGHKRSTSEGAW	+	0.0118237	0.884906	5	1	1	1	16.6439	16.5449	16.2561	16.3374	16.2437	15.9088	16.8095	17.0511	17.2777	16.7401	17.1886	17.2159
STX7_HUMAN	O15400	S45	LGTPQDSPELRQQ	+	0.0130708	0.884442	2	1	1	9.5441e-09	15.6633	14.8109	16.0995	16.0115	15.3815	15.7342	15.8252	15.6918	16.1092	16.4574	16.5357	16.7874
DDX23_HUMAN	Q9BUQ8	S109	RKRSSLSPGRGKD	+	0.045836	0.884164	8	3	3	0.000636848	20.3801	19.6489	19.0161	20.4217	19.8662	20.1071	19.1281	20.3988	20.0712	21.1074	21.4199	20.5201
HNRPM_HUMAN	P52272	S432	GMDRVGSEIERMG	+	0.00419847	0.883858	1	1	1	9.5427e-09	13.8053	13.7323	13.1057	14.0196	13.7168	13.7113	13.0119	14.0182	14.0377	14.9205	14.5727	14.6061
ENL_HUMAN	Q03111	S471	PPNSKVSGRRSPE	+	0.0185047	0.883717	1	1	1	0.336313	19.201	18.5942	18.1972	19.3485	18.8259	19.4512	18.3496	19.3069	18.8466	20.1769	20.2532	19.8468
P4K2A_HUMAN	Q9BTU6	S47	AAGSGPSPPGSPG	+	0.00569569	0.883534	4	2	2	9.54405e-09	15.2521	15.0261	14.9174	14.8	15.2321	15.0639	15.6207	15.4395	15.1918	16.0425	15.7077	15.9963
CRBG1_HUMAN	Q9Y4K1	S22	SQKSTDSPGADAE	+	0.0130425	0.883104	1	1	1	0.0129507	11.6665	11.0067	12.3287	10.9978	11.2353	10.5385	12.2173	11.6436	11.5574	11.8724	11.7614	11.7871
MARE2_HUMAN	Q15555	S219:S223	KPGSTPSRPSSAK,TPSRPSSAKRASS	+	0.00813132	0.882627	2	1	1	1	15.9154	16.3442	16.2477	16.5231	16.4335	16.9196	16.5107	16.4739	16.2564	17.6512	17.3114	17.5616
SWAHC_HUMAN	Q53LP3	S225	SVCPGGSSPGSSS	+	0.0022901	0.882289	1	1	1	0.790175	13.4374	13.9952	13.4053	13.8525	13.5915	13.5139	13.9295	14.1831	13.8635	14.6544	14.5564	14.3939
KI67_HUMAN	P46013	T1923	INTFVGTPVEKLD	+	0.0499676	0.882257	7	4	4	7.81018e-09	17.4081	18.5109	18.4658	16.9645	17.9865	17.5408	20.402	19.3813	19.2082	18.5942	18.1969	18.3476
PACS1_HUMAN	Q6VY07	S28	GSGVAQSPQQPPP	+	0.00270783	0.881763	3	1	1	1.20902e-06	15.3746	15.8289	15.5941	15.6406	15.6408	15.9469	16.0516	15.9983	16.0139	16.5476	16.5303	16.7957
AASD1_HUMAN	Q9BTE6	S174	VNVRELSLDDPEV	+	0.0031386	0.880865	2	1	1	7.11677e-09	15.6586	15.3925	15.94	14.9961	14.5982	14.9616	15.1849	15.5605	15.6297	15.7545	15.6289	15.8151
OSER1_HUMAN	Q9NX31	S84	RRRRSKSPVLHPP	+	0.002885	0.88073	1	1	1	0.351439	16.2936	16.5575	16.4855	16.4994	16.693	16.5249	16.9481	17.1429	16.8385	17.6551	17.4679	17.2365
ASPM_HUMAN	Q8IZT6	S577	VARKRKSDGSMED	+	0.036625	0.880004	1	1	1	1.1912e-06	14.6794	14.2494	14.0871	14.3483	14.7056	14.4403	15.326	15.3938	14.8707	15.7519	15.5141	14.8682
PI4KA_HUMAN	P42356	S1828	LRCRSDSEDECST	+	0.0166761	0.879652	2	1	0	0.00219611	13.9248	14.4278	14.2808	13.9405	14.439	14.4792	14.9485	15.0269	14.5093	15.3538	14.8945	15.2494
PI4P2_HUMAN	A4QPH2	S295	LRCRSDSEDECST	+	0.0166761	0.879652	2	1	0	0.00219611	13.9248	14.4278	14.2808	13.9405	14.439	14.4792	14.9485	15.0269	14.5093	15.3538	14.8945	15.2494
FKB15_HUMAN	Q5T1M5	S311:S326	RDSAAPSPIPGAD,SADPVVSPPTSIP	+	0.0019461	0.879445	5	1	1	0.0105185	16.7402	17.0026	16.6615	17.2163	17.3609	17.4203	17.566	17.619	17.4842	18.0088	18.2636	18.3634
IWS1_HUMAN	Q96ST2	S302	KPRVSDSESEGPQ	+	0.0255739	0.879414	1	1	1	0.305891	11.6372		12.3184	11.1803	11.935	11.732	11.8859	11.4225	11.7429	12.4156	12.3469	12.7231
PHB_HUMAN	P35232	Y249	AAEDIAYQLSRSR	+	0.00261399	0.879254	1	1	1	9.54421e-09	14.2961	13.9357	14.534	13.9274	14.0856	14.0059	13.8019	13.9988	14.8995	14.6386	15.0108	15.0073
PARD3_HUMAN	Q8TEW0	S973	SDQPSHSLERQMN	+	0.00341563	0.878848	3	1	1	1.15071e-06	17.0117	17.6535	17.288	17.1821	17.337	16.9529	17.7719	17.5018	17.4357	17.8698	18.1633	18.0754
4EBP2_HUMAN	Q13542	T46	GTLFSTTPGGTRI	+	0.0256372	0.878524	4	1	1	0.0233143	16.9131	16.594	17.531	17.8296	17.9119	17.9119	17.5839	17.6568	17.7988	18.2672	18.9336	19.0881
E41L2_HUMAN	O43491	S39	NQQNQSSDPEEEK	+	0.0105944	0.878326	6	3	3	1.19479e-06	18.5472	18.296	19.1967	18.6134	18.9529	18.9406	19.6831	19.716	19.5647	19.6169	19.5003	20.0247
TDRD3_HUMAN	Q9H7E2	S535	SGPKRRSGPIKPE	+	0.0253132	0.878284	1	1	1	9.54314e-09	13.6747	14.2661	13.0338	13.362	14.1271	13.5693	14.8948	15.099	14.2127	14.7753	14.4903	14.4277
KI67_HUMAN	P46013	S1628	PDKNPASSKRRLK	+	0.0390726	0.878165	1	1	1	0.257113	13.4982	14.3222	13.8068	13.8757	14.4599	14.2089	15.6245	15.1834	14.919	15.5296	14.7823	14.8672
LMO7_HUMAN	Q8WWI1	S1026	SGEGEISPQREVS	+	0.0037482	0.878105	5	2	2	9.54244e-09	17.0073	17.7184	16.8566	17.879	18.2189	17.8369	17.8002	18.1634	18.2288	18.6975	18.9198	18.9516
CACB3_HUMAN	P54284	S145	GNPSSLSDIGNRR	+	0.00396268	0.877623	4	2	2	0.417305	16.9169	16.4863	16.4701	17.2905	17.1078	17.4923	17.1632	17.5837	17.4057	18.0073	18.1747	18.3415
TPC12_HUMAN	Q8WVT3	S109	EPAGTPSPSGEAD	+	0.00313657	0.876966	2	1	1	1	15.3442	14.1065	15.04	15.4427	15.1317	15.3231	15.3329	15.8418	15.7329	15.9681	16.2753	16.2849
SLF2_HUMAN	Q8IX21	S484	RVPSAGSSLVPLN	+	0.0426971	0.876566	1	1	1	0.37682	14.203	15.0063	14.6363	13.2801	14.187	13.4554	14.7639	14.6202	14.8272	14.4361	14.3802	14.7359
MEPCE_HUMAN	Q7L2J0	S101	HGEARLSDPPGRA	+	0.00698408	0.875584	4	1	1	9.54256e-09	17.1343	17.4068	16.8792	17.0357	17.1742	16.7103	18.4383	18.1968	17.9492	17.9968	17.8989	17.6512
MTM1_HUMAN	Q13496	S590	DPPTSPSSPSQMM	+	0.0245423	0.87555	1	1	1	1	14.8006		14.9471	15.5789	15.4269	14.8093	16.0194	15.5375	16.0556	16.0006	16.1593	16.2819
WEE1_HUMAN	P30291	T173	RPDHPGTPPHKTF	+	0.00970547	0.875341	2	2	2	8.32377e-09	14.7163	16.023	15.1337	14.9407	15.3925	14.7678	15.7609	15.5632	15.1305	15.9537	15.8543	15.919
LASP1_HUMAN	Q14847	S150	RDSQDGSSYRRPL	+	0.00371212	0.87529	1	1	1	1	15.1061	13.9701	15.1059	14.9355	15.0708	14.6473	15.4269	15.3552	15.547	15.8125	15.8493	15.6176
MISP_HUMAN	Q8IVT2	S155	GQAVRKSSTVATL	+	0.00623594	0.875068	4	1	1	0.278365	19.9001	20.2785	19.3378	20.2083	20.2598	20.0042	20.2462	19.8723	20.0257	20.9168	21.324	20.8568
T2FA_HUMAN	P35269	T389	GNSRPGTPSAEGG	+	0.00140893	0.874925	2	1	1	1.20086e-06	17.1721	17.9892	16.4739	17.5264	17.334	17.2715	18.1636	17.805	18.2268	18.1764	18.4131	18.1672
PRIC1_HUMAN	Q96MT3	S683	RSRKSRSDNALNL	+	0.00921379	0.87466	2	1	1	0.305888	15.96	16.5398	15.2973	15.7879	16.0144	15.892	16.2651	16.7567	16.7598	16.4729	16.7711	17.0743
IWS1_HUMAN	Q96ST2	S248	LPKPRISDSESED	+	0.0489157	0.874659	1	1	1	0.0129501	15.2824	15.2708	16.1531	14.6752	14.6251	15.401	15.8877	16.2248	16.3227	15.5139	15.6745	16.1369
IWS1_HUMAN	Q96ST2	S274	LPKPRISDSESED	+	0.0489157	0.874659	1	1	1	0.0129501	15.2824	15.2708	16.1531	14.6752	14.6251	15.401	15.8877	16.2248	16.3227	15.5139	15.6745	16.1369
E41L1_HUMAN	Q9H4G0	S546:T550	SSPASPSPKGTPE,SPSPKGTPEKANE	+	0.0027899	0.874297	1	1	1	0.0129542	18.3744	18.4887	18.4237	18.3785	18.7266	18.3505	19.2747	19.0167	18.6507	19.4655	19.3368	19.276
RS20_HUMAN	P60866	S93	RLIDLHSPSEIVK	+	0.0213192	0.874252	1	1	1	9.54402e-09	14.4802	14.8868	14.5007	14.7702	14.3115	14.2856	14.33	14.3696	14.7867	15.3709	15.0025	15.6167
FARP1_HUMAN	Q9Y4F1	S899	LSASRTSLERQAP	+	0.0122708	0.874153	1	1	1	0.0272324	15.2802	15.5569	15.6537	15.9862	15.7029	16.1417	16.5158	16.125	16.7287	16.6124	16.7188	17.1221
DIDO1_HUMAN	Q9BTC0	S2172	GKEWDRSRERSRN	+	0.0400241	0.873947	1	1	1	7.86564e-09	14.5167	15.5986	14.2831	14.2662	14.6915	15.2179	15.0755	15.9192	15.3955	15.7384	15.6442	15.4149
SRRM1_HUMAN	Q8IYB3	Y604	PPIQRRYSPSPPP	+	0.00096872	0.873234	3	1	1	0.201606	20.2434	20.0827	20.2431	20.1927	20.1259	20.2559	19.8817	19.8326	20.2944	21.0431	20.915	21.2361
SSBP3_HUMAN	Q9BWW4	T360	ISNPPGTPRDDGE	+	0.0202649	0.872872	2	1	1	9.54286e-09	15.6287	16.9999	16.8691	15.6439	16.1379	15.5786	16.7347	16.7417	16.5522	16.4019	16.6446	16.9326
RB_HUMAN	P06400	T821	ISEGLPTPTKMTP	+	0.00130062	0.872748	3	1	1	1.16794e-06	19.4319	19.7325	19.4459	18.7556	19.1047	18.8283	20.4964	20.4523	20.3002	19.763	19.8097	19.7342
K1522_HUMAN	Q9P206	S145	TFRPHDSFPKSGK	+	0.00751356	0.872719	2	2	2	9.5435e-09	16.3841	16.6182	16.2819	16.499	16.5632	16.2091	17.3867	17.5976	17.46	17.4532	17.0244	17.4119
SAS10_HUMAN	Q9NQZ2	S462	KEEQRYSGELSGI	+	0.00109884	0.8723	2	1	1	0.434787	15.9322	15.877	16.0098	15.4487	15.7627	15.5386	16.286	16.5788	16.7866	16.4815	16.3672	16.5182
KI67_HUMAN	P46013	T3127	EKKPMKTSPEMDI	+	0.0104364	0.87197	5	1	1	0.19281	17.6206	17.582	17.836	17.3349	17.8747	17.5602	19.0939	18.5218	18.5897	18.6833	18.3444	18.3581
AHNK_HUMAN	Q09666	S3031	VKMPKFSMPGFKG	+	0.00632854	0.871387	1	1	1	9.54279e-09	14.8814	14.0565	14.9108	14.9946	14.6423	14.5588	15.2261	14.764	15.0902	15.4083	15.7304	15.6712
AHNK_HUMAN	Q09666	S3813	VKMPKFSMPGFKG	+	0.00632854	0.871387	1	1	1	9.54279e-09	14.8814	14.0565	14.9108	14.9946	14.6423	14.5588	15.2261	14.764	15.0902	15.4083	15.7304	15.6712
AHNK_HUMAN	Q09666	S4197	VKMPKFSMPGFKG	+	0.00632854	0.871387	1	1	1	9.54279e-09	14.8814	14.0565	14.9108	14.9946	14.6423	14.5588	15.2261	14.764	15.0902	15.4083	15.7304	15.6712
AHNK_HUMAN	Q09666	S4661	VKMPKFSMPGFKG	+	0.00632854	0.871387	1	1	1	9.54279e-09	14.8814	14.0565	14.9108	14.9946	14.6423	14.5588	15.2261	14.764	15.0902	15.4083	15.7304	15.6712
PCF11_HUMAN	O94913	S181	TPGTVVSSPSIST	+	0.00370911	0.87138	1	1	1	0.442919	14.1345	13.0157	12.639	13.8024	13.5912	13.3755	13.3498	13.8096	14.3549	14.489	14.572	14.3223
SMCA2_HUMAN	P51531	S326	QLQQKQSRISPIQ	+	0.00476969	0.87118	1	1	1	0.516331	13.9098	13.7907	14.0955	14.6794	14.2419	14.4514	14.5853	14.3612	14.8114	15.5003	15.2724	15.2136
PP6R3_HUMAN	Q5H9R7	T631	EKHIAFTPESQRR	+	0.0286953	0.871159	1	1	1	1.20257e-06	13.527	14.1959	13.6369	14.0825	14.5929	14.1438	14.7801	14.6486	14.4259	15.4157	15.2739	14.743
NARF_HUMAN	Q9UHQ1	S29	VSADAPSPAQENG	+	0.0287242	0.870787	2	1	1	8.20035e-09	16.7541	16.7599	17.2984	16.6534	17.4885	17.3228	17.7602	17.7042	17.5071	18.1234	17.9488	18.0048
CL045_HUMAN	Q8N5I9	S15	ASPSCSSPTRDSS	+	0.0053439	0.870572	2	1	1	0.518001	18.3459	17.8035	17.9129	18.0179	17.863	17.6396	18.4392	18.6542	18.5364	18.9384	18.6127	18.5811
TPX2_HUMAN	Q9ULW0	S121:S125	AQPQRRSLRLSAQ,RRSLRLSAQKDLE	+	0.00539219	0.870252	3	2	2	6.38096e-09	18.5544	18.9625	18.7015	18.4727	18.8127	18.4336	20.2862	19.7066	19.6663	19.6454	19.3037	19.3806
ZCHC8_HUMAN	Q6NZY4	T492:S500	PPLPKGTPPLTPS,PLTPSDSPQTRTA	+	0.0416755	0.869971	1	1	1	1	14.3874			14.0643	14.1192			13.4528	14.4789	14.8453	15.3442	14.6956
SRPK2_HUMAN	P78362	T498	TVSASSTGDLPKA	+	0.00926796	0.869904	1	1	1	1	15.6542	15.1612	15.6936	15.1079	15.1606	15.4849	16.9239	16.8253	16.3618	16.3749	16.1058	15.8823
AREL1_HUMAN	O15033	S327:S337	SSQRRPSTAVDEE,DEEDEDSPSECHT	+	0.0142637	0.869871	1	1	1	0.341551	12.3211	13.5169	13.0433	12.8217	12.6084	12.2557	12.697	13.1399	12.4502	13.2524	13.6827	13.3603
SPIN3_HUMAN	Q5JUX0	S192	LRILQDSNDSPLA	+	0.0134546	0.869829	1	1	1	1	14.1457	13.5889	13.8796	13.969	13.4504	13.6667	13.3942	14.0599	14.3191	14.3484	14.518	14.8292
WDR44_HUMAN	Q5JSH3	S582	TDTGVCSGTDEDP	+	0.00564011	0.869414	3	2	2	0.0236105	17.1539	17.1028	17.5986	17.1142	17.2558	17.0888	17.5904	17.8669	17.8465	17.8156	17.9328	18.3187
RERE_HUMAN	Q9P2R6	S679	EISRPNSPSEGEG	+	0.00554619	0.868981	2	2	2	0.000637	15.5536	14.9742	15.1969	15.3824	15.6853	15.6478	15.3643	15.4751	15.053	16.1846	16.5757	16.5622
CENPC_HUMAN	Q03188	S73	KDTCIQSPSKECQ	+	0.0068157	0.86851	2	2	2	0.0106848	17.0768	17.2285	16.7831	16.4613	16.8684	16.6617	18.2823	17.6432	17.3855	17.7548	17.5061	17.3359
KI67_HUMAN	P46013	T1923:S1937	INTFVGTPVEKLD,LGNLPGSKRRPQT	+	0.0278738	0.868505	4	2	2	9.54284e-09	16.4157	17.0319	16.8662	16.2887	16.887	16.6135	18.8316	17.986	17.8039	17.77	17.115	17.5098
PTK7_HUMAN	Q13308	S784	ATNKRHSTSDKMH	+	0.0493724	0.867303	2	1	1	0.26583	14.4522	15.816	12.9311	15.0183	14.532	15.169	13.768	14.7372	14.2479	15.5117	16.2623	15.5472
DEN4C_HUMAN	Q5VZ89	T1097	LLHIARTHSFENV	+	0.00365926	0.867261	3	1	1	0.248983	17.6448	17.9317	17.1512	17.6892	17.9695	17.4934	17.7315	17.4914	17.849	18.5285	18.645	18.5805
ASPC1_HUMAN	Q9BZE9	S287	KPKKSKSGQDPQQ	+	0.0414552	0.866912	1	1	1	8.13748e-09	11.2503	12.1606	12.5664	11.6409	11.9801	11.1163	11.9774	12.6368	12.5635	12.3161	12.2768	12.7451
KIF11_HUMAN	P52732	T925	LDIPTGTTPQRKS	+	0.00161543	0.866536	1	1	1	1	15.2017	15.3356	15.0123	14.9283	15.228	15.2183	15.4693	15.9179	15.5691	16.1025	15.9648	15.9069
ARI5B_HUMAN	Q14865	S264	CPQRRDSFSGVKD	+	0.0104751	0.866397	1	1	1	1.1849e-06	14.9511	15.6152	15.4958	15.3578	15.7904	15.7908	16.4418	15.9338	15.7652	16.3226	16.468	16.7476
S38AA_HUMAN	Q9HBR0	S997	GDHVPVSHEQPRG	+	0.00788026	0.866298	6	4	4	4.17711e-09	15.3114	15.3482	15.1033	16.0383	16.1262	16.138	15.6014	16.3523	16.0175	16.6752	17.2737	16.9525
DNMBP_HUMAN	Q6XZF7	S1407	KQPQDASPPPKEC	+	0.00385862	0.865714	1	1	1	9.54414e-09	19.4276	18.9369	18.8786	18.7656	18.7491	19.1169	19.1588	19.3387	19.2904	19.7318	19.6106	19.8863
PABP2_HUMAN	Q86U42	S90	PGPGPGSGAPGSQ	+	0.034851	0.864437	1	1	1	0.0120688	16.3042	15.9555	16.284	16.4787	15.9828	16.3524	16.1208	16.5594	16.8253	16.9654	16.8478	17.594
RAD17_HUMAN	O75943	S410	LYCKRASLTELDS	+	0.0189086	0.86439	1	1	1	9.54425e-09	14.0423	14.7353	14.0511	14.0906	14.1965	13.5029	14.7184	14.3736	14.3802	14.7512	14.9311	14.7008
TPX2_HUMAN	Q9ULW0	T72	LQQAIVTPLKPVD	+	0.00342993	0.8638	4	2	2	7.53111e-09	17.4878	18.4466	17.8116	17.4236	17.6736	17.4189	19.3396	18.9647	18.8471	18.5898	18.2393	18.2784
SMAP2_HUMAN	Q8WU79	S221	ASVPSPSSSGSRK	+	0.0011435	0.863521	1	1	1	0.541138	14.9484	14.7906	14.4491	15.3845	15.2005	15.4342	14.747	15.2053	15.0546	16.2988	16.0537	16.2573
JCAD_HUMAN	Q9P266	S694	DQQTQTSFSEEPQ	+	0.0251873	0.863474	1	1	1	0.336319	16.5357	17.1125	16.686	16.3323	16.9889	16.3379	17.195	17.4059	17.1557	17.2654	17.3362	17.648
MAGB2_HUMAN	O15479	S77	AAAAGVSSTKSKK	+	0.0223474	0.862466	1	1	1	0.00063607	16.0864	16.7348	16.3336	15.8085	16.465	16.0645	17.8533	16.8866	17.1029	17.2055	16.7151	17.0048
DPOLQ_HUMAN	O75417	S1054	LKRSRDSSPLKDS	+	0.0224098	0.862135	2	1	1	0.0233137	16.0749	16.4706	15.5906	15.914	16.0476	15.6762	16.6765	16.7355	16.4788	17.1646	16.5037	16.5559
SYMPK_HUMAN	Q92797	S1274	PEAKGNS------	+	0.016192	0.86205	3	1	1	7.16801e-09	15.3166	15.0046	14.5019	15.1205	14.9331	14.603	14.5866	15.7676	15.553	15.6631	16.0461	15.5336
GPC5C_HUMAN	Q9NQ84	T423	QSHQAATPPKDGK	+	0.00606796	0.861806	1	1	1	9.54331e-09	17.5989	17.833	18.072	17.8767	17.8735	18.1928	18.6184	18.9882	19.064	18.6287	18.8442	19.0555
NIBA1_HUMAN	Q9BZQ8	S615	LGSETLSNEVFQE	+	0.00508535	0.861806	1	1	1	0.841476	13.2506	11.9473	13.2114	13.2767	12.8059	13.1432	13.5456	14.3636	14.7978	13.8857	13.8582	14.0673
CP131_HUMAN	Q9UPN4	S35	VSRRPGSAATTKP	+	0.0474791	0.861746	3	1	1	1.15543e-06	15.6049	16.05	14.9515	15.6931	16.2377	15.584	16.4452	16.3781	15.776	17.1382	16.5909	16.371
ARM10_HUMAN	Q8N2F6	S45	GIRSSKSAGALEE	+	0.0448646	0.861591	2	1	1	8.20081e-09	11.5579		13.204	11.9186	12.064	12.304	13.6556	12.956	11.9949	13.1127	13.3396	12.419
DC1L1_HUMAN	Q9Y6G9	S398:S405:T408	GRPVDASPRVPGG,PRVPGGSPRTPNR,PGGSPRTPNRSVS	+	0.0414601	0.860896	3	1	1	0.000129873	16.1145	16.0804	15.4864	15.9399	16.3176	15.5189	16.9192	16.6227	16.4263	17.1258	16.7021	16.5312
RBP1_HUMAN	Q15311	S645	KEPAKPSPSRDRK	+	0.0213733	0.860064	2	2	2	0.0129499	14.9283	15.2848	14.1639	15.4292	15.1264	15.8363	13.6228	15.0887	14.2785	16.3081	16.5259	16.1381
CP131_HUMAN	Q9UPN4	S447	LEMMAPSRGSAKS	+	0.0229809	0.860027	1	1	1	0.778603	15.4177	16.0132	15.4772	15.0729	15.659	15.0997	16.2172	16.2815	16.2061	15.8655	16.1872	16.3589
RBP2_HUMAN	P49792	S1509	QNPRKQSLPATSI	+	0.00736574	0.859369	1	1	1	9.54425e-09	16.411	16.0239	16.2837	16.414	16.252	16.2546	16.2135	16.3543	16.4226	16.8423	17.3498	17.3066
PHLP1_HUMAN	O60346	S335	FVGGPVSSPRAPR	+	0.0484444	0.858665	1	1	1	0.336315	14.6504		14.4486	13.8333	14.3745	14.6784	14.614	13.3354	14.2229	14.9169	15.5076	15.0376
KI67_HUMAN	P46013	S2708	TKIPCESPPLEVV	+	0.0300704	0.858245	14	4	4	7.25713e-09	20.379	20.7131	20.4172	19.9626	20.5573	20.0781	22.2767	21.947	21.7545	21.4154	20.9686	20.7888
RFIP5_HUMAN	Q9BXF6	Y306	FTHKRTYSDEANQ	+	0.0086905	0.858157	5	2	2	0.755156	17.0517	17.0851	16.7871	16.8554	16.9198	16.4426	17.5255	17.6981	17.5549	17.7805	17.5689	17.443
ANLN_HUMAN	Q9NQW6	S323	LPKTPISPLKTGV	+	0.021143	0.85802	5	2	2	9.54387e-09	19.6731	19.8329	19.6995	19.6011	20.0987	19.5112	21.2775	20.6497	20.4907	20.866	20.3726	20.5465
PHLB2_HUMAN	Q86SQ0	S157	YSSRHKSHDNVYS	+	0.00729736	0.856405	3	1	1	7.954e-09	16.8137	17.4422	16.1462	16.9309	17.2371	17.2395	16.8626	17.8294	17.6299	17.8948	18.2603	17.8216
ADDA_HUMAN	P35611	S431	GDSGTCSPLRHSF	+	0.00995128	0.856384	4	2	2	9.54398e-09	17.7511	17.8962	17.8802	18.1563	18.4371	18.2632	17.9905	18.7015	18.7454	18.8112	19.3446	19.27
RFC1_HUMAN	P35251	S190	SKRKELSQNTDES	+	0.019404	0.855471	1	1	1	0.000636163	13.8623	14.4135	13.7434	13.5602	13.9054	13.2309	13.4182	13.9954	14.1116	14.2031	14.4656	14.5943
MCF2L_HUMAN	O15068	S589	PGIRRGSENSSSE	+	0.035991	0.855379	2	1	1	9.54382e-09	12.8702	13.2203	13.2616	13.4349	13.1089	13.1176	13.1192	13.6607	13.3971	13.8689	14.5803	13.7783
HS74L_HUMAN	O95757	S579	KKGKVKSIDLPIQ	+	0.00525795	0.855319	1	1	1	9.54295e-09	15.8066	15.5903	15.2907	15.4045	15.565	15.9206	15.7738	15.9371	16.2769	16.526	16.4969	16.433
GARL3_HUMAN	Q5VVW2	S869	IERPLKSPLVSKV	+	0.00407564	0.854983	1	1	1	1.1993e-06	15.7799	16.3408	16.513	16.9041	16.6213	16.8301	16.6332	16.7662	16.8728	17.4349	17.6456	17.8399
EED_HUMAN	O75530	S34:T55	NSNPDLSGDENDD,NTERPDTPTNTPN	+	0.00379262	0.854894	1	1	1	0.641216	14.6547	15.2418	15.274	14.534	14.3113	14.5562	15.665	15.529	15.0536	15.5572	15.2228	15.1862
USP9X_HUMAN	Q93008	S2443	YTYNNWSPPVQSN	+	0.0365009	0.854188	2	1	1	1.20248e-06	15.045	12.479	15.3977	15.4958	14.9601	15.455	15.1195	16.2848	15.8389	16.1819	16.5194	15.7721
FBXW5_HUMAN	Q969U6	S275	AGDPATSPCRIFD	+	0.0282407	0.854047	3	1	1	1.20826e-06	15.5631	15.7715	15.7696	15.2924	16.0658	15.6921	16.9643	16.4918	16.5789	16.5923	16.3059	16.7143
SNP23_HUMAN	O00161	T69	NKDMRETEKTLTE	+	0.0310577	0.853475	1	1	1	0.689105	14.6026	14.1307	14.2459	14.1544	13.9851	14.2579	14.8381	14.1108	14.2287	15.4795	14.8014	14.6769
F122B_HUMAN	Q7Z309	S115	IDFTPVSPAPSPT	+	0.00114551	0.853427	9	2	2	9.14069e-09	20.2333	18.5895	20.0077	20.4075	20.1898	20.3691	20.9252	21.1301	20.8371	21.1375	21.3251	21.064
TIAM2_HUMAN	Q8IVF5	S767	KKGIFSSLKGLDT	+	0.000630827	0.8533	1	1	1	0.023313	14.1202	14.6212	14.4695	14.8838	15.1393	14.8795	15.3371	14.5845	14.7959	15.7947	15.8572	15.8107
ATRX_HUMAN	P46100	S50	TDKISGSGSNSDM	+	0.000273884	0.851822	2	2	2	0.844889	14.0346	13.627	14.6508	14.199	14.1597	14.1461	14.2231	14.6033	14.8375	14.918	14.9908	15.1516
PSIP1_HUMAN	O75475	S273	TGVTSTSDSEEEG	+	0.00779466	0.851076	4	3	3	0.34248	16.072	16.198	17.0005	16.5842	16.5736	16.9418	16.9089	17.0835	17.5585	17.4526	17.4058	17.7943
FKBP3_HUMAN	Q00688	S100	KPKETKSEETLDE	+	0.000982905	0.850734	3	1	1	0.333655	17.147	17.04	17.7124	17.4023	17.723	17.5353	18.1086	18.0402	18.2475	18.3605	18.3859	18.4664
KIF23_HUMAN	Q02241	S911	GSRKRRSSTVAPA	+	0.000587993	0.850648	4	2	2	0.0233152	17.8007	17.5732	17.7346	17.7714	17.8587	17.5892	19.0313	19.2671	19.1242	18.5565	18.6568	18.5578
TOP2A_HUMAN	P11388	S1247	NENTEGSPQEDGV	+	0.00655417	0.850105	7	4	4	1.15212e-06	18.7406	19.1273	18.4956	18.4303	18.4821	18.8955	20.1729	19.5103	19.5793	19.4545	19.5761	19.3276
FIP1_HUMAN	Q6UN15	T588	APEQESTEATPAE	+	0.0454164	0.849809	1	1	1	0.337014	12.5769	12.4399	12.9323	12.3692	11.9208	11.7128	12.4549	13.0572	12.9219	12.849	12.464	13.2393
MMS19_HUMAN	Q96T76	S1027	EWFLLGSPGS---	+	0.0106647	0.848605	3	1	1	0.000674626	14.6027	14.0118	14.2635	14.3246	13.7989	13.8653	15.0619	14.9291	14.9051	14.7562	15.0231	14.7553
WASH6_HUMAN	Q9NQA3	S327	DGSSSASPSVQGA	+	0.00822364	0.848321	2	1	1	9.54417e-09	12.3019	12.225	12.4268	12.63	13.0017	13.0982	13.9804	13.5685	13.5706	13.8151	13.8957	13.564
SRRM2_HUMAN	Q9UQ35	S295	TALAGRSPSPASG	+	0.0111895	0.848304	1	1	1	0.00063591	13.1453	13.3091	13.4525	13.3634	13.3247	12.7995	12.2922	13.2636	13.2593	13.9935	13.9234	14.1157
RL24_HUMAN	P83731	T83	KFQRAITGASLAD	+	0.0429639	0.848091	4	1	1	9.54384e-09	18.8579	18.8837	18.6664	18.2594	18.6726	18.0019	18.6677	18.5589	18.3075	19.5142	18.7745	19.1895
WDR20_HUMAN	Q8TBZ3	T358	LSKRNSTDSRPVS	+	0.0141361	0.847151	1	1	1	0.742052	14.4721	14.6184	14.3849	13.9778	14.3754	13.7875	14.0921	14.4952	14.3206	14.7546	14.8232	15.1044
PKHG3_HUMAN	A1L390	S433	LKKAWSSQDEVST	+	0.00619216	0.846753	1	1	1	0.322746	16.5952	15.95	15.8819	16.2677	16.6259	16.3752	17.1293	16.83	16.8432	17.4967	17.0865	17.2258
SZT2_HUMAN	Q5T011	S1642	QHHRSTSESSASF	+	0.00170635	0.846561	1	1	1	0.012951	14.0074	13.497	14.5271	14.7318	14.4933	14.7935	14.2752	14.2838	14.3371	15.3963	15.5375	15.6245
DUS3L_HUMAN	Q96G46	T273:S277	AGPGTSTPPSSPV,TSTPPSSPVRTCG	+	0.0161858	0.846455	1	1	1	0.339919	12.2759	12.8037	13.0561	12.4363	12.6458	12.4487	14.1258	13.9445	14.0707	13.5308	12.9565	13.5829
CBX8_HUMAN	Q9HC52	S352	PEEESWSPSLTNL	+	0.0108513	0.845845	2	1	1	2.17361e-06	13.6161	13.4363	13.1697	13.3924	13.878	13.8997	14.351	14.1971	14.5348	14.3967	14.6156	14.6953
RNZ2_HUMAN	Q9BQ52	S736	AKVPLFSPNFSEK	+	0.0291938	0.845816	1	1	1	9.54237e-09	17.0343	17.205	16.9826	16.6552	17.3063	17.0246	18.25	17.7973	17.8039	18.0487	17.5029	17.9719
SPTN1_HUMAN	Q13813	S1217	LNERWRSLQQLAE	+	0.00043981	0.845497	8	2	2	6.33465e-09	19.3552	18.3865	19.3475	19.8877	19.6463	19.8543	20.0836	20.2554	20.2583	20.6846	20.6403	20.5999
SCRIB_HUMAN	Q14160	S1309	QPPSPPSPDELPA	+	0.0114422	0.845392	5	1	1	0.000637208	18.5	17.8324	17.8274	17.7942	17.6141	17.1582	18.1538	18.2546	18.0525	18.3205	18.4066	18.3755
TLK2_HUMAN	Q86UE8	T78	TSQGKGTPRGHKI	+	0.0244859	0.845358	1	1	1	9.54418e-09	15.0886	15.4184	14.6815	14.7663	15.13	15.0476	15.4842	15.9085	15.2012	16.1332	15.9309	15.4158
PUM1_HUMAN	Q14671	S806	SASSLFSPSSTLF	+	0.00302366	0.8453	2	1	1	9.54413e-09	15.5467	13.7373	14.6783	14.9395	14.9741	15.1726	14.9901	15.491	15.703	15.7684	15.7601	16.0936
KI67_HUMAN	P46013	T1017	QPEPINTPTHTKQ	+	0.0313847	0.845188	5	1	1	0.216158	17.1643	17.6487	17.3003	17.104	17.4183	16.9949	18.8754	18.3858	18.1894	18.4689	17.8346	17.7492
M3K7_HUMAN	O43318	S417	GHRKTASFGNILD	+	0.00509241	0.84454	2	1	1	0.242534	16.6254	16.4234	16.2266	16.6375	16.7846	16.7238	16.7935	16.7257	16.7312	17.2768	17.6426	17.7601
LMNA_HUMAN	P02545	S636	GGSGGGSFGDNLV	+	0.0100652	0.844025	5	1	1	8.31673e-09	17.7953	17.6228	18.0236	17.3103	17.6249	17.8466	17.4868	17.9291	18.3099	18.3271	18.3543	18.6326
DTL_HUMAN	Q9NZJ0	S512	TRTPSSSPPITPP	+	0.0499796	0.844011	1	1	1	1	15.0047	15.4198	14.7589	14.5973	15.2595	14.2484	16.2469	16.1523	15.3124	15.4982	15.4613	15.6778
DEN5B_HUMAN	Q6ZUT9	S833	GPERRKSDSGVML	+	0.0295155	0.843904	5	2	2	1.17043e-06	17.8213	18.1525	18.0006	17.8945	17.7313	17.7911	18.1017	18.1739	18.13	18.2386	19.1019	18.608
ZN574_HUMAN	Q6ZN55	S164	APVVLGSPVVLGP	+	0.000884938	0.843874	2	2	2	7.3621e-09	15.8502	15.4252	15.5949	15.7557	15.5446	15.8654	16.0817	16.5158	16.5119	16.5548	16.5522	16.5903
UTP18_HUMAN	Q9Y5J1	S45	PQKPAPSSQRKPP	+	0.0435553	0.843394	1	1	1	0.199974	13.7948	14.8766	15.1278	14.0417	14.7608	14.1328	17.1522	16.1946	16.0256	15.4753	14.8488	15.1414
ATRX_HUMAN	P46100	S1996	SSSNPSSPAPDWY	+	0.000789084	0.842511	1	1	1	0.0233145	16.4493	16.4027	16.4204	16.8769	16.6916	16.5681	16.7678	16.9933	16.6302	17.5939	17.5439	17.5263
CDS1_HUMAN	Q92903	S35	GDHETESTSDKET	+	0.0185758	0.842389	2	1	1	1	16.6224	16.4215	15.1185	16.355	16.3426	16.8659	16.3673	17.0362	16.9027	17.3585	17.13	17.6021
SPD2B_HUMAN	A1X283	S528	LPPRKESIIKSEG	+	0.0104601	0.842361	2	1	1	0.000637066	15.3586	15.879	15.6486	15.3211	15.907	15.5162	16.1093	15.7699	16.0841	16.3195	16.5527	16.3992
DTL_HUMAN	Q9NZJ0	S676:S681	RKAENPSPRSPSS,PSPRSPSSQTPNS	+	0.0414337	0.84207	1	1	1	0.800918	12.9852	13.6975	12.6211	12.961	13.5111	12.9726	13.6994	14.2575	13.2494	14.1503	14.2629	13.5577
MA7D1_HUMAN	Q3KQU3	S442	SLKKRQSLPASPR	+	0.00032238	0.842029	1	1	1	9.54337e-09	14.8004	15.4173	15.419	15.689	15.8746	15.8589	15.0838	15.2145	15.0278	16.7026	16.6803	16.5657
EHMT2_HUMAN	Q96KQ7	S1204	LLPELGSLPPVNT	+	0.0490484	0.841279	1	1	1	9.54317e-09	12.712	13.1944	12.9526	12.2259	12.6242	12.2525	12.794	12.8398	13.1747	13.0471	12.8396	13.7397
PRC2A_HUMAN	P48634	S456	RQRRKQSSSEISL	+	0.0475232	0.840659	6	2	2	0.00982041	17.8395	18.1987	17.7707	18.0547	17.5804	17.7769	18.2719	18.2439	18.0009	18.4657	19.1637	18.3044
RHG04_HUMAN	P98171	T897:S906	GLGPASTTSPSPG,PSPGPRSPKAPPS	+	0.0282999	0.840174	1	1	1	1	14.1512	14.265	14.4292	13.8938	13.8133	14.0985	15.0337	14.4002	14.2147	14.9077	14.3183	15.1001
RBMX2_HUMAN	Q9Y388	S185	VQAEQPSSSSPRR	+	0.0162923	0.840127	2	2	2	0.336311	13.7768	13.5021	13.4788	14.0832	13.4989	13.764	13.3437	14.2041	13.9556	14.6392	14.8312	14.3961
KNDC1_HUMAN	Q76NI1	S329	PLTRGKSQLPISE	+	0.00402907	0.840045	1	1	1	9.05608e-09	15.8452	15.8069	16.3968	16.2771	16.7154	16.5159	15.8652	16.6746	16.4993	17.2346	17.3416	17.4523
F262_HUMAN	O60825	S493	RPLKPLSPLRAQD	+	0.00127557	0.840033	2	2	2	9.544e-09	18.0449	18.0292	17.5814	18.0511	18.3369	18.0964	17.9321	18.6916	18.5512	19.0601	18.8931	19.0513
DTL_HUMAN	Q9NZJ0	S681	PSPRSPSSQTPNS	+	0.0109682	0.839982	2	1	1	0.372187	12.6697	13.4957	13.0656	13.1451	13.6581	13.1108	14.4992	14.2727	13.1888	14.1582	14.2439	14.0319
JCAD_HUMAN	Q9P266	S532	WPDVRGSQHGHTG	+	0.00132879	0.83976	1	1	1	9.54363e-09	13.4358	13.8344	13.1201	12.9802	12.9815	12.8849	13.3468	13.381	13.6869	13.9748	13.6319	13.7592
HID1_HUMAN	Q8IV36	S593	PLSRTGSQEGTSM	+	0.00403507	0.839738	2	1	1	0.00530414	18.2859	18.216	17.98	18.0126	18.3249	18.0395	18.0811	18.5721	18.5263	18.7734	19.0125	19.1104
DLGP5_HUMAN	Q15398	S662	IPQQTTSPENAGP	+	0.02261	0.839478	3	1	1	0.00202139	17.3752	17.6641	17.4645	17.4246	17.9005	17.18	18.9943	18.6333	18.3883	18.5256	18.301	18.1969
KPCD2_HUMAN	Q9BZL6	S374	EGGKAQSSLGYIP	+	0.0399474	0.838664	1	1	1	0.0187151	13.0705	13.4733	14.1898	13.0628	12.1815	12.9227	13.3415	13.4021	13.4565	13.6658	13.5525	13.4646
TEP1_HUMAN	Q99973	S397	PRRPPRSPGMEPP	+	0.00930471	0.838467	7	1	1	7.51615e-09	17.7216	17.5364	17.2115	17.7457	17.632	18.0588	17.6666	18.5804	18.4628	18.4647	18.8874	18.5999
T2FA_HUMAN	P35269	S377:S380:S381	KRERKPSGGSSRG,RKPSGGSSRGNSR,KPSGGSSRGNSRP	+	0.00527514	0.838356	3	2	2	0.255166	16.7926	16.9052	16.8075	16.8298	16.8745	16.6696	17.1852	17.3003	16.98	17.5457	17.9006	17.4426
YJU2_HUMAN	Q9BW85	S211	RRLLEDSDSEDEA	+	0.00760217	0.838317	1	1	1	1	15.4014	14.8894	15.5968	14.8525	14.6173	14.695	14.9031	15.8613	16.0224	15.3178	15.5177	15.8444
ARG35_HUMAN	A5YM69	S340	EENRADSQDEKSQ	+	0.0117968	0.83699	1	1	0	9.54325e-09	14.4277		13.1388	14.656	14.3045	14.5586	14.22	13.7786	14.7427	15.5413	15.028	15.4607
ARHG5_HUMAN	Q12774	S340	EENRADSQDEKSQ	+	0.0117968	0.83699	1	1	0	9.54325e-09	14.4277		13.1388	14.656	14.3045	14.5586	14.22	13.7786	14.7427	15.5413	15.028	15.4607
PALM3_HUMAN	A6NDB9	S420	RDEAEMSPVVERK	+	0.00789055	0.8369	2	1	1	0.0135327	15.1252	14.9003	15.5046	15.5819	15.8919	15.8535	15.9823	16.3697	16.0783	16.3346	16.7516	16.7518
RMD3_HUMAN	Q96TC7	S46:S50	RHGRSQSLPNSLD,SQSLPNSLDYTQT	+	0.013184	0.836832	2	1	1	0.0129507	13.185	13.1513	13.5389	14.0611	13.6781	13.5938	13.6741	14.1093	13.8595	14.4587	14.8827	14.5021
KIF11_HUMAN	P52732	T926	DIPTGTTPQRKSY	+	0.0295761	0.836541	4	3	3	0.0129503	18.2399	18.7146	18.5127	17.9405	18.3549	17.7832	19.9079	19.1273	19.0211	19.2194	18.5913	18.7775
TENS3_HUMAN	Q68CZ2	S1149	KASEAASPLPDSP	+	0.0172761	0.836532	2	1	1	0.00841025	16.0888	15.9451	16.1357	16.7205	16.3603	16.5244	16.5828	16.9672	16.879	17.036	17.3989	17.6799
GA2L1_HUMAN	Q99501	T334	TKEGPETPPRPRD	+	0.0236361	0.836092	1	1	1	1.1606e-06	15.157	14.7721	14.1104	15.3837	14.7035	15.429	14.2443	15.1461	15.0022	16.0338	16.0014	15.9894
POC5_HUMAN	Q8NA72	S512	LAIMGVSPPMSSV	+	0.0276429	0.836081	1	1	1	9.54418e-09	14.497	13.5783	14.9534	14.1729	14.3013	14.7886	15.6799	15.2714	15.3499	15.5377	14.9811	15.2522
NOM1_HUMAN	Q5C9Z4	S280	QEAEAQSEDDDED	+	0.0096083	0.835815	5	3	3	9.07316e-09	18.5745	17.9728	18.1989	18.4597	17.9645	18.0498	18.7118	18.9455	18.7578	18.9727	19.1663	18.8426
GSK3A_HUMAN	P49840	S41	GPGGSASGPGGTG	+	0.00476372	0.835668	1	1	1	1.17196e-06	14.5043		14.4023	13.9332	13.9096	14.1466	14.8109	15.2784	14.863	14.756	15.0793	14.6612
ITBP1_HUMAN	O14713	S41	RSSTVASLDTDST	+	0.0117985	0.835189	1	1	1	9.54379e-09	14.6339	14.8167	14.8554	14.6339	14.9575	15.0846	15.275	15.3465	15.1752	15.8791	15.4579	15.8446
PI4KB_HUMAN	Q9UBF8	S511	DIRRRLSEQLAHT	+	0.00380529	0.834726	4	3	3	8.56007e-09	19.2372	18.9373	19.3532	19.1587	19.3637	19.4722	19.8605	19.3046	19.6167	20.0033	20.3581	20.1374
SRRM2_HUMAN	Q9UQ35	S2102	TRNHSGSRTPPVA	+	0.00347269	0.834371	5	1	1	0.0713671	17.2868	16.7909	17.3052	16.9971	17.2648	17.2292	17.2681	17.6289	17.4368	18.1362	18.0674	17.7906
DEN5B_HUMAN	Q6ZUT9	T1062:S1068	LVKQCRTPPQQKS,TPPQQKSPTTARR	+	0.00903946	0.834216	1	1	1	0.591012	14.5611	13.9264	14.3512	14.1258	14.1918	14.4522	13.6851	14.3523	14.1133	14.8534	15.0651	15.354
SRRM2_HUMAN	Q9UQ35	T856	PRQGSITSPQANE	+	0.037146	0.834202	1	1	1	0.341113	16.5024	16.7536	17.5052	16.343	16.8286	16.4059	17.1883	17.2303	17.6128	17.4151	16.9466	17.7184
LARP7_HUMAN	Q4G0J3	S261	RPTSEGSDIESTE	+	0.0152012	0.834189	7	5	5	0.01295	18.0004	17.5047	17.4068	18.5201	17.9449	18.2022	17.4486	18.4344	18.3131	18.848	19.2622	19.0595
KI67_HUMAN	P46013	S1693	AASLTGSKRQLRT	+	0.000714101	0.833745	1	1	1	0.0850191	13.8108	13.6236	12.9525	13.0096	13.166	13.1106	15.0411	14.2989	14.195	13.9753	13.7807	14.0314
F263_HUMAN	Q16875	S461	PLMRRNSVTPLAS	+	0.000907013	0.833635	3	2	2	1.21137e-06	17.8048	18.04	17.9284	17.8504	18.0246	17.886	18.4349	18.4434	18.5819	18.6563	18.9081	18.6975
DIDO1_HUMAN	Q9BTC0	S2124	ERGRNWSRERDWD	+	0.0285324	0.833278	2	1	1	6.80991e-09	16.1084	16.1042	15.2105	16.1222	15.8307	16.4158	16.1314	16.7394	16.358	16.939	17.2805	16.6491
PKHG3_HUMAN	A1L390	S1169	SGQGPSSPVALLG	+	0.0206536	0.83326	2	1	1	1	15.464	16.2724	16.4314	15.7862	15.7398	15.4422	16.7995	16.5302	16.5626	16.3106	16.2745	16.8829
PPM1D_HUMAN	O15297	S432	PWPRVNSKDHIPA	+	0.0168557	0.832928	1	1	1	6.61344e-09	15.8628	16.456	16.2708	15.6671	16.2469	15.9034	16.7495	16.7271	16.907	16.8685	16.5198	16.9278
TAU_HUMAN	P10636	Y711:S721	HGAEIVYKSPVVS,VVSGDTSPRHLSN	+	0.00418568	0.832801	1	1	1	1	16.308	16.0384	15.9786	16.9922	16.5425	16.7754	16.7724	17.1374	16.9515	17.521	17.7117	17.5757
NEB1_HUMAN	Q9ULJ8	S184	SKSNRGSTDSLDS	+	0.0280411	0.832676	1	1	1	0.276507	11.3862	11.4968	12.3481	11.3983	11.9378	11.7294	12.0931	12.1522	12.4346	12.32	12.3411	12.9025
BAG4_HUMAN	O95429	S245	QEDAWASPGAYGM	+	0.00764018	0.832327	2	1	1	1.1635e-06	16.4172	16.3078	16.5491	15.9572	16.4123	16.1231	16.6175	16.6619	16.9966	17.1829	16.8328	16.9739
HNRH2_HUMAN	P55795	S310	DIYNFFSPLNPMR	+	0.000222663	0.832315	4	1	1	8.10809e-09	14.5929	14.4631	14.569	14.7147	14.7051	14.7378	15.0423	15.1271	15.3349	15.4245	15.5919	15.6382
SRBS1_HUMAN	Q9BX66	T497	VVKRSATLPLPAR	+	0.0148191	0.831766	2	1	1	1.19916e-06	15.9117	15.1573	14.998	16.0817	15.6562	16.2844	15.5926	16.0663	15.7813	16.6937	16.8439	16.9799
UTP6_HUMAN	Q9NYH9	S286	RELEIESQTEEQP	+	0.0138405	0.831578	1	1	1	0.000636799	15.6318	16.0333	15.2361	15.7943	15.6643	15.3695	16.0583	15.9199	15.4516	16.2357	16.3452	16.742
PP6R3_HUMAN	Q5H9R7	T718	PMPTKETGWASFS	+	0.0188817	0.831116	1	1	1	1	12.7815	13.838	13.258	12.505	13.2447	12.7762	13.4837	12.9796	13.4362	13.6164	13.6992	13.7037
INCE_HUMAN	Q9NQS7	T292	LPDNFSTPTGSRT	+	0.0304428	0.831087	5	1	1	0.24024	16.2284	16.6708	16.246	15.9231	16.5342	15.9673	18.015	17.2578	17.2344	17.2803	16.8912	16.7464
KS6B1_HUMAN	P23443	S452	VSPVKFSPGDFWG	+	0.023726	0.83106	1	1	1	9.54381e-09	14.5496	14.3071	13.5962	15.1705	14.7815	14.9733	15.3438	14.973	14.736	16.1599	15.8093	15.4492
TP53B_HUMAN	Q12888	S105	DTCGSISQVIEQL	+	0.025964	0.830882	1	1	1	0.0233127				12.0957	11.7291	12.3897		12.0243	12.3804	13.0486	13.0484	12.6101
CDCA3_HUMAN	Q99618	T177	PSRDPETPRSSGS	+	0.0382462	0.830799	2	1	1	0.000109856	15.8965	16.6342	15.9786	15.5753	16.4038	16.0756	18.0597	17.1243	17.2153	17.1053	16.7328	16.7091
MORC3_HUMAN	Q14149	S502	LSTPSFSSPKESV	+	0.00184811	0.830392	1	1	1	0.336933	15.222	14.9165	14.5342	14.9064	14.8725	14.8135	14.9789	15.7392	15.4212	15.7625	15.8418	15.4792
KI67_HUMAN	P46013	S2002	KQRLKISLGKVGV	+	0.0147256	0.829273	1	1	1	8.43242e-09	14.136	13.1967	13.2367	13.7188	14.1091	13.9321	14.1894	14.7477	14.284	15.0833	14.5982	14.5663
SIK3_HUMAN	Q9Y2K2	S626	SPVRRFSDGAASI	+	0.0312056	0.829189	4	1	1	7.76613e-09	19.2674	18.9246	19.1373	19.6982	19.8427	19.929	20.1032	19.432	19.7361	20.2848	21.1185	20.5541
SYNRG_HUMAN	Q9UMZ2	S1075	SHKRSLSLGDKEI	+	0.000287458	0.82896	4	2	2	9.54416e-09	19.528	19.5841	19.349	19.5831	19.4914	19.4531	20.0547	20.2365	20.1803	20.2354	20.4366	20.3425
DEPD5_HUMAN	O75140	S833	PPPLSSSPLYSRG	+	0.00354114	0.828901	2	1	1	1	17.6343	17.5153	17.6501	18.2668	17.9104	18.2528	18.4383	18.5081	18.5118	18.8374	19.0302	19.0491
SSH2_HUMAN	Q76I76	S899	LSTRKNSKNDSSV	+	0.042265	0.828891	1	1	1	0.00197804	14.4695	14.7618	14.3156	15.1362	14.691	15.1442	14.7277	14.7204	14.9778	15.3945	16.2197	15.8439
LARP1_HUMAN	Q6PKG0	S165	PKQRKGSKVGDFG	+	0.0438309	0.828126	3	1	1	5.95552e-09	17.2765	17.1686	17.1678	17.3259	17.0995	16.8425	17.5916	17.6884	17.3944	17.8219	18.3873	17.5431
SYT17_HUMAN	Q9BSW7	S118	LESRRPSSPLIDI	+	0.0036398	0.828095	2	1	1	0.0129501	16.5212	15.6372	16.5286	16.5807	16.6788	16.8929	16.5849	16.6904	16.5497	17.3544	17.6889	17.5934
RAI1_HUMAN	Q7Z5J4	S1122	PVASDSSPMGSKT	+	0.00496999	0.827837	3	1	1	0.283857	15.9702	16.3839	16.5812	16.0297	16.1847	15.9458	16.9707	17.0008	16.6035	17.0784	16.6358	16.9295
GPBP1_HUMAN	Q86WP2	S381	TDVLSSSLEAEHR	+	0.0162943	0.827023	1	1	1	0.0040056	15.3077	14.7756	15.7743	15.7699	15.891	16.2968	16.1036	15.7843	16.242	16.68	17.0784	16.6804
WDR62_HUMAN	O43379	S1144	AGTGYASPDRTHV	+	0.0449018	0.826981	2	1	1	0.0129511	18.0822	18.2783	18.4291	18.006	18.0957	17.9821	19.7661	18.7798	19.0743	19.3408	18.3545	18.8695
DBNL_HUMAN	Q9UJU6	S269	QKERAMSTTSISS	+	0.0272147	0.826601	8	2	2	0.0129503	18.6783	18.7745	18.2111	18.3822	18.5717	17.9791	18.6374	18.8305	18.487	19.3397	18.8023	19.2707
F111A_HUMAN	Q96PZ2	S26	KIEHYFSPVSKEQ	+	0.0217725	0.825642	1	1	1	9.54409e-09	15.5003	15.9635	16.3105	15.4783	16.026	15.6369	17.5897	16.8007	16.6277	16.7822	16.2451	16.5908
ROA2_HUMAN	P22626	S189	EVRKALSRQEMQE	+	0.00385723	0.825552	2	1	1	9.54246e-09	17.7101	17.4283	17.3318	17.5735	17.2666	17.2487	17.4632	17.6478	17.9131	18.1685	18.0469	18.3499
KRR1_HUMAN	Q13601	S276	PPPQPESQIDKEL	+	0.0133401	0.825021	1	1	1	1.17092e-06	13.5352	13.2246	13.8901	12.8174	13.2765	13.1968	13.018	13.1932	13.8471	13.6916	13.9187	14.1554
NUMA1_HUMAN	Q14980	S1769	LPPKVESLESLYF	+	0.0110439	0.825007	4	2	2	9.54375e-09	16.1508	16.1267	15.9538	16.0837	16.3368	15.9246	17.1675	17.1857	16.9894	16.7659	17.2171	16.8372
CSN1_HUMAN	Q13098	S474:T479	SPPREGSQGELTP,GSQGELTPANSQS	+	0.00099522	0.82494	2	1	1	0.0327049	14.4674	14.7001	14.4335	14.2823	14.4038	14.082	14.9157	15.0568	14.5878	15.0779	15.115	15.05
IRS2_HUMAN	Q9Y4H2	S594	PQPSSASLDEYTL	+	0.000419891	0.824612	2	1	1	0.336311	18.4851	18.1744	18.4807	18.5537	18.3872	18.3074	18.9308	19.0981	19.0116	19.2312	19.2867	19.2043
TCF20_HUMAN	Q9UGU0	S574	PPRLNASPAAREE	+	0.00244151	0.824525	3	2	2	9.1713e-09	16.3325	16.6714	16.5624	16.1558	16.2333	16.0319	16.5158	16.8286	16.8892	16.8016	16.9291	17.1639
SF3B1_HUMAN	O75533	T125	YKKHRRTMIISPE	+	0.00937575	0.824322	9	3	3	0.336313	19.337	18.7061	19.2674	19.4103	18.8093	19.1054	19.3248	19.6036	19.6254	19.9095	19.9887	19.8998
KI67_HUMAN	P46013	S2223	TKIACRSPQPDPV	+	0.0367066	0.824296	3	2	2	8.24154e-09	17.5452	18.1768	17.5286	16.9725	17.7518	17.1886	19.6162	19.1657	18.5995	18.3816	17.9377	18.0666
IF2P_HUMAN	O60841	S137	VEMYSGSDDDDDF	+	0.00280576	0.823996	6	2	2	5.6693e-05	18.5611	18.578	19.0019	18.4393	18.2713	18.5989	19.0794	19.4615	19.6759	19.3599	19.0959	19.3257
M3K3_HUMAN	Q99759	S250	RMSRAQSFPDNRQ	+	0.000606861	0.823851	4	3	3	8.03562e-09	17.5685	17.1344	17.3934	17.3359	17.6195	17.4501	17.4972	17.69	17.4624	18.2594	18.3052	18.3125
PPM1G_HUMAN	O15355	S183	TGEEPGSQGLNGE	+	0.0114638	0.823784	3	1	1	9.5427e-09	16.0797	15.9787	15.9321	15.6024	16.0006	16.0147	16.3839	16.7206	16.6589	16.5463	16.5917	16.9511
TACC2_HUMAN	O95359	T2314	PEKLDNTPASPPR	+	0.0089698	0.823742	3	3	3	0.395295	19.583	19.2706	19.7126	18.8879	18.6976	19.2783	18.8696	19.7434	19.4191	19.7217	19.7931	19.8201
FKB15_HUMAN	Q5T1M5	S1097	ESSTRLSLTSDPE	+	0.00618143	0.823216	3	1	1	1	13.6504	13.4456	13.8008	13.3517	13.3427	13.3411	13.4693	13.6158	13.6828	13.9321	14.1103	14.4629
FBH1_HUMAN	Q8NFZ0	S126	SRKRSWSSEEESN	+	0.0294778	0.822884	3	1	1	0.0129507	13.8417	14.203	14.1213	13.9057	13.3453	14.0969	14.5267	14.4831	14.7139	14.7872	14.6005	14.4288
NCOA1_HUMAN	Q15788	S22	SHKRKGSPCDTLA	+	0.00107911	0.822102	2	1	1	1.16276e-06	16.3214	16.1636	16.7986	16.3918	16.5931	16.6344	16.7723	17.0016	17.0253	17.368	17.4665	17.2512
CLIP1_HUMAN	P30622	S348	RYARKISGTTALQ	+	0.000817732	0.821619	4	2	0	0.0129508	16.6868	16.8828	16.7818	17.3029	17.3896	17.1951	17.9031	17.1428	17.3312	18.0085	18.2507	18.0932
CLIP2_HUMAN	Q9UDT6	S352	RYARKISGTTALQ	+	0.000817732	0.821619	4	2	0	0.0129508	16.6868	16.8828	16.7818	17.3029	17.3896	17.1951	17.9031	17.1428	17.3312	18.0085	18.2507	18.0932
PALM3_HUMAN	A6NDB9	T412	SEEKPGTGRDEAE	+	0.0439503	0.821177	2	2	2	0.557735	16.557	16.6536	16.0842	16.593	16.9141	16.814	17.4271	17.2411	17.1102	17.0685	17.9297	17.7864
LASP1_HUMAN	Q14847	S146	EPERRDSQDGSSY	+	0.00352184	0.820908	57	4	4	9.54338e-09	20.2456	20.2313	20.2691	20.4271	20.5907	20.4387	20.9456	20.8115	20.8652	21.3619	21.4851	21.0722
IWS1_HUMAN	Q96ST2	S398	RKAAVLSDSEDEE	+	0.0187212	0.82058	2	2	2	0.0003056	18.0484	17.6464	18.0741	17.7262	17.4398	18.0965	17.4355	18.3478	18.3786	18.4408	18.514	18.7694
CLAP1_HUMAN	Q7Z460	S647	RTRRQSSGSATNV	+	0.0217432	0.820497	2	1	1	1	13.1763	12.3295	12.9493	13.4073	13.5413	12.8996	13.1137	13.606	13.1025	14.3247	14.0025	13.9825
CKAP2_HUMAN	Q8WWK9	T597	KYNVSTTPYLQSV	+	0.0119821	0.820433	3	2	2	0.0815023	16.8976	17.1359	16.4212	16.4831	16.835	16.6272	18.0027	17.9413	17.6873	17.7052	17.5313	17.1701
BORC6_HUMAN	Q96GS4	S168	RLQDSRSLDGLSE	+	0.011598	0.820254	2	2	2	0.000636755	16.2337	14.5013	16.2148	15.6925	15.7199	15.4705	14.914	16.4296	15.5782	16.362	16.7729	16.2088
OSB11_HUMAN	Q9BXB4	S189	ISQRRPSQNAISF	+	0.0114516	0.81956	5	1	1	9.21144e-09	17.115	17.0096	16.9952	17.2073	16.9085	17.4597	17.0553	17.4107	17.6041	18.0362	18.161	17.837
TBC14_HUMAN	Q9P2M4	S688	REMEKGSPSLRH-	+	0.00611475	0.819494	1	1	1	9.54405e-09	15.0157	14.3713	15.0901	14.9611	15.1193	14.6761	15.2133	15.2319	15.2891	15.8814	15.5887	15.7448
ELMO2_HUMAN	Q96JJ3	S513	ILRLRQSERMSQD	+	0.0191667	0.818739	1	1	1	0.338721	13.6419	15.2858	14.3133	13.5877	13.3621	13.422	14.5055	14.5525	13.9147	14.2994	13.9101	14.6185
KI67_HUMAN	P46013	S1679	MKAFMESPKQILD	+	0.0232786	0.818598	6	2	2	9.54237e-09	19.0292	18.5764	18.9164	18.6415	18.9442	18.4304	20.7784	20.0012	19.881	19.8214	19.4178	19.2326
SNX12_HUMAN	Q9UMY4	Y72	SCVRRRYSDFEWL	+	0.0187035	0.818063	4	4	4	0.20203	15.6072	16.3654	15.3693	16.013	15.5029	15.6627	17.1643	16.5365	16.6351	16.3589	16.8453	16.4287
UBP31_HUMAN	Q70CQ4	S54	APSSPSSPSSARS	+	0.0301198	0.817769	1	1	1	0.301972	13.5599	13.3899	13.4816	13.726	13.9865	13.2208	13.7161	13.9651	13.7035	14.3611	14.3523	14.6732
ASAP2_HUMAN	O43150	S701	HEDLDESDDDMDE	+	0.00986735	0.817565	9	3	3	5.14613e-09	19.1954	18.9152	19.5783	19.0412	19.4254	19.5596	20.047	20.0658	20.1906	20.0238	20.1401	20.315
DDX27_HUMAN	Q96GQ7	S746	QKQGKKSVFDEEL	+	0.000301936	0.81744	1	1	1	9.54402e-09	13.5363	13.4136	13.5108	14.2967	14.1944	14.2527	13.0991	14.2484	13.4226	15.1614	14.9466	15.0882
ATX2L_HUMAN	Q8WWM7	S236	RWEGGDSNSDDYD	+	0.0133277	0.817155	2	1	1	1	15.5949	14.4954	15.5179	14.916	15.2575	15.2548	15.2838	15.442	15.4287	15.7356	16.2603	15.884
SPTB2_HUMAN	Q01082	S2161	TEQRTSSKESSPI	+	0.0318692	0.816968	1	1	1	0.59503	15.4731	15.4491	16.0323	16.0827	15.5773	15.5474	16.1677	16.7892	16.45	16.3117	16.4337	16.913
TAU_HUMAN	P10636	T529:T534	PGSRSRTPSLPTP,RTPSLPTPPTREP	+	0.0253362	0.816916	1	1	1	0.378016	17.4633	17.8572	17.4523	17.4191	18.0401	17.8388	19.4522	19.0415	18.71	18.8713	18.3888	18.4886
PALM3_HUMAN	A6NDB9	S375	RERGDESPLGAEG	+	0.00277799	0.816813	2	1	1	6.7343e-09	17.1715	17.2139	17.4225	17.6065	17.2165	17.3607	17.5472	17.9023	17.7666	18.1665	18.3112	18.1565
RB6I2_HUMAN	Q8IUD2	S17	VEPSSQSPGRSPR	+	0.0014792	0.816737	4	2	2	0.2523	18.1301	17.944	18.0389	18.2046	18.2732	18.4901	18.6661	18.6569	18.5635	19.0912	19.2594	19.0675
UTP18_HUMAN	Q9Y5J1	T204	ETTKRKTSSDDES	+	0.0107853	0.816648	2	1	1	1	15.2155	14.5295	15.1209	14.7378	14.7296	15.2459	15.0805	15.4269	15.2018	15.6037	15.8082	15.7514
CDCA5_HUMAN	Q96FF9	S35	SQRKSGSELPSIL	+	0.0342764	0.816548	1	1	1	1	15.073	15.0511	15.1566	14.1975	15.0539	14.5733	16.4394	15.9426	15.5215	15.3066	15.5608	15.407
POP1_HUMAN	Q99575	S371	TPSQEKSQTELPD	+	0.043549	0.816529	1	1	1	1	15.9109	14.0619	14.542	15.4322	14.7205	14.8273	14.3307	15.5876	15.2185	15.5372	16.1269	15.7656
RU2A_HUMAN	P09661	S178	KDIARRSKTFNPG	+	0.00596902	0.816346	4	2	2	1.44419e-07	19.3429	19.5441	19.4753	19.0576	19.4616	18.9664	20.5292	19.9128	19.8952	20.0046	19.9855	19.9446
KI20B_HUMAN	Q96Q89	S1740	GDFLQHSPSILQS	+	0.00586179	0.815775	1	1	1	9.5442e-09	15.8439	16.1694	15.972	15.8996	16.2388	15.9615	17.6078	16.8946	16.7405	16.9985	16.9165	16.6321
EXOC8_HUMAN	Q8IYI6	S32	LYVKQLSQQSDGD	+	0.00668556	0.814723	1	1	1	0.000635943	10.7467	11.2724	11.1235	10.9984	11.164	11.5021	10.6546	11.2767	11.3966	11.9596	12.0084	12.1408
CUL3_HUMAN	Q13618	S737	KARFLPSPVVIKK	+	0.000381957	0.814658	5	2	2	5.68702e-09	19.4756	19.2489	19.3608	19.4324	19.5136	19.5458	20.0377	19.9154	19.9016	20.3885	20.3659	20.1814
UBP42_HUMAN	Q9H9J4	S1007	GHGDRLSPGERRS	+	0.0379319	0.814567	2	2	2	3.61247e-09	13.1601	14.132	13.1535	13.344	12.5876	13.3338	13.6192	13.9019	13.0458	13.8192	14.0869	13.803
PARP8_HUMAN	Q8N3A8	S289	FSTLRRSPSYPPP	+	0.0185145	0.814326	1	1	1	0.739181	16.0989	16.1196	16.0843	16.2759	15.9641	16.1045	15.995	16.7327	16.8477	16.5489	17.1678	17.0708
KLC3_HUMAN	Q6P597	S167:S173	ESQQSESPPRRDS,SPPRRDSLASLFP	+	0.0113913	0.814292	1	1	1	0.70798	16.9728		16.5861	18.0792	17.9936	17.8554	17.9951	17.755	18.0412	18.5143	19.1053	18.7515
ZCH18_HUMAN	Q86VM9	T109	EGEEDRTSDLRDE	+	0.0160341	0.81392	1	1	1	0.646765	10.884		11.5522		10.6737	10.9719	11.3817	11.6899	12.2045	11.4624	11.6595	11.7882
AF9_HUMAN	P42568	S483	QILEVKSPIKQSK	+	0.0394928	0.813853	4	2	2	5.77039e-09	16.77	16.9385	17.5605	17.5317	18.2197	18.1029	18.2352	17.7529	17.7986	18.7424	18.4884	19.0652
MOES_HUMAN	P26038	S504	AMAKDRSEEERTT	+	0.00582638	0.813501	2	1	1	0.245111	14.9781	14.6195	14.2069	14.7702	14.7586	14.9663	14.6334	15.4511	15.433	15.5997	15.8999	15.4361
SMHD1_HUMAN	A6NHR9	T493	EDFDWCTPPKKRG	+	0.0481098	0.813496	1	1	1	9.54404e-09	13.8719	14.0074	13.4916	13.6059	13.4921	12.9205	12.8694	13.9653	13.5578	14.4389	14.2433	13.7767
LCAP_HUMAN	Q9UIQ6	S91	SSGLRNSATGYRQ	+	0.0232311	0.813032	2	1	1	1.18149e-06	15.56	15.2334	15.0491	16.0306	15.4373	15.8619	15.8226	16.274	16.3574	16.3898	16.5119	16.8673
TAU_HUMAN	P10636	S721	VVSGDTSPRHLSN	+	0.002871	0.812962	4	1	1	0.00430193	21.2613	21.2411	21.5078	21.4143	21.607	21.606	21.9949	22.2306	21.9988	22.5054	22.1478	22.413
TNK1_HUMAN	Q13470	S502:T514	MKGISRSLESVLS,SLGPRPTGGGSSP	+	0.00603108	0.81226	3	1	1	0.352955	16.8117	15.9811	17.0398	17.0279	16.8225	16.9217	16.377	17.4279	17.4867	17.4947	17.9827	17.7315
SRSF6_HUMAN	Q13247	S303	SQSRSNSPLPVPP	+	0.000639819	0.811853	10	1	1	1.19333e-06	20.8435	21.2215	21.2505	20.8786	21.0517	20.9148	21.6705	21.6141	21.5845	21.766	21.6443	21.8704
TLS1_HUMAN	Q9NZ63	S17	RRGDSESEEDEQD	+	0.0178336	0.811749	4	2	2	0.00344908	12.9707	13.3669	13.4845	13.1559	12.9847	13.2464	13.9088	14.1226	14.0212	14.3024	13.6354	13.8844
UBF1_HUMAN	P17480	T117	FPKKPLTPYFRFF	+	0.00408627	0.811481	1	1	1	0.0129503	15.6717	15.9903	15.1533	15.3074	15.4964	15.0902	16.6697	15.8965	15.9192	16.2023	16.1561	15.97
DEN4C_HUMAN	Q5VZ89	S1622	VQTMKISSVPNSL	+	0.00711252	0.810716	1	1	1	0.408437	14.9847	14.9562	15.5648	15.3046	15.571	15.5966	16.0115	15.7726	15.9101	16.2022	16.1436	16.5586
VAPB_HUMAN	O95292	T150	TASKTETPIVSKS	+	0.0230281	0.810656	1	1	1	0.45913	16.9799	17.335	17.3819	17.0951	17.6983	17.3488	18.4587	18.1902	18.2138	18.4539	17.9609	18.1593
UCRI_HUMAN	P47985	T37	QATVPATPEQPVL	+	0.0128501	0.810356	3	1	0	9.54376e-09	15.903	15.3085	15.9364	15.7878	15.199	15.5689	16.507	16.5275	16.3904	16.2597	16.2395	16.4876
UCRIL_HUMAN	P0C7P4	T46	QATVPATPEQPVL	+	0.0128501	0.810356	3	1	0	9.54376e-09	15.903	15.3085	15.9364	15.7878	15.199	15.5689	16.507	16.5275	16.3904	16.2597	16.2395	16.4876
FR1OP_HUMAN	O95684	S156	DLSDVHSPPKSPE	+	0.0160712	0.810187	1	1	1	1.21265e-06	14.3104	13.9331	14.6958	14.3741	14.1264	14.2858	14.1872	14.5934	14.6891	14.9787	14.802	15.436
PPM1G_HUMAN	O15355	S201	STRETPSQENGPT	+	0.00041456	0.809706	1	1	1	0.0233128	13.7486	13.3172	12.7216	13.6092	13.7221	13.5669	12.2353	14.0611	13.4379	14.4167	14.5547	14.3559
ASHWN_HUMAN	Q9BVC5	S184:S193	THRKSPSGPVKSP,VKSPPLSPVGTTP	+	0.0455137	0.809175	1	1	1	0.380633	16.1908	16.7154	17.1277	16.6333	16.2621	17.2036	16.8227	17.3445	17.1845	17.3745	17.5618	17.5903
BIG3_HUMAN	Q5TH69	S1991	DLLLPPSPKVEKK	+	0.000946668	0.809039	7	2	2	7.06019e-09	19.3028	18.8935	19.0502	19.9433	19.7128	19.9864	20.0537	20.1094	20.4109	20.6266	20.6886	20.7545
RIMS3_HUMAN	Q9UJD0	S298	RRLSQSSLESATS	+	0.0328213	0.808593	1	1	1	0.350224	11.8425	12.3065	12.1112	11.4941	11.9094	12.1598	12.3	12.2676	12.0985	12.5951	12.4237	12.9704
FCHO1_HUMAN	O14526	S523	APPLPDSPQPLAS	+	0.00621681	0.808496	1	1	1	9.54284e-09	11.884	10.8414	11.9491	11.9468	12.3096	12.2505	12.5682	12.7146	12.5486	12.7822	13.1395	13.0107
SCAFB_HUMAN	Q99590	S687	LEEKNESLTEHPR	+	0.0482729	0.808384	1	1	1	0.323528	14.9655	15.0656	14.57	14.6883	14.5345	15.4188	15.7798	15.6895	15.9538	15.8698	15.579	15.618
KI67_HUMAN	P46013	T2113	PPESMDTPTSTRR	+	0.00653669	0.808011	4	2	2	0.0129505	14.4354	14.8713	14.7494	14.2177	14.7319	14.498	15.6409	15.1796	15.057	15.3808	15.2324	15.2584
KANK1_HUMAN	Q14678	S881	SVMKSASTEELRN	+	0.00087494	0.807873	2	1	1	0.0129499	17.9486	18.6673	17.8244	17.769	17.789	17.5698	18.2288	17.9481	18.1268	18.4244	18.6226	18.5045
STAT1_HUMAN	P42224	S532	LLGPNASPDGLIP	+	0.045691	0.807764	2	1	1	7.39053e-09	13.0188	12.3109	13.1015	13.7581	13.2224	12.9168	12.1579	14.0107	14.4996	14.0302	13.9156	14.3748
TBCD4_HUMAN	O60343	S754	RTSSTCSNESLSV	+	0.0225946	0.807265	3	1	1	0.0268745	15.7166	14.8608	16.0216	15.6107	15.0487	15.3143	15.9157	16.2386	16.3106	15.9035	16.067	16.425
AKIB1_HUMAN	Q9P2G1	S891	LGAIGTSLPSRLD	+	0.0359075	0.806848	2	2	2	0.0233147	14.9351	15.6647	13.8943	16.2782	15.6834	15.4403	15.9015	15.3306	15.3566	16.7324	16.6122	16.4778
CDK13_HUMAN	Q14004	S317:S325	RRRRSLSPLGGRD,LGGRDDSPVSHRA	+	0.0094538	0.806519	1	1	1	1	17.3696	17.0634	17.3347	17.4423	17.0021	17.5646	16.9896	17.8629	17.5131	18.1005	18.1806	18.1474
CND3_HUMAN	Q9BPX3	S973	QTAEADSESDHEV	+	0.0222633	0.806031	1	1	1	0.256055	15.0852	14.3453	14.7068	14.1619	14.7782	14.1111	15.1841	14.7129	15.3394	15.2244	15.206	15.0388
AHNK_HUMAN	Q09666	S1068	FRAPKMSLPDVDL	+	0.0111211	0.805991	6	1	1	5.55493e-09	18.2196	17.9626	18.1327	18.1775	17.8936	17.8481	18.4249	18.2912	18.3019	18.5253	19.0387	18.7732
TM245_HUMAN	Q9H330	T36	SGGGGETPRTAAL	+	0.0050449	0.805209	2	1	1	9.543e-09	13.7641	14.1135	13.6545	13.4025	13.8353	13.6171	14.7999	14.4021	14.3084	14.5374	14.443	14.2902
TOPK_HUMAN	Q96KB5	T24:S32	KSVLCSTPTINIP,TINIPASPFMQKL	+	0.00960327	0.805101	4	1	1	0.235824	16.2725	16.5416	16.2566	16.1963	16.4477	15.9813	17.9284	17.3838	17.0151	17.2162	16.9781	16.8464
S23IP_HUMAN	Q9Y6Y8	S926	AEKVVESPDFSKD	+	0.0232461	0.804451	1	1	1	0.336311	14.1349	14.5597	15.0756	14.4421	13.9892	14.6768	15.4753	15.4887	15.1799	14.9824	15.2234	15.3158
ANXA2_HUMAN	P07355	S18	SLEGDHSTPPSAY	+	0.0444007	0.804312	2	1	0	0.866413	16.4177	16.7547	16.3214	16.1563	16.352	16.2405	16.7571	16.6955	16.7517	16.6666	17.5787	16.9164
AXA2L_HUMAN	A6NMY6	S18	SLEGDHSTPPSAY	+	0.0444007	0.804312	2	1	0	0.866413	16.4177	16.7547	16.3214	16.1563	16.352	16.2405	16.7571	16.6955	16.7517	16.6666	17.5787	16.9164
TIM_HUMAN	Q9UNS1	S1121	VPGEQGSDEEHCK	+	0.0115329	0.804113	3	2	2	6.20367e-09	18.6438	18.9159	18.3695	17.9183	18.4566	18.0791	19.0194	19.3482	18.8014	19.1047	18.9605	18.8011
TAU_HUMAN	P10636	S717:T720	YKSPVVSGDTSPR,PVVSGDTSPRHLS	+	0.0245933	0.804047	1	1	1	1	12.8257	12.9425	12.827	12.5325	13.0776	12.9063	12.8821	13.1943	12.981	13.7174	13.3313	13.8798
CBP_HUMAN	Q92793	S148	GPTPAASQALNPQ	+	0.00235153	0.803871	1	1	1	0.867707	14.3648	14.4392	14.2734	14.2136	13.8542	14.061	14.7251	14.7986	15.0653	14.7406	14.8918	14.908
P4K2A_HUMAN	Q9BTU6	S461	RSHQRSSSESYTQ	+	0.0133128	0.803737	1	1	1	1	15.2864	14.8351	14.8367	15.8051	16.2593	16.0557	15.7333	16.2945	16.6629	16.5931	17.0647	16.8735
ASPP1_HUMAN	Q96KQ4	S710	PLKKRSSITEPEG	+	0.00697344	0.803227	1	1	1	0.336318	13.704			13.8597	13.9547	13.612	14.6055	13.9579	14.4815	14.5191	14.8498	14.4673
LYN_HUMAN	P07948	S11	KSKGKDSLSDDGV	+	0.00566811	0.802945	7	2	2	1.17525e-06	19.812	19.9297	19.8264	19.4472	19.3999	19.7162	20.4036	20.9999	21.0602	20.1465	20.297	20.5286
CTRO_HUMAN	O14578	S582	VSARRRSDLYESE	+	0.00330862	0.802819	1	1	1	9.54406e-09	14.0186	13.7165	13.1078	13.3432	13.3278	13.5255	14.9954	15.1014	14.8915	14.1398	14.4177	14.0474
ZFAN3_HUMAN	Q9H8U3	S129	QSENEASPVKRPR	+	0.041286	0.802542	4	1	1	8.02502e-09	16.9199	17.6611	16.585	16.8337	17.4849	16.9175	17.9522	17.5317	17.268	18.176	17.9039	17.5638
RSF1_HUMAN	Q96T23	S1282	RSTDEYSEADEEE	+	0.0121834	0.802212	5	3	3	0.000820911	17.7988	17.3378	18.0372	17.7748	17.6414	17.7139	17.81	17.8691	17.4982	18.8731	18.3391	18.3246
SRRM2_HUMAN	Q9UQ35	S1690	TPPRRRSSRSSPE	+	0.0396986	0.802172	1	1	1	0.294449	14.7842	14.0917	13.3014	14.9143	14.4894	14.5399	12.6577	14.1331	13.8308	15.7452	15.6097	14.9952
SPTB2_HUMAN	Q01082	S2164:S2169	RTSSKESSPIPSP,ESSPIPSPTSDRK	+	0.00117738	0.802039	8	3	3	0.26017	20.557	20.509	20.46	20.7522	20.7353	20.9071	20.8241	21.2322	21.1816	21.4422	21.7049	21.6536
AHNK2_HUMAN	Q8IVF2	S2179	EASVDVSPPKVEA	+	0.030237	0.801522	1	1	1	0.000396872	13.6558	13.4494	13.2837	13.0386	13.7259	13.7569	14.2146	14.162	14.3706	14.3303	14.1842	14.4114
KI67_HUMAN	P46013	T1111	FKELFQTPGPSEE	+	0.0498169	0.801391	1	1	1	0.000637117	14.9491	15.9741	16.198	14.9246	15.4461	15.0636	18.1518	16.9632	16.5729	16.4015	15.863	15.574
RL23_HUMAN	P62829	S17	GAKFRISLGLPVG	+	0.0137316	0.800996	1	1	1	8.04976e-09	14.3092	13.7152	13.7348	13.8519	13.771	13.4168	14.5358	14.3153	14.3374	14.5201	14.6949	14.2277
SPS1_HUMAN	P49903	S17	SYELDKSFRLTRF	+	0.0125819	0.800948	1	1	1	9.54412e-09	15.1069	14.5152	15.3601	15.5066	15.0951	15.1653	15.9319	15.7005	16.1028	16.2159	16.1674	15.7865
CE170_HUMAN	Q5SW79	T644	GERRRRTLPQLPN	+	0.0169517	0.800819	2	1	1	6.73964e-09	17.855	17.6946	17.2175	17.6445	17.725	17.7154	18.3196	18.0937	17.8762	18.332	18.8968	18.2585
CNKR1_HUMAN	Q969H4	S300	PPQVLDSPHQRSP	+	0.0215151	0.800159	2	1	1	7.57607e-09	15.2244	15.8103	16.0009	16.104	16.2107	15.8427	16.1584	16.2048	16.5987	16.6436	17.2301	16.6841
NELFA_HUMAN	Q9H3P2	T227	APFRSPTAPSVFS	+	0.00137063	0.799854	1	1	1	0.867839	16.3461	16.0596	16.2049	15.959	15.9961	15.7187	16.7359	16.112	16.5759	16.6352	16.6448	16.7934
PHF1_HUMAN	O43189	S20	SLWDPASPAPTSG	+	0.00401606	0.799648	4	1	1	1.19598e-06	17.3088	16.5127	17.2324	17.9235	17.8817	18.1411	17.6496	17.6349	17.9443	18.5661	18.8921	18.8871
TBCD1_HUMAN	Q86TI0	S237	PMRKSFSQPGLRS	+	0.00473728	0.799595	1	1	1	1.61795e-05	14.7166	14.0461	14.1086	14.0479	14.4599	14.2777	14.7409	14.594	14.7545	14.9266	15.1851	15.0726
ANK3_HUMAN	Q12955	S4229	LDRLDDSPDQCRD	+	0.0186821	0.799386	1	1	1	9.54385e-09	13.8698	14.5664	13.5586	13.7555	13.4026	14.0697	14.5586	14.3029	14.2275	14.3837	14.5936	14.6487
GALT7_HUMAN	Q86SF2	S103	HHAGGDSQKDIMQ	+	0.0161513	0.798998	9	2	2	4.62138e-09	16.09	16.7328	15.9419	16.0863	16.4025	16.572	16.6758	16.4837	16.5405	16.8838	17.3564	17.2176
GORS1_HUMAN	Q9BQQ3	S241	GPTPEDSPSLETG	+	0.0151443	0.798235	1	1	1	1	13.5692	13.6532	14.0237	13.7782	14.3263	13.9667	14.6294	14.4381	14.4882	14.8628	14.6111	14.992
NUMA1_HUMAN	Q14980	S2047	QADRRQSMAFSIL	+	0.0034545	0.798201	2	1	1	1.21249e-06	16.2042	16.2867	15.3581	16.0464	16.4577	16.1477	16.4899	16.0337	15.955	17.0857	16.9656	16.9951
OSBP1_HUMAN	P22059	T377	NLGHKRTGSNISG	+	0.0343376	0.798032	1	1	1	1	15.5181	15.3682	14.8943	15.9516	15.5662	15.7905	15.7137	15.8039	15.7545	16.126	16.6972	16.8792
SOS1_HUMAN	Q07889	S1082	TASAPNSPRTPLT	+	0.0122131	0.797981	3	1	1	9.54375e-09	15.6796	15.7085	15.9727	15.9102	15.5296	16.0812	16.0683	16.0323	16.508	16.4955	16.6311	16.7884
SPTB2_HUMAN	Q01082	T2159:S2165:S2169	GATEQRTSSKESS,TSSKESSPIPSPT,ESSPIPSPTSDRK	+	0.00672364	0.797475	1	1	1	1	15.0769	14.9809	15.1132	15.1801	15.3758	15.0241	15.4681	15.7155	15.3153	15.7682	16.0422	16.162
CTRO_HUMAN	O14578	S2002	RLFEDSSRGRLPA	+	0.0472911	0.797363	1	1	1	0.600473	15.6351	15.6433	14.8064	15.4189	15.4806	15.0315	16.1126	16.397	16.0794	16.3287	16.3741	15.6203
NPM_HUMAN	P06748	S260	SIEKGGSLPKVEA	+	9.57825e-05	0.797079	7	2	2	7.29327e-09	19.7858	19.2623	19.6462	19.6739	19.6155	19.677	19.934	20.1507	19.9233	20.5411	20.4334	20.3831
KIF1C_HUMAN	O43896	S1092	RMRRQRSAPDLKE	+	0.0074514	0.796768	8	3	3	7.669e-09	20.1726	19.5249	19.3174	19.9888	19.95	19.5576	19.3347	20.2334	20.0093	20.5695	20.7866	20.5306
KIF14_HUMAN	Q15058	S298	SLPQLKSPAPSIL	+	0.0394769	0.796363	1	1	1	9.54391e-09	11.9141	13.0383	11.9492	12.7586	13.4204	12.7958	14.3334	14.0151	14.2479	14.0776	13.5505	13.7358
GARL3_HUMAN	Q5VVW2	S432	SDVLPESPKSARK	+	0.0161346	0.796078	1	1	1	8.76834e-09	14.8925	15.122	15.7523	15.8537	15.9741	16.123	16.2138	15.9355	16.284	16.5997	16.5933	17.146
NKD2_HUMAN	Q969F2	S223	AHVRRPSTDPQPC	+	0.0326797	0.79602	1	1	1	0.248309	12.7005	12.7828	13.7059	12.7203	12.5708	13.2191	14.157	13.9551	14.1963	13.421	13.549	13.9282
PHF2_HUMAN	O75151	S905	SDDAPYSPTARVG	+	0.000460593	0.795704	7	3	3	0.0233158	18.2313	18.0274	17.8222	18.0669	17.8785	17.9916	18.088	18.3054	18.2697	18.8087	18.843	18.6724
TEX2_HUMAN	Q8IWB9	T262:S266	TGGDSKTAPSSPL,SKTAPSSPLTSPS	+	0.0202434	0.79558	1	1	1	0.298573	15.6595	16.123	15.0281	15.4712	15.7259	15.5216	16.4251	15.9514	15.7219	16.7642	16.1456	16.1956
HIRP3_HUMAN	Q9BW71	S87	RPPTPCSDPERKR	+	0.00133006	0.795451	6	2	2	0.000635851	19.9818	20.0492	19.9138	19.6495	19.8817	19.6214	19.8865	19.9108	19.9815	20.6003	20.4093	20.5294
QSOX2_HUMAN	Q6ZRP7	S579	ADQGDSSEGGTLA	+	0.0378963	0.795297	1	1	1	1		14.2486	13.279	13.4894	13.3019	12.6866	14.1314	14.0996	14.1691	13.901	13.8234	14.1395
ROA1_HUMAN	P09651	Y341	GRSSGPYGGGGQY	+	0.00271598	0.795097	1	1	1	0.0130506	15.2332	15.273	14.7216	14.8737	15.0626	14.9886	15.1995	15.0533	15.0088	15.5875	15.7647	15.958
ARVC_HUMAN	O00192	S345:S348	LVRRSPSVDSARK,RSPSVDSARKEPR	+	0.0081416	0.794993	1	1	1	0.145393	15.4595	15.6323	15.3025	15.4136	15.7499	15.7085	15.2989	15.9948	15.5403	16.63	16.4251	16.2018
NAV1_HUMAN	Q8NEY1	T92	RKQKSLTNLSFLT	+	0.00456088	0.794943	1	1	1	1	12.6879	12.7949	13.2874	12.9499	12.9722	12.8015	13.8712	13.5072	13.2288	13.5327	13.6229	13.9528
WEE1_HUMAN	P30291	S139	FLGSSFSPVRCGG	+	0.0219106	0.794078	2	1	1	0.328922	15.1644	15.3149	15.3178	14.8051	15.2462	14.505	15.4024	15.1329	15.2918	15.7148	15.616	15.6076
RL12_HUMAN	P30050	S38	IGPLGLSPKKVGD	+	0.00876394	0.793979	3	1	1	7.22043e-09	18.5014	18.3397	18.2625	17.9397	18.408	18.1461	19.4	19.246	18.9317	19.0015	19.0991	18.7751
MAP1S_HUMAN	Q66K74	S766	PGSSNDSSARSQE	+	0.00232405	0.793901	3	1	1	1	15.5101	14.4351	14.7168	15.6959	15.5965	15.5791	15.2123	15.5871	15.4648	16.473	16.5733	16.207
F117A_HUMAN	Q9C073	S29	GLRRGCSPPAPAG	+	0.000640225	0.793814	7	2	2	8.01449e-09	19.1745	19.1064	19.1303	19.4179	19.674	19.5606	19.2264	19.8101	19.7474	20.3106	20.308	20.4154
LRWD1_HUMAN	Q9UFC0	S251:S259	SKRACASPSAQVE,SAQVEGSPVAGSD	+	0.00970212	0.793641	5	1	1	1.21104e-06	18.8337	18.9145	18.5206	18.4556	18.8406	18.4233	19.4923	19.2359	19.2748	19.4454	19.157	19.4981
CDC27_HUMAN	P30260	T430	NDSLEITKLDSSI	+	0.0321568	0.793542	1	1	1	1	12.7651	12.4452	12.6239	11.9561	12.7761	12.5348	13.7733	13.4739	13.6027	13.2001	13.1606	13.2869
BAZ1B_HUMAN	Q9UIG0	S158:S161	SDGACDSPSSDKE,ACDSPSSDKENSS	+	0.032321	0.793387	5	3	3	0.33634	19.1247	20.1801	19.2934	18.6666	19.3907	18.9527	20.3082	20.1676	19.9155	19.7649	19.5925	20.0329
CLAP1_HUMAN	Q7Z460	S1091:T1099	SNTSVGSPSNTIG,SNTIGRTPSRHTS	+	0.0443133	0.793311	2	1	1	0.0129509	13.766	14.2776	14.0239	13.6511	14.4041	14.0752	15.6828	15.1884	14.7464	15.1349	14.5612	14.8143
LIPA1_HUMAN	Q13136	S668	SRVGSGSLDNLGR	+	0.00298288	0.79272	2	1	1	1.20296e-06	17.4065	16.8086	17.0514	17.3707	17.5825	17.4807	17.7847	17.6492	17.6079	18.4807	18.1987	18.1327
LMO7_HUMAN	Q8WWI1	T956:S960	PNNVVSTPAPSPD,VSTPAPSPDASQL	+	0.0474217	0.792494	2	1	1	0.0233139	13.8538	14.3473	14.6498	14.449	15.1022	14.6659	14.5378	14.697	15.0909	15.1239	15.721	15.7497
CLAP1_HUMAN	Q7Z460	S246	NFDDEDSVDGNRP	+	0.0448643	0.792207	3	1	1	9.54346e-09	15.2275	15.4597	15.0958	14.687	15.514	15.0595	15.5698	15.6704	15.5696	15.6172	15.9506	16.0692
RETR2_HUMAN	Q8NC44	T279	DEPLAETESESEA	+	0.00894692	0.79188	1	1	1	0.865843	14.7904	13.8233	14.9104	14.5929	14.087	14.4148	14.6165	15.2419	15.3492	15.0048	15.2257	15.2398
P66A_HUMAN	Q86YP4	S100	SERRPPSPDVIVL	+	0.00361997	0.791819	2	1	1	8.06547e-09	17.8743	17.472	17.8688	17.4667	17.4628	17.7202	18.1623	18.2722	18.7247	18.1642	18.3605	18.5004
JCAD_HUMAN	Q9P266	S757	KGHRSLSPSSNSA	+	0.00461362	0.791475	4	1	1	0.00063669	19.8559	18.9379	19.6491	19.7936	19.3953	19.7828	20.2654	20.7418	20.853	20.5305	20.3782	20.4375
MTA3_HUMAN	Q9BTC8	S430	EEKLSPSPTTEDP	+	0.00555041	0.791065	4	2	2	0.00419149	18.0197	18.5057	18.1612	18.1559	18.6341	18.3651	18.867	18.8175	18.9065	19.218	19.0865	19.2238
WDR44_HUMAN	Q5JSH3	S561:S565	NTEGRVSPSPSQE,RVSPSPSQESLSS	+	0.045782	0.790389	2	1	1	0.00483197	14.8503	14.9024	15.6039	14.8988	15.5315	15.4478	16.0468	16.2796	16.1884	15.8161	15.9778	16.4554
LRWD1_HUMAN	Q9UFC0	S259	SAQVEGSPVAGSD	+	0.00715809	0.790351	2	2	2	9.54357e-09	15.8918	16.5418	16.3719	16.4246	16.7921	16.4956	17.2854	17.3153	17.3322	17.5558	17.1823	17.3452
EMSA1_HUMAN	Q6PJG2	T698	HRTLLRTNSAEVT	+	0.0121805	0.790239	2	1	1	1	15.3005	13.6806	14.8362	15.206	15.2219	14.9788	15.1189	15.4713	15.2986	15.7818	15.7428	16.2529
MYO5B_HUMAN	Q9ULV0	S1290	NINARSSWPNSEK	+	0.000119676	0.790061	1	1	1	0.33631	15.6902	15.6429	16.2705	15.5914	15.6611	15.5089	16.3266	16.2331	16.0531	16.4367	16.3421	16.3528
RGAP1_HUMAN	Q9H0H5	T272:S274	LEPRTETDSVGTP,PRTETDSVGTPQS	+	0.0040394	0.789952	1	1	1	1		12.4545	12.1642	11.5624	11.5751	11.9003	13.0894	12.691	12.9632	12.605	12.35	12.4525
SPD2A_HUMAN	Q5TCZ1	S547	ASESQDSPRKLKY	+	0.0116272	0.789932	3	1	1	6.16379e-08	13.0734	10.8226	13.0644	13.033	12.8884	12.5124	13.5247	13.7042	13.702	13.6708	13.7097	13.4231
TWF1_HUMAN	Q12792	S322	QHAHKQSFAKPKG	+	0.0362969	0.789732	1	1	1	6.2121e-09	14.6126	15.1596	14.4935	14.9972	14.7453	15.1208	14.2576	14.8102	14.7405	16.1714	15.3842	15.6769
SFR19_HUMAN	Q9H7N4	T989	PPPPALTPDSQTV	+	0.00139576	0.789424	2	1	1	0.000636172	17.417	17.713	17.9984	17.2533	17.4947	17.2126	18.4999	18.2342	18.3527	18.1971	18.0336	18.0981
ABLM1_HUMAN	O14639	S586	PDMKRRSSGREED	+	0.00504422	0.789321	15	5	5	0.0129507	18.337	18.3016	17.9371	18.2131	17.9412	18.2424	19.2307	19.1045	18.9568	18.8183	19.1292	18.8171
F117B_HUMAN	Q6P1L5	S273	SHKRSASWGSTDQ	+	0.00338899	0.789265	2	1	1	0.000636349	18.3623	18.2891	18.618	17.7632	18.0651	17.953	19.0185	18.7709	18.9217	18.8159	18.5344	18.799
STRN4_HUMAN	Q9NRL3	S342	RCTVDGSPHELES	+	0.0296248	0.788979	1	1	1	0.0129503	15.7549	15.4523	15.0058	15.122	15.1642	15.4525	15.8021	15.6185	15.8618	16.2984	16.1969	15.6103
MRTFA_HUMAN	Q969V6	T450:T456	FGSTGSTPPVSPT,TPPVSPTPSERSL	+	0.000403148	0.788727	1	1	1	0.867024	13.7861	13.6679	14.2728	13.9717	13.9142	13.8083	14.1884	14.2071	14.4114	14.689	14.7798	14.5916
RRP8_HUMAN	O43159	S104	KQGPPCSDSEEEV	+	0.00262034	0.787988	6	2	2	1.19813e-06	15.6593	15.8208	15.5517	15.7006	15.6789	15.4024	16.3998	16.3728	16.2371	16.3655	16.5085	16.272
CBARP_HUMAN	Q8N350	S133	STGRRVSFNEAAL	+	0.0198034	0.787886	2	2	2	6.21319e-09	14.771	13.0071	15.4368	15.2795	14.8989	14.7448	14.6085	14.9798	14.8117	15.7288	16.0141	15.544
SATB2_HUMAN	Q9UPW6	S587:S594	VLHRQQSQPAKES,QPAKESSPPREEA	+	0.00267005	0.787857	1	1	1	1	13.3611	13.6471	13.6508	13.775	14.0933	13.9468	14.9869	14.8873	14.5976	14.6357	14.6679	14.8749
SHB_HUMAN	Q15464	Y246	VTIADDYSDPFDA	+	0.0116765	0.787712	5	2	2	0.000637059	18.6063	18.9211	19.7519	18.2443	18.6856	18.3763	19.1833	19.0623	18.9765	19.351	18.9789	19.3395
ADDG_HUMAN	Q9UEY8	S402	EKPRHKSDVEIPA	+	0.00233411	0.787684	2	1	1	9.54322e-09	17.543	17.7539	17.1255	17.4247	17.5711	17.4619	17.6475	17.7101	17.7272	18.104	18.2491	18.4676
STX4_HUMAN	Q12846	S117	ADENYNSVNTRMR	+	0.000315857	0.787018	3	1	1	1.18248e-06	17.1364	17.1897	17.242	17.3741	17.1824	17.1771	17.9592	17.8317	18.0059	17.9912	18.0502	18.0532
CCD86_HUMAN	Q9H6F5	S80	QGAGLESPQGQPE	+	0.0204836	0.786903	2	1	1	6.79364e-09	15.4476	15.6983	15.7426	15.6501	15.5125	14.9719	16.3691	16.4224	16.2884	16.1076	16.1365	16.2512
NCOA7_HUMAN	Q8NI08	T210	ERVLSSTSEEDEP	+	0.0142614	0.786878	2	1	1	1	15.0785	15.9118	15.0905	15.6422	15.0697	15.2214	15.5684	15.9402	15.697	15.9385	16.2064	16.149
IF2B2_HUMAN	Q9Y6M1	S11	LYIGNLSPAVTAD	+	0.0296076	0.786586	2	1	1	8.587e-09	13.1246	13.5227	14.1423	14.0636	13.5036	14.0207	13.6039	13.6918	14.2382	14.6475	14.3816	14.9186
XRN2_HUMAN	Q9H0D6	S470	MRMQNNSSPSISP	+	0.0437213	0.786486	3	1	1	1	18.1259	17.3319	16.8425	17.6248	16.7736	17.1597	16.8284	17.5598	17.6583	18.1164	18.0494	17.7518
ANO6_HUMAN	Q4KMQ2	S256	CKFRRQSEDPSCP	+	0.000557011	0.786346	2	1	1	9.54317e-09	14.5993	14.48	14.6671	14.6773	14.9275	14.7388	14.5026	14.8737	14.9243	15.591	15.5881	15.5233
AT2B1_HUMAN	P20020	S338	EMQPLKSEEGGDG	+	0.00752647	0.786165	1	1	1	8.16084e-09	13.7453	12.7042	13.4118	13.6121	13.8021	13.5734	14.6735	14.3339	14.8354	14.6534	14.1791	14.5136
RFIP2_HUMAN	Q7L804	S277	PHRRTLSFDTSKM	+	0.0299965	0.786093	3	2	2	1.19607e-06	16.9138	16.6627	15.808	16.5827	16.7709	16.0333	17.2182	17.3549	17.0304	17.394	17.2632	17.088
AHNK_HUMAN	Q09666	S5782	PRHRSNSFSDERE	+	0.00670338	0.786089	8	3	3	1.17392e-06	19.5092	19.2801	20.2822	19.7024	19.8923	19.9566	20.0589	20.2455	20.3323	20.6342	20.4093	20.8661
APC_HUMAN	P25054	S959	KLEYKRSSNDSLN	+	0.0238961	0.785836	2	1	1	0.245926	14.2642	13.133	14.7051	14.3749	14.3064	14.8884	14.7311	15.5804	14.8179	15.5518	15.2324	15.143
HS12A_HUMAN	O43301	S632	LDLTGTSGTAVPA	+	0.0167485	0.785542	1	1	1	0.166433	14.1057	14.7563	14.1754	14.2614	13.9384	14.5272	14.6561	14.6829	14.8349	15.0062	15.215	14.8625
KI20B_HUMAN	Q96Q89	S1742	FLQHSPSILQSKA	+	0.0122194	0.785131	1	1	1	0.867583	15.6925	16.0621	15.7056	16.0921	16.1518	15.834	17.56	17.0014	16.7489	17.1126	16.6241	16.6966
SLAI2_HUMAN	Q9P270	S147	PMQKSVSPLVWCR	+	0.0222235	0.784656	1	1	1	1.16133e-06	13.418	13.7423	13.9379	14.9513	14.2934	14.5168	14.1516	15.3502	15.5484	15.4228	15.5093	15.1833
FARP1_HUMAN	Q9Y4F1	S424:S427	SAGEPGSHPSPAP,EPGSHPSPAPRRS	+	0.00409097	0.784186	2	1	1	9.54348e-09	15.1223	15.447	14.813	15.3045	15.4732	15.0315	15.5707	15.953	15.8702	16.0462	16.1126	16.0029
WDR62_HUMAN	O43379	S1101	STQFLSSLQKASR	+	0.0348786	0.78403	1	1	1	0.012951	12.6596	12.0147	12.6283	12.0268	12.7781	12.6244	14.2637	13.7326	13.6652	13.3318	13.0641	13.3855
SCML2_HUMAN	Q9UQR0	T503	KRSPQQTVPYVVP	+	0.00104623	0.783917	1	1	1	1	16.3186	15.5621	16.1165	16.4834	16.2857	16.4617	16.3512	16.9453	17.1758	17.0632	17.2311	17.2884
SMAG1_HUMAN	Q9UPU9	S420	PIKAYSSPSTTPE	+	0.00361853	0.783508	3	1	1	0.0233126	18.3511	17.7896	17.8667	18.2257	18.0424	18.0312	18.9158	19.0541	19.2489	18.8303	18.7221	19.0974
NOL8_HUMAN	Q76FK4	S890	RFLETDSEEEQEE	+	0.0423621	0.783501	1	1	1	0.338727	16.0776	15.7351	15.8778	15.8045	15.0096	15.7095	16.4413	15.7356	16.337	16.1407	16.2803	16.4531
SLK_HUMAN	Q9H2G2	S1094	KSLRINSTATPDQ	+	0.0320507	0.783446	1	1	1	1	12.1834	13.3067	13.2191	12.8626	12.6013	12.8041	13.54	13.511	13.7138	13.685	13.8436	13.0898
APC_HUMAN	P25054	S1436	TMPPSRSKTPPPP	+	0.0013548	0.783433	3	2	2	0.217255	17.8774	18.4172	18.3352	18.2915	18.5083	18.4624	18.6618	18.718	18.7373	19.3412	19.0912	19.1802
TENS3_HUMAN	Q68CZ2	T692	PSPGSPTLDIDQS	+	0.0476559	0.783215	1	1	1	1	12.9127	12.6357	12.4297	12.8408	12.6454	12.4049	13.4224	13.5232	13.8564	13.1427	13.1911	13.9069
TPX2_HUMAN	Q9ULW0	T338	EDFHKRTPNRYHL	+	0.0388825	0.782896	2	1	1	9.26616e-09	16.6532	17.0625	17.0326	16.6565	16.9864	16.2684	18.6686	18.1742	17.8536	17.5572	17.5908	17.1119
SMTN_HUMAN	P53814	S729	DREDQASPRAGSL	+	0.0180927	0.782804	2	2	2	9.54344e-09	17.0284	16.8466	16.9408	16.8229	17.315	16.9224	18.2888	17.6206	17.662	18.0637	17.7391	17.6059
TTYH2_HUMAN	Q9BSA4	S504	PLIGRASPPPTYS	+	0.0149926	0.782737	6	2	2	1.53599e-06	19.2005	18.5008	19.1821	19.0843	19.0017	19.4241	19.5429	20.0855	20.2031	19.6705	20.0845	20.1032
RRP12_HUMAN	Q5JTH9	S66	NELQSGSLRLGKS	+	0.0410077	0.782718	1	1	1	0.402908	16.0984	16.3678	16.1407	15.7095	16.1301	16.0634	16.1886	16.2153	16.2208	16.749	16.3551	17.1471
ICE1_HUMAN	Q9Y2F5	S1692	EDPRRASPPDPSP	+	0.000130131	0.782683	4	1	1	8.40829e-09	17.664	17.4052	17.6706	17.6145	17.5866	17.5065	18.4056	18.2982	18.4358	18.272	18.4194	18.3643
FA83G_HUMAN	A6ND36	S634	PLRRRHSEQVANG	+	0.00429005	0.782528	10	4	4	6.43222e-09	16.0622	16.6997	15.9201	15.9646	16.3319	16.3363	16.0856	16.7944	16.4217	16.9827	17.09	16.9078
OSMR_HUMAN	Q99650	S826	FLGTRKSLTETEL	+	0.0273175	0.782441	7	2	2	1	15.9949	15.3932	16.4251	16.608	16.2613	16.7076	16.1579	16.5186	16.6327	16.9354	17.4981	17.4907
PKP2_HUMAN	Q99959	S155	EISPDSSPERAHY	+	0.0199613	0.782223	1	1	1	0.559166	16.6329	16.6986	17.5398	16.3605	16.5299	16.4406	17.8663	17.8718	18.1476	16.8928	17.1919	17.5929
ACD_HUMAN	Q96AP0	S349	SCTPSLSPRSHVP	+	0.0418906	0.782032	2	1	1	0.0233129	15.6192	15.8899	16.286	15.8623	15.8212	15.0783	15.9816	16.2635	16.565	16.2292	16.4728	16.4059
USP9X_HUMAN	Q93008	S2563	EGSEEVSPPQTKD	+	0.0134386	0.781821	5	2	2	9.54323e-09	16.6203	15.893	16.5581	16.5004	16.8148	16.9249	17.1913	17.3255	17.1273	17.4394	17.7929	17.3533
ICAL_HUMAN	P20810	S440	VEALADSLGKKEA	+	0.0472183	0.781748	2	1	1	7.54884e-09	15.8101	15.2243	16.3865	15.5569	15.8668	16.1021	16.0913	16.4178	16.7157	16.5446	16.2772	17.0493
JCAD_HUMAN	Q9P266	S1235	SEKRLRSPSKVIE	+	0.0177362	0.781678	3	1	1	0.000637137	17.2017	16.8711	16.8669	17.2084	17.0127	16.6622	18.2686	18.019	18.0267	17.9649	17.5437	17.7197
BRSK2_HUMAN	Q8IWQ3	S427	STSPLSSPRVTPH	+	0.00856362	0.781658	1	1	1	0.00860896	14.7626	14.847	15.2412	14.4441	14.9415	14.6981	16.1865	15.6515	15.6948	15.3253	15.5638	15.5396
CLN6_HUMAN	Q9NWW5	S23	GAQLGASFLQARH	+	0.00763	0.78156	1	1	1	9.54403e-09	14.0808		13.6377	12.6575	12.7389	12.9717	13.6649	13.0202	13.7247	13.5661	13.5757
FBSL_HUMAN	Q9HCM7	S1017	PPGPPRSRTTPLG	+	0.0135973	0.781426	1	1	1	0.326621	15.9951	16.4573	15.512	15.1706	15.5363	15.527	16.4902	15.7924	15.2717	16.4169	16.2298	15.9315
KLC3_HUMAN	Q6P597	S173	SPPRRDSLASLFP	+	0.0113695	0.781003	4	2	2	9.54341e-09	17.3499	16.5104	18.7059	18.9913	19.1863	19.1353	18.9292	18.8903	18.964	19.7725	19.6711	20.2123
LRIF1_HUMAN	Q5T3J3	T732	EDIFPVTPPELEE	+	0.011082	0.780874	4	1	1	9.54382e-09	16.4295	16.2165	16.367	16.1928	16.0792	16.5045	16.713	17.0625	16.9089	16.9328	17.279	16.9074
CELF1_HUMAN	Q92879	S178	QTMEGCSSPMVVK	+	0.00977278	0.780847	2	1	1	0.626469	15.0219	14.5587	15.2756	14.9271	15.1904	14.8083	15.2785	15.0101	15.6441	15.583	15.6863	15.999
RBM14_HUMAN	Q96PK6	S220	RSPLRRSPPRASY	+	0.0458731	0.780724	8	3	3	4.40306e-06	17.8124	17.115	16.4786	17.9808	18.1941	17.5895	16.4201	17.6983	17.9255	18.6176	19.0966	18.3924
TPX2_HUMAN	Q9ULW0	S738	PLTVPVSPKFSTR	+	0.0208946	0.780643	7	1	1	9.12764e-09	19.1748	19.5694	19.2561	19.0033	19.5444	18.9944	20.7919	20.2632	20.1724	20.1683	19.9073	19.8084
ERC6L_HUMAN	Q2NKX8	S807	DGKGTGSADSIAT	+	0.0111354	0.780492	1	1	1	1	16.9023	17.6994	17.3755	17.0946	17.6479	17.2414	19.1155	18.2436	18.3105	18.181	17.9971	18.1474
ZN296_HUMAN	Q8WUU4	S52	PRLGPFSPKEVSS	+	0.0487283	0.780456	1	1	1	9.54239e-09	14.7035	14.7956	15.1163	14.924	14.8252	14.0657	15.8382	15.0543	15.1962	15.2992	15.3469	15.5102
CTRO_HUMAN	O14578	S1971	ELRRDKSPGRPLE	+	0.0455994	0.779718	7	2	2	8.72247e-09	17.8303	18.6127	17.8002	18.0052	18.558	18.004	19.3943	19.3375	18.9035	19.3683	18.7783	18.7598
GOLP3_HUMAN	Q9H4A6	S42	SEDDAQSRRDEQD	+	0.00696315	0.7796	2	1	1	8.69858e-09	13.5727	14.4641	14.5907	13.7089	13.964	14.0723	14.8621	14.725	14.4496	14.8584	14.49	14.7356
JCAD_HUMAN	Q9P266	S237:S255	SLPRVLSPESLSC,PLNERHSPKMPPY	+	0.00519112	0.779585	3	1	1	9.54365e-09	15.5939	15.9566	15.8794	16.0761	16.1591	15.7264	16.4715	16.488	16.6004	16.703	16.7384	16.8589
MCM7_HUMAN	P33993	S500	RYNPRRSLEQNIQ	+	0.0406879	0.779515	3	2	2	6.19801e-09	15.1181	14.633	15.0674	14.7548	15.0212	14.1614	15.8581	15.9112	15.8259	15.3329	15.5421	15.4011
PAR14_HUMAN	Q460N5	S1411	LGFSKQSPQKKNH	+	0.0279983	0.77939	2	1	1	9.5432e-09	15.9947	16.2888	15.8063	16.1146	16.4027	16.0764	17.0616	16.6282	15.8613	17.3812	16.6972	16.8535
RBM34_HUMAN	P42696	T91	NEEEESTSQIERP	+	0.00559774	0.77892	1	1	1	0.84254	17.063	16.6693	16.7117	16.5394	16.8817	16.4669	16.4567	17.0174	16.8266	17.3661	17.5362	17.3225
SRBS1_HUMAN	Q9BX66	S350	TQEKPTSPGKAIE	+	0.0253698	0.778756	1	1	1	0.0302428	17.0403	17.5287	17.8675	17.6242	18.2898	18.1347	18.5112	18.5035	18.6513	18.7492	18.6523	18.9835
YAF2_HUMAN	Q8IY57	S166:S173	RGMSRSSSPRGEA,SPRGEASSLNGES	+	0.00332978	0.77874	1	1	1	1	13.1317	12.4302	12.0173	13.3054	12.9761	13.0403	12.4473	13.394	13.2585	13.9317	13.7429	13.9834
ATN1_HUMAN	P54259	S79	SEEISESESEETN	+	0.000490991	0.778594	2	2	2	0.000987455	15.4922	15.555	15.5316	15.781	15.5695	15.7351	15.7028	16.0597	15.7568	16.5332	16.4882	16.4001
ASAP2_HUMAN	O43150	S821	GSRQRSSSDPPAV	+	0.0271198	0.778563	3	1	1	1	18.4819	18.5887	18.5841	18.7186	18.3692	18.4418	19.1854	19.4596	19.7098	18.8871	19.4452	19.5331
ACINU_HUMAN	Q9UKV3	S400	EDRKKASLVALPE	+	0.0308495	0.778534	2	1	1	9.54324e-09	16.4834	16.5862	15.9925	16.1612	16.8704	16.1696	17.1493	17.3304	17.1101	17.2102	17.1013	17.2254
DICER_HUMAN	Q9UPY3	S643	YCARLPSDPFTHL	+	0.0149414	0.778519	1	1	1	9.54395e-09	15.2268	15.2611	15.5114	15.0889	15.4413	15.5112	15.2505	15.5954	16.241	15.9354	16.0471	16.3945
YBOX3_HUMAN	P16989	S203	EEEGSGSSEGFDP	+	0.0318091	0.778373	2	1	1	0.354527	15.5523	14.8235	15.5703	15.5394	15.0249	15.0015	15.8509	15.9402	15.9097	16.2865	15.8751	15.7393
ITB4_HUMAN	P16144	S1209	GEGPYSSLVSCRT	+	0.00134911	0.778151	1	1	1	0.36497	14.1458	13.8688	14.1435	13.7456	13.7013	13.5298	14.1434	14.3057	14.4432	14.4766	14.5376	14.2968
KMT2D_HUMAN	O14686	S609	FEESPLSPPPEES	+	0.0415438	0.778109	1	1	1	0.0581995	11.0087	11.1494	11.3918	11.1475	11.5529	11.0391	12.3376	11.9713	12.145	12.0709	12.3653	11.6378
IF4B_HUMAN	P23588	S219	PRRGDDSFGDKYR	+	0.013886	0.777957	4	1	1	8.70564e-09	18.4562	19.181	18.3541	18.3598	18.7169	18.7364	19.9291	19.7515	19.6628	19.5864	19.4462	19.1143
DTL_HUMAN	Q9NZJ0	S490	GSVSSVSPKPPSS	+	0.034419	0.777829	2	1	1	9.54416e-09	18.6967	19.1117	18.435	18.2296	18.9726	18.2833	20.0082	19.304	18.8497	19.2957	19.3641	19.1592
HERC6_HUMAN	Q8IVU3	T17:S35:S46	ELQRRRTAGSPGA,ASGERHSLLLLTN,TNHRVLSCGDNSR	+	0.0407885	0.777779	1	1	1	1	13.4174	13.6388	13.2922	12.3548		12.4649	12.6061	13.9551	13.3719	13.4244	13.284	12.8544
DLGP5_HUMAN	Q15398	T329	YQVTPMTPRSANA	+	0.00135347	0.777708	2	1	1	0.000635909	15.7789	15.5783	15.1036	15.0446	15.1403	15.2622	16.4448	16.0496	15.6071	15.884	16.0723	15.824
XRN2_HUMAN	Q9H0D6	S485	SFTSDGSPSPLGG	+	0.0035796	0.777699	10	2	2	0.0129509	19.0346	18.8333	18.6394	19.0361	18.8978	18.6752	19.1556	19.5054	19.4076	19.5222	19.6525	19.7675
RELL1_HUMAN	Q8IUW5	S157	TPSTPGSPPVSPG	+	0.043943	0.777643	3	1	1	0.630716	16.5019	15.1296	17.0539	16.243	16.6544	17.0567	16.8521	17.1352	16.8041	17.2279	17.6683	17.3908
CE030_HUMAN	Q96GV9	S25	PGAEANSPGKAEA	+	0.000487949	0.777573	1	1	1	7.94717e-09	13.9319	14.4075	13.9353	14.1742	14.4114	14.2412	15.552	14.8814	14.7963	15.1025	15.0187	15.0383
PI4KB_HUMAN	Q9UBF8	S277	THQRSKSDATASI	+	0.00975943	0.777555	3	2	2	0.00455574	19.5233	19.449	18.9538	19.4099	19.4813	19.0133	19.7178	19.5433	19.5921	20.2223	20.081	19.9339
PHLP1_HUMAN	O60346	S411	PLPQTASSPQPQQ	+	0.0057601	0.777533	1	1	1	0.336316	15.1882	16.2955	17.0235	16.7599	17.0207	17.1775	16.8777	16.8421	16.5301	17.8074	17.6126	17.8707
E41L5_HUMAN	Q9HCM4	S550	LNNVIESPGLNVM	+	0.00291685	0.777386	1	1	1	5.2034e-09	13.6517		14.3345	13.9771	14.3088	13.9989	14.4879	14.8943	14.5851	14.9147	14.937	14.7654
LMNA_HUMAN	P02545	S66	RLRITESEEVVSR	+	0.0445961	0.777288	1	1	1	9.5441e-09	15.7781	15.9572	15.9152	15.4105	14.7681	14.597	14.9641	15.3881	15.4055	15.5053	15.8645	15.7376
ELF1_HUMAN	P32519	S163	QEKYADSPGASSP	+	0.0232721	0.777064	2	1	1	1.19057e-06	16.6905	16.4723	16.9548	16.9169	16.7758	16.7609	16.6966	16.9247	16.9251	17.2818	17.5049	17.9981
TSC2_HUMAN	P49815	S960	KQGLNNSPPVKEF	+	0.0204656	0.776895	1	1	1	9.54231e-09	16.4951	16.9501	16.6364	16.2789	16.8358	16.9125	17.2356	17.2984	17.3332	17.4065	17.5739	17.3776
SCRIB_HUMAN	Q14160	S1306	SGQQPPSPPSPDE	+	0.0243518	0.776624	3	1	1	0.00283343	17.159	16.8759	17.5138	17.0474	16.6168	17.2493	17.0158	17.3134	16.9971	17.5378	17.7622	17.9433
RPGP2_HUMAN	Q684P5	S507	IRVRSHSMETMVG	+	0.000455245	0.776542	10	3	3	0.0131861	17.9462	17.7602	17.7974	18.1987	18.2358	18.1532	18.3321	18.3968	18.3733	19.0415	19.0425	18.8333
SET1A_HUMAN	O15047	S1171	RKTVSFSAIEVVP	+	0.034583	0.776467	1	1	1	1	14.6611	14.0145	13.6382	15.5968	15.3347	14.7834	15.1737	14.7021	14.1646	16.1269	15.9321	15.9853
HMGB1_HUMAN	P09429	S100	APKRPPSAFFLFC	+	0.0266325	0.776429	2	1	1	7.85348e-09	16.4521	15.6253	16.61	15.8563	15.94	16.2461	16.1329	16.2863	16.9501	16.6925	17.1632	16.5159
3MG_HUMAN	P29372	S78	RSIYFSSPKGHLT	+	0.0448583	0.776296	1	1	1	9.544e-09	15.3491	15.3732	15.451	15.2882	15.6335	14.7907	16.8823	16.3758	16.2048	16.2166	15.8282	15.9966
CKLF4_HUMAN	Q8IZR5	S194	IRARTESRDVDSR	+	0.0420821	0.776156	4	2	2	0.00435929	17.0064	17.3334	17.3645	16.6457	17.346	17.4517	18.309	17.8797	17.9135	18.0623	17.8118	17.8979
RFIP5_HUMAN	Q9BXF6	S188	MKDKPRSPFSKIR	+	0.0146914	0.775755	4	1	1	9.54392e-09	18.8119	19.5212	18.8932	19.3831	19.6003	19.7035	20.0103	19.9387	19.9738	20.652	20.1036	20.2584
TBA1A_HUMAN	Q71U36	S48	IGGGDDSFNTFFS	+	0.0112301	0.775674	2	1	0	9.54401e-09	16.5588	16.9338	16.5704	16.328	16.303	16.1099	18.6391	17.5467	17.3233	17.2151	16.7049	17.1479
TBA1B_HUMAN	P68363	S48	IGGGDDSFNTFFS	+	0.0112301	0.775674	2	1	0	9.54401e-09	16.5588	16.9338	16.5704	16.328	16.303	16.1099	18.6391	17.5467	17.3233	17.2151	16.7049	17.1479
TBA1C_HUMAN	Q9BQE3	S48	IGGGDDSFNTFFS	+	0.0112301	0.775674	2	1	0	9.54401e-09	16.5588	16.9338	16.5704	16.328	16.303	16.1099	18.6391	17.5467	17.3233	17.2151	16.7049	17.1479
TBA3D_HUMAN,TBA3C_HUMAN	P0DPH8,P0DPH7	S48	IGGGDDSFNTFFS	+	0.0112301	0.775674	2	1	0	9.54401e-09	16.5588	16.9338	16.5704	16.328	16.303	16.1099	18.6391	17.5467	17.3233	17.2151	16.7049	17.1479
TBA3E_HUMAN	Q6PEY2	S48	IGGGDDSFNTFFS	+	0.0112301	0.775674	2	1	0	9.54401e-09	16.5588	16.9338	16.5704	16.328	16.303	16.1099	18.6391	17.5467	17.3233	17.2151	16.7049	17.1479
CDCA3_HUMAN	Q99618	S199	SKVLGRSPLTILQ	+	0.0259978	0.775474	1	1	1	0.00063717	12.7777	13.0362	12.5164	12.9171	13.0325	12.3697	13.7422	13.5449	13.4678	13.7347	13.4566	13.4545
PKD2_HUMAN	Q13563	S166	QGPPCPSPVGGGD	+	0.0151061	0.775118	1	1	1	7.47947e-09	13.3001	13.3086	13.2458	13.3124	13.7543	13.1889	13.5949	13.5705	13.6177	14.0589	14.1815	14.3406
LST2_HUMAN	Q9HCC9	S586	RLREKCSPGGVIG	+	0.0111784	0.774801	3	2	2	7.68541e-09	15.646	16.1498	16.0877	16.6417	16.8341	16.7395	17.0262	16.9537	17.1528	17.1981	17.7537	17.588
LNP_HUMAN	Q9C0E8	T213	PPERTVTPALSSN	+	0.0100932	0.774589	2	1	1	0.000636527	15.1958	15.3132	14.9677	14.9813	14.931	14.5697	15.6953	15.3881	15.451	15.649	15.7608	15.3959
TIF1A_HUMAN	O15164	T101	MLGSAETPPPVPA	+	0.0216921	0.774443	1	1	1	0.498376	13.6032	12.5749	13.2123	12.9971	12.9325	13.4136	13.7137	13.5544	13.7899	14.1265	13.6145	13.9256
MCM3_HUMAN	P25205	S672:T674	KRSEDESETEDEE,SEDESETEDEEEK	+	0.00416356	0.774108	72	4	4	9.54327e-09	22.9439	23.2804	22.8941	22.6765	23.0563	22.679	23.635	23.6876	23.3987	23.6428	23.5766	23.5147
I2BP1_HUMAN	Q8IU81	S186	TLAPGLSPARPLF	+	0.0394251	0.774029	6	2	2	8.87697e-09	17.8533	18.0457	17.5908	17.617	17.8662	17.4385	19.0414	18.6907	18.7076	18.786	18.4488	18.009
MICA3_HUMAN	Q7RTP6	S1134	ELELRVSEDEEKL	+	0.000159525	0.773811	2	1	1	7.86619e-09	16.4151	16.3217	16.5389	16.0173	16.0441	16.1868	17.0388	17.1589	17.1124	16.8503	16.8267	16.8927
NOLC1_HUMAN	Q14978	T395	NKPAVTTKSPAVK	+	0.00737094	0.773607	1	1	1	1	16.1835	16.1094	15.167	15.6366	15.5965	15.5959	15.9324	16.4061	16.3439	16.5901	16.4762	16.0835
XRN2_HUMAN	Q9H0D6	S499	KRKAEDSDSEPEP	+	0.00124477	0.773102	16	3	3	9.5442e-09	18.9847	18.7509	18.8554	18.7427	18.7878	18.5151	18.9763	19.4378	19.3934	19.3722	19.4714	19.5214
U2AFL_HUMAN	Q15695	S389	RGRRNPSPDHTYK	+	0.00229007	0.772961	5	3	3	9.54254e-09	16.8497	16.8729	16.6575	16.6445	16.7263	16.8705	16.6924	17.5284	17.112	17.631	17.5876	17.3416
AKP13_HUMAN	Q12802	S2703	IPSFFPSPEEPPS	+	0.00982898	0.772931	1	1	1	0.00488508	12.9191	12.3988	13.1911	13.0542	12.8626	13.2113	13.1263	13.7734	13.9645	13.6973	13.6682	14.0815
PKHA7_HUMAN	Q6IQ23	S986	ELRSYVSEPELAT	+	0.0418719	0.772832	5	1	1	0.010579	14.6064	14.478	13.4279	14.3463	14.7019	14.0316	14.6263	14.8538	14.8166	15.1369	15.4358	14.8256
PDE4A_HUMAN	P27815	S152	FLYRSDSDYDMSP	+	0.0207905	0.772121	1	1	1	0.434575	15.4595	14.8021	15.0608	14.9378	15.0184	14.6258	15.1304	15.0581	14.8703	15.8125	15.7945	15.2914
SRS10_HUMAN	O75494	S156:S160	TGRPRRSRSHSDN,RRSRSHSDNDRFK	+	0.00413951	0.771749	1	1	1	0.437783	13.3577	14.1001	13.3619	13.328	13.479	13.5998	13.4999	13.7343	13.2192	14.1561	14.4488	14.1171
RGAP1_HUMAN	Q9H0H5	S628	QGNFFASPMLK--	+	0.013338	0.771712	6	1	1	5.82748e-09	18.7188	18.6277	18.4872	18.5842	18.7728	18.3323	19.9661	19.4788	19.4062	19.5006	19.4259	19.078
ITPI2_HUMAN	P28290	S352	IMKKKESSSMLAT	+	0.0484816	0.771578	2	1	1	0.0129501	16.4111	16.8973	17.4732	15.7662	16.5434	16.0079	17.3558	17.671	17.2874	17.0698	16.5793	16.9831
ILF2_HUMAN	Q12905	S385	QGEEEESMETQE-	+	0.0456149	0.771446	10	2	2	0.00178794	15.1991	15.5407	16.0782	15.3007	15.5632	15.349	16.0444	15.961	16.1715	15.8137	16.0414	16.6721
PRC1_HUMAN	O43663	S265	AVATIMSGSKAKV	+	0.0014727	0.769546	1	1	1	0.0233128	14.5173	14.1088	14.368	14.0971	14.3664	14.295	15.6888	15.1919	15.5481	14.9129	15.0472	15.1072
F122A_HUMAN	Q96E09	S270	TTDSPVSPAQAAS	+	0.0138585	0.769431	5	1	1	0.000637235	16.3773	16.5212	16.3599	16.7438	16.2983	16.2841	16.5924	16.8397	17.3091	17.0016	17.3195	17.3135
RAI14_HUMAN	Q9P0K7	S290	QLSDVSSPRSITS	+	0.00571692	0.769382	2	1	1	0.000135207	16.1337	16.1043	16.3256	15.8852	15.9599	15.971	16.3226	16.5107	16.2885	16.4718	16.9566	16.6959
NPL4_HUMAN	Q8TAT6	S63	TASSNKSLNLLKI	+	0.00232356	0.76919	2	2	2	1.15665e-06	17.3706	17.2901	16.8764	17.3552	17.4175	17.2342	17.1691	17.3608	17.2481	18.2426	17.9158	18.1562
INCE_HUMAN	Q9NQS7	T239	VSSLMATPQDPKG	+	0.0304245	0.769069	7	2	2	9.54241e-09	16.6726	17.4655	16.6528	16.5202	17.1807	16.6213	18.5512	17.9286	17.611	17.7603	17.4867	17.3823
BPTF_HUMAN	Q12830	S2098	LTTKVGSPATVTF	+	0.00502782	0.769024	2	1	1	1.14921e-06	16.6794	16.6658	17.3366	16.4864	16.7641	16.8772	17.2908	17.755	17.7052	17.4172	17.6252	17.3924
DEPD5_HUMAN	O75140	S831	AVPPPLSSSPLYS	+	0.00787567	0.768976	2	1	1	1	16.8702	15.9315	16.7165	17.4865	17.3828	17.6366	17.6948	17.6744	17.8194	18.0255	18.2863	18.501
RBM22_HUMAN	Q9NW64	S142	MLGKATSTSDMLL	+	0.018494	0.768696	1	1	1	1	16.1928	15.7169	16.0054	15.9247	15.4607	15.5956	16.3275	16.3853	16.5274	16.5477	16.1399	16.5996
WDR7_HUMAN	Q9Y4E6	S935	LSKARGSPPTSSN	+	0.000330762	0.768559	5	2	2	0.000390374	18.07	18.4638	18.2151	18.6252	18.8229	18.707	18.9223	19.014	18.9735	19.55	19.4806	19.4302
ZN579_HUMAN	Q8NAF0	S67	RHRLSHSGLRPHA	+	0.00631622	0.767265	1	1	1	1	16.3177	16.1052	15.8588	15.8857	15.8075	15.9367	16.6675	16.2048	16.1803	16.9051	16.607	16.4196
FEN1_HUMAN	P39748	S352	VTGSLSSAKRKEP	+	0.0221564	0.767073	1	1	1	0.0571423	14.0966	13.3102	12.1638	13.8333	13.4672	13.3016	13.5189	13.9465	14.0512	14.224	14.1041	14.5752
AAKB2_HUMAN	O43741	S184	CRDLSSSPPGPYG	+	0.0187238	0.767049	7	1	1	0.0129508	18.7021	17.1936	18.7848	18.9827	18.4251	18.4494	16.9093	18.9915	19.3851	19.2311	19.522	19.4053
OFD1_HUMAN	O75665	S735	TSSRRLSSTPLPK	+	0.0276001	0.766967	1	1	1	0.0123319	18.6474	18.1418	18.4534	18.8818	18.3811	18.5104	19.0273	18.9262	19.0348	19.1104	19.6825	19.2813
MARE2_HUMAN	Q15555	S222	STPSRPSSAKRAS	+	0.0125719	0.766796	1	1	1	0.783755	15.2432	15.6401	15.5246	15.5578	16.0765	15.982	16.0219	15.9582	16.0589	16.792	16.5966	16.5281
YAF2_HUMAN	Q8IY57	S167	GMSRSSSPRGEAS	+	0.0471391	0.766732	1	1	1	1	12.682	11.0252	12.0165	13.0334	12.2643	12.5823	11.2906	12.6886	12.1411	13.3108	13.6898	13.1796
DAPK2_HUMAN	Q9UIK4	S349	DLRNCESDTEEDI	+	0.00945468	0.766591	7	3	3	9.54302e-09	16.01	15.1619	15.2331	16.2129	16.3046	16.685	15.9243	16.528	16.5926	17.0935	17.3217	17.087
ITPI2_HUMAN	P28290	S270	PLQRIGSMSSVTS	+	0.0275445	0.76659	7	2	2	0.000636163	18.5154	18.6238	19.4185	18.4114	18.1307	18.1962	18.6333	18.8637	19.0887	18.6617	18.9894	19.3869
DTNA_HUMAN	Q9Y4J8	T504	EQASQPTPEKAQQ	+	0.0304137	0.766529	1	1	0	0.866695		13.2485	12.6733	13.8354	13.0947	13.3342	13.5252	13.4842	13.459	14.2462	14.2934	14.0243
DTNB_HUMAN	O60941	T468	EQASQPTPEKAQQ	+	0.0304137	0.766529	1	1	0	0.866695		13.2485	12.6733	13.8354	13.0947	13.3342	13.5252	13.4842	13.459	14.2462	14.2934	14.0243
KI67_HUMAN	P46013	S130	VSRSSFSSDPDEK	+	0.000457944	0.766502	1	1	1	0.238265	15.2983	16.0985	15.5742	15.5356	15.6914	15.4607	16.4876	17.0409	16.8854	16.3657	16.3425	16.2792
KLC2_HUMAN	Q9H0B6	S608:S611	SDSRTLSSSSMDL,RTLSSSSMDLSRR	+	0.00332567	0.766335	2	1	1	0.526984	15.2763	14.776	15.5381	15.6916	15.694	15.3929	15.8164	15.35	15.6804	16.4255	16.2179	16.4343
RN139_HUMAN	Q8WU17	S625	REAAAESDRELNE	+	0.0456572	0.76614	1	1	1	8.03353e-09	13.0103	13.6582	13.8185	13.0028	13.7546	13.6133	13.7435	13.8055	14.089	14.2047	13.9987	14.4657
NCOA3_HUMAN	Q9Y6Q9	S551	GPKLDNSPNMNIT	+	0.0294904	0.76563	2	1	1	8.45874e-09	16.7233	16.4825	17.2294	15.9507	16.3736	16.1908	17.7642	17.0989	17.1724	17.1933	16.5528	17.0658
FAN1_HUMAN	Q9Y2M0	S126	EVKQKISPYFKSN	+	0.000373216	0.765314	1	1	1	0.0129503	15.9352	16.5332	15.6694	15.6785	15.8686	15.8063	17.7895	17.1781	16.9825	16.538	16.6244	16.4869
TBCC_HUMAN	Q15814	S168	VESIQDSPLPKKA	+	0.00111287	0.765184	3	2	2	9.54332e-09	17.3659	17.5854	17.1284	17.3578	17.2025	17.2138	18.2929	18.0813	17.9051	18.1709	17.9841	17.9146
FMNL2_HUMAN	Q96PY5	S183	RGSNLPSPVGNSV	+	0.0426061	0.764855	1	1	1	1.19588e-06	15.5553	15.3737	15.4286	15.6356	15.5911	15.1751	15.9816	15.8667	15.6902	16.5168	16.3699	15.8097
CTRO_HUMAN	O14578	S440	VVSGLDSPAKTSS	+	0.0209834	0.764626	4	2	2	7.57979e-09	16.7853	17.1406	16.6711	16.5475	16.8722	16.4416	18.7243	17.7352	17.7593	17.7078	17.2387	17.2086
LNP_HUMAN	Q9C0E8	S177	AAQRNLSPTPASP	+	0.00150488	0.764415	3	2	2	0.0132947	16.3536	15.9172	16.194	16.6366	16.7365	16.8642	16.6553	16.9924	16.8233	17.4227	17.6566	17.4512
BCORL_HUMAN	Q5H9F3	T1159	SDPQESTKKSPRG	+	0.00188904	0.763315	1	1	1	0.867734	15.4215	15.8776	15.1558	15.3444	15.518	15.2643	15.5497	15.4842	15.2067	16.1204	16.2741	16.0221
STX18_HUMAN	Q9P2W9	S189	SEKVSQSPSKDSE	+	0.0458348	0.763174	3	1	1	0.0129499	17.6915	18.3026	17.9124	17.432	18.2275	17.8562	19.6556	18.9777	18.6645	18.7799	18.3365	18.6889
ABI1_HUMAN	Q8IZP0	S222	SPARLGSQHSPGR	+	0.00300216	0.762059	1	1	1	1.19993e-06	12.9185	12.7227	12.5254	11.9185	12.0732	11.9778	12.0457	12.2611	12.3085	12.9626	12.5945	12.6986
KI67_HUMAN	P46013	S538:T543	APTKRKSLVMHTP,KSLVMHTPPVLKK	+	0.0350825	0.761954	4	3	3	6.53066e-09	17.7336	18.7319	17.7158	17.9106	18.4087	17.927	19.4711	19.1014	18.6217	19.0774	18.9652	18.4897
SP16H_HUMAN	Q9Y5B9	S1004	RKADRESRYEEEE	+	0.0132791	0.761554	4	2	2	0.00971724	14.902	15.1837	14.7183	14.7819	15.2471	15.0024	14.9845	15.2697	15.2634	15.7536	15.9872	15.5752
PALM_HUMAN	O75781	S138:T145	TEVVMNSQQTPVG,QQTPVGTPKDKRV	+	0.0183341	0.761398	2	2	2	0.317643	17.3406	16.5514	17.2264	17.2323	17.5686	17.8152	17.4313	17.7512	17.9793	18.3586	18.4419	18.0997
CLIP1_HUMAN	P30622	S312	SLKRSPSASSLSS	+	0.0201798	0.76135	2	1	1	0.0129499	15.9305	15.5688	16.0861	15.8408	15.3156	15.829	15.7268	16.3497	16.492	16.2109	16.558	16.5005
SYMPK_HUMAN	Q92797	S510	GSLSSMSPLEEEA	+	0.00716909	0.761078	3	2	2	0.0233157	16.7894	17.3772	16.1313	16.3893	16.7044	16.7603	16.8539	17.0438	17.5164	17.1938	17.4264	17.5171
XPC_HUMAN	Q01831	S398:S399	KRSKPSSSEEDEG,RSKPSSSEEDEGP	+	0.00307312	0.760961	1	1	1	1	14.6789	15.0532	14.9814	15.1437	14.8451	15.1643	14.6572	15.326	15.0056	15.8979	15.6979	15.8401
RB_HUMAN	P06400	S249	VIPINGSPRTPRR	+	0.00755629	0.760933	3	1	1	7.79712e-09	19.6966	19.3304	19.0532	19.7533	19.9443	19.438	20.5624	20.2887	20.3042	20.5106	20.3959	20.5119
FUBP2_HUMAN	Q92945	S191	GGLPERSVSLTGA	+	0.0498587	0.760593	1	1	1	1	16.1785	16.0406	16.1097	16.3273	15.4242	15.9361	16.1291	16.3352	16.3971	16.6716	16.5096	16.7882
SASH1_HUMAN	O94885	S90	LRKRRVSQDLEVE	+	0.017951	0.759809	5	2	2	6.67495e-09	16.811	17.0736	17.0481	17.209	16.7759	17.0609	16.7773	17.2454	16.602	17.5167	18.0344	17.7742
FARP1_HUMAN	Q9Y4F1	S427	EPGSHPSPAPRRS	+	0.00114284	0.759438	8	1	1	9.54277e-09	18.4583	18.6191	18.5056	18.7387	18.8344	18.9397	18.592	18.9349	19.0056	19.4587	19.6901	19.6423
MCF2L_HUMAN	O15068	S963	HRALEQSQSLPLP	+	0.0482096	0.759421	1	1	1	0.583944	13.1906		12.5821	13.1226	13.1726	13.6331	13.7444	13.2891	13.7622	13.8093	14.4971	13.9002
PAPOA_HUMAN	P51003	S24	KHYGITSPISLAA	+	0.0387523	0.759411	1	1	1	0.350071	15.3199	15.4089	15.6988	14.7667	15.5662	15.3211	16.4619	16.2192	16.1538	15.8403	15.9654	16.1266
MCM3_HUMAN	P25205	S672	KRSEDESETEDEE	+	0.000114826	0.759407	15	5	5	0.00105755	19.5084	19.5023	19.4019	18.7637	18.8426	18.9297	19.8482	20.17	20.0284	19.5979	19.6355	19.5809
CATIN_HUMAN	Q8WUQ7	S59	RERRSDSEEERWQ	+	0.0487822	0.759179	3	2	2	9.54409e-09	14.6173	14.0108	13.8801	14.6822	14.3886	14.6372	14.0626	14.7246	14.6732	15.6048	15.5621	14.8186
GPTC4_HUMAN	Q5T3I0	S128	PNKDLESCSDDDN	+	0.032743	0.759113	2	2	2	0.363171	17.4888	17.2544	16.988	17.4117	16.8333	16.6949	16.9276	17.7906	17.0728	17.8868	17.5796	17.7508
MUS81_HUMAN	Q96NY9	S95	GDHAPDSPSGENS	+	0.0471178	0.758911	1	1	1	0.0129503	12.9691	12.9167	12.8332	12.6053	12.8489	12.1552	13.052	12.7265	12.9996	13.4708	13.4686	12.9467
UBAP1_HUMAN	Q9NZ09	S253	SLSSKVSLPPIPA	+	0.0269296	0.758862	1	1	1	0.0233135	15.5452	14.9253	15.621	15.96	15.3248	15.301	15.8086	15.3697	15.666	16.3186	16.3602	16.1836
KPCD3_HUMAN	O94806	S364	DDTEEPSPPEDKM	+	0.00775682	0.758426	1	1	1	9.54398e-09	15.0175	15.4126	15.6474	15.586	15.63	15.5168	16.01	16.2622	16.1252	16.2079	16.1659	16.6343
NUFP2_HUMAN	Q7Z417	S376	IQNSSVSPTSSSS	+	0.00109292	0.758389	2	1	1	0.012951	14.0133	14.7727	14.2261	14.1675	14.3775	14.3571	15.0179	15.128	14.819	15.1717	14.9645	15.0411
HEM2_HUMAN	P13716	S214	FRDAAKSSPAFGD	+	0.00599363	0.758366	2	2	2	0.81536	18.7485	18.5416	18.5511	19.0069	18.9983	19.1131	19.0348	19.5367	19.5617	20.0703	19.6282	19.6949
ARHGC_HUMAN	Q9NZN5	S309	SSDNADSPKSGPK	+	0.00100873	0.757995	6	2	2	9.54425e-09	17.9635	17.2334	16.9035	17.7479	17.9202	18.0506	17.2271	18.1112	17.7162	18.6515	18.6573	18.6839
NUCKS_HUMAN	Q9H1E3	S79	SHSAEDSEDEKED	+	0.00986634	0.757659	21	5	5	8.51081e-09	18.4259	19.1452	18.8686	18.3843	18.824	18.8561	18.501	19.1638	18.628	19.3621	19.5643	19.411
SENP6_HUMAN	Q9GZR1	S350	RTNRRESISPQPA	+	0.0044627	0.75751	1	1	1	0.769962	13.4125	13.7006		13.6705	13.3662	13.3348	14.1507	14.3514	13.482	14.0727	14.3315	14.2398
XPC_HUMAN	Q01831	S397:S399	KKRSKPSSSEEDE,RSKPSSSEEDEGP	+	0.000330372	0.757164	2	2	2	0.254342	17.2444	17.1365	17.6584	17.369	17.5064	17.4711	17.1031	17.7189	17.368	18.2993	18.1977	18.1211
M3K7_HUMAN	O43318	T415	KRGHRKTASFGNI	+	0.0101724	0.757076	1	1	1	1	14.8551	14.9167	14.3604	15.0886	14.8543	14.5658	14.7074	14.9394	15.0485	15.4723	15.7024	15.6052
ZN827_HUMAN	Q17R98	S771	EDTFRQSPFTSNS	+	0.000874974	0.756807	2	1	1	1.17857e-06	14.3852	14.8734	14.0855	14.5922	14.558	14.5683	14.396	14.2803	13.463	15.2028	15.2968	15.4892
MIA2_HUMAN	Q96PC5	S1144	ETRAFLSPPTLLE	+	0.00283154	0.756349	10	1	1	9.54306e-09	20.4605	19.9233	20.159	20.3663	20.0571	20.1103	20.6884	20.8604	20.7193	20.8343	21.0573	20.9112
EMAL4_HUMAN	Q9HC35	S171	NATPTKSIKRPSP	+	0.00786717	0.756076	1	1	1	8.32366e-09	15.3606	15.8637	15.6873	16.0472	15.6314	15.8078	14.938	15.4975	15.7249	16.5474	16.4426	16.7646
FANCJ_HUMAN	Q9BX63	S956	KIITKNSPLPSSI	+	0.0398133	0.75605	1	1	1	0.000154252	14.5782	15.5132	14.6173	14.3563	14.8902	14.2045	16.0839	15.2847	14.6802	15.2319	15.4893	14.998
ARHGH_HUMAN	Q96PE2	S348	REWGSGSPPCVPG	+	0.0449394	0.755922	1	1	1	0.0233141	14.3586	14.3741	14.8121	14.1628	14.3578	13.6065	15.1941	14.6751	13.7761	15.0521	14.7495	14.5932
PRSR2_HUMAN	Q86WR7	S8	PVTHRKSDASDMN	+	0.00730778	0.755732	2	1	1	9.54425e-09	13.1366	13.7505	14.4411	13.5024	13.503	13.394	14.8682	14.6198	14.177	14.4938	13.9952	14.1775
DSC2_HUMAN	Q02487	T805:S808	GAGHHHTLDSCRG,HHHTLDSCRGGHT	+	0.0179709	0.755654	3	1	0	9.54335e-09	14.583	15.4309	14.2133	14.9105	14.7067	15.2033	15.127	15.1709	14.3607	15.8684	15.7817	15.4374
DSC3_HUMAN	Q14574	T800:S803	GAGHHHTLDSCRG,HHHTLDSCRGGHT	+	0.0179709	0.755654	3	1	0	9.54335e-09	14.583	15.4309	14.2133	14.9105	14.7067	15.2033	15.127	15.1709	14.3607	15.8684	15.7817	15.4374
SRSF6_HUMAN	Q13247	S301	SRSQSRSNSPLPV	+	0.00459548	0.754992	15	1	1	0.336894	22.4095	22.6163	22.8397	22.2634	22.6868	22.5324	23.2161	23.04	23.1637	23.271	23.1619	23.3145
BCL3_HUMAN	P20749	S374:T381	TSQPDPSPDRSAN,PDRSANTSPESSS	+	0.00405617	0.754971	1	1	1	1	14.1961	14.3579	14.2544	14.2531	14.0151	13.9902	14.3508	14.1677	14.0969	14.7796	14.7146	15.0292
F122A_HUMAN	Q96E09	S267	VSTTTDSPVSPAQ	+	0.00873738	0.754709	1	1	1	0.336317	13.9458	13.884	14.2062	14.3706	14.075	14.1519	14.3928	14.7057	14.9001	14.7608	14.8983	15.2025
MTA3_HUMAN	Q9BTC8	S428	SEEEKLSPSPTTE	+	0.0235072	0.754428	3	1	1	9.54359e-09	18.0862	18.7272	18.7639	18.5198	19.2394	18.8638	19.6495	19.0757	19.2927	19.6746	19.5481	19.6636
RAI14_HUMAN	Q9P0K7	S281:S286:S290	APPPPISPTQLSD,ISPTQLSDVSSPR,QLSDVSSPRSITS	+	0.007469	0.75427	1	1	1	1	14.9819	14.8413	15.1953	14.6865	14.772	14.7168	15.4957	15.3384	15.3635	15.1845	15.5936	15.6599
GPR39_HUMAN	O43194	S427:S430	SKSQSLSLESLEP,QSLSLESLEPNSG	+	0.00122125	0.754026	1	1	1	0.249007	13.7583	13.7246	13.5479	14.0482	14.1742	13.9977	14.4588	14.5878	14.8227	14.7759	14.7294	14.9768
ZN592_HUMAN	Q92610	S367	SPSVAASSPPAIP	+	0.0155369	0.753995	1	1	1	1	14.2696	13.947	15.4508	14.4605	14.1166	14.3016	15.016	14.9163	14.5891	14.9605	14.8274	15.3527
AHNK_HUMAN	Q09666	S5749:S5752	LKSSKASLGSLEG,SKASLGSLEGEAE	+	0.0061267	0.753993	4	2	2	9.54349e-09	17.3721	17.0469	17.3134	17.2176	17.2484	17.1546	17.5856	17.528	17.6451	17.682	18.083	18.1177
KIF22_HUMAN	Q14807	S543	IQEQAASPNAEIH	+	0.0134662	0.753683	5	1	1	3.38804e-09	16.9445	17.2312	16.4725	16.587	16.6619	16.4576	18.0213	17.6645	17.4216	17.5475	17.4268	16.9932
TBX3_HUMAN	O15119	S432	GRLDKASPDSRHS	+	0.00135922	0.753614	1	1	1	0.0196503	13.6238	13.7422	13.5448	13.9419	13.6624	13.9021	13.037	13.8886	13.4251	14.5279	14.6561	14.5833
LARP1_HUMAN	Q6PKG0	S521	TESAPGSPRAVTP	+	0.0323409	0.753365	5	2	2	9.54415e-09	16.6641	15.7748	15.6008	16.2888	15.9141	16.1089	15.5359	16.8701	16.4663	16.8319	17.2288	16.511
BCL9L_HUMAN	Q86UU0	S25	PGSPPLSPRGHCP	+	0.025558	0.753249	1	1	1	1.15582e-06	14.7492	15.5792	14.7116	14.9034	14.8398	14.3789	14.6486	14.9603	14.7187	15.5255	15.1911	15.6652
SEM6B_HUMAN	Q9H3T3	T709	DSGLLPTPEQTPL	+	0.000146845	0.753144	2	2	2	9.5442e-09	15.0099	15.1009	15.7423	16.1475	16.3096	16.2515	16.7594	16.2851	16.2875	16.9757	16.9553	17.0371
HNRPM_HUMAN	P52272	S701	GVVKFESPEVAER	+	0.00315237	0.75274	3	3	3	7.47179e-09	16.6856	16.7615	16.9526	16.7268	16.843	16.4879	17.2813	17.0785	17.3364	17.4748	17.5122	17.3289
E41LA_HUMAN	Q9HCS5	S649	HQRRNGSKDSLME	+	0.010383	0.75201	1	1	1	0.00309492	13.3235	11.9749	12.2033	12.9721	12.5265	12.7275	13.3041	13.4227	12.9848	13.2901	13.5678	13.6242
DC1L2_HUMAN	O43237	S383:S391	PTRASESPARGPS,ARGPSGSPRTQGR	+	0.0270355	0.751941	1	1	1	1	14.2068	14.3205	14.2183	14.1859	14.3702	14.2812	14.872	14.7915	14.503	15.4523	14.7546	14.8862
FCHO2_HUMAN	Q0JRZ9	S493	FSPPVTSNTSPPP	+	0.00775211	0.751786	1	1	1	0.84404	12.7536		12.165	12.87	12.8732	13.1914	12.3452	12.8407	13.2641	13.6704	13.5797	13.9397
PHRF1_HUMAN	Q9P1Y6	S846	SSAPGSSPERSGP	+	0.0139429	0.751564	1	1	1	0.000636478	15.7072	15.7363	15.9938	15.3142	15.8714	15.6276	16.4113	16.0612	16.1179	16.3799	16.2075	16.4805
RTEL1_HUMAN	Q9NZ71	S806	KQRSSGSPAAGDP	+	0.0413205	0.751453	1	1	1	1			14.4911	14.1217	14.3095	13.8771	15.0998	14.9496	14.6887	15.192	14.9304	14.4403
CK5P2_HUMAN	Q96SN8	S1074	NPEDVLSPTSVAT	+	0.0256845	0.751414	2	1	1	0.0144712	13.4652	13.3097	13.8329	12.9113	13.5537	13.0039	14.1238	14.2845	14.5985	13.9283	13.7555	14.0392
DUS3L_HUMAN	Q96G46	T273	AGPGTSTPPSSPV	+	0.000183035	0.751331	5	1	1	0.00655347	16.4326	16.2879	16.5179	16.2294	16.3382	16.1734	17.086	17.2078	17.1113	16.9429	17.0116	17.0404
MINT_HUMAN	Q96T58	T1946	EAAAVPTTPRRGR	+	0.0271551	0.751067	1	1	1	1	16.2426	16.0692	16.2651	15.0311	15.537	15.2337	16.438	16.0021	16.2277	16.3118	15.7429	16.0004
MFF_HUMAN	Q9GZY8	S155	RLKRERSMSENAV	+	0.000556063	0.750867	4	2	2	1.18128e-06	16.1963	15.4198	15.7594	16.2135	16.2385	16.0063	16.3101	16.2156	16.4393	16.9021	16.9283	16.8805
CDK14_HUMAN	O94921	S78	RVQRTQSTFDPFE	+	0.00200469	0.750785	2	1	1	0.774415	15.8697	16.0933	16.1437	16.0939	16.0518	16.2266	17.0362	15.8678	15.7669	16.6945	16.9516	16.9786
JUPI1_HUMAN	Q9UK76	T54	ASNIFGTPEENQA	+	0.00343106	0.750596	7	1	1	9.54237e-09	18.4184	18.8202	18.1263	18.5592	18.6887	18.2976	19.6087	19.3037	19.1023	19.2085	19.3362	19.2527
SEC63_HUMAN	Q9UGP8	T537	PLKKKPTPVLLPQ	+	0.000689861	0.749917	1	1	1	7.6606e-09	15.4215	15.8723	15.393	15.5132	15.4272	15.3523	16.1131	16.1303	16.1338	16.0745	16.2956	16.1724
SHIP1_HUMAN	Q92835	S1039	PRKDQESPKMPRK	+	0.00674542	0.749594	1	1	1	8.15149e-09	14.4243	14.4981	14.0922	14.5437	14.4392	14.679	14.8846	14.954	14.9647	15.5553	15.1381	15.2173
NGAP_HUMAN	Q9UJF2	S16	RSPRRRSISGTST	+	0.0204478	0.749545	1	1	1	0.0136482	14.7064	14.7936	14.9359	14.701	14.2957	14.2509	14.9398	14.8235	15.1103	15.0377	15.0102	15.4483
TRPT1_HUMAN	Q86TN4	S240	ETECQSSPKHSSR	+	0.00299544	0.749461	4	2	2	0.00102585	19.1034	19.0847	18.7836	19.5004	19.3407	19.4243	19.0817	19.5594	19.7192	19.9691	20.3326	20.212
C2C4C_HUMAN	Q8TF44	S262	SVGRHGSLSADDS	+	0.0175986	0.749452	1	1	1	0.0129507	10.7358	12.0254	10.5966	11.5428	11.3655	11.6694	11.8351	12.2327	11.3468	12.0166	12.5983	12.2111
PURB_HUMAN	Q96QR8	S304	SGGGEESEGEEVD	+	5.39538e-05	0.749328	45	2	2	8.21265e-09	18.6535	18.6051	18.7127	18.8606	18.7846	18.8658	19.0317	19.3589	19.3549	19.5545	19.5546	19.6499
RHN2P_HUMAN	A8MT19	S536	KISKKLSFLSWGT	+	0.0275869	0.749322	2	1	0	9.54374e-09	15.6756	14.8922	15.4453	15.793	15.0541	15.4209	15.58	15.8664	15.4481	16.1824	16.0659	16.2677
RHPN2_HUMAN	Q8IUC4	S639	KISKKLSFLSWGT	+	0.0275869	0.749322	2	1	0	9.54374e-09	15.6756	14.8922	15.4453	15.793	15.0541	15.4209	15.58	15.8664	15.4481	16.1824	16.0659	16.2677
ZN516_HUMAN	Q92618	S851	PGSKSGSSPLGVV	+	3.08714e-05	0.749269	1	1	1	0.826754	16.3667	16.4639	16.4636	16.4523	16.4129	16.4642	16.6868	16.6996	16.7801	17.195	17.1352	17.247
CAVN1_HUMAN	Q6NZI2	S237	DFKKAFSKEKMEK	+	0.0248689	0.748636	1	1	1	9.54317e-09	15.7442	14.5513	14.1805	15.5053	14.7762	15.0802	14.6088	15.2065	15.1929	15.9277	15.8622	15.8177
K0556_HUMAN	O60303	S691	TNCRKDSLSQLEE	+	0.000304155	0.747951	1	1	1	0.00231599	13.2003	12.7379	12.5529	13.3504	13.4151	13.4427	14.036	14.015	14.0409	14.0582	14.2567	14.1373
PHF11_HUMAN	Q9UIL8	S17	RVLGASSPEARPA	+	0.00205732	0.747727	3	1	1	0.265641	15.8224	15.6588	16.1	16.3689	16.1471	16.2939	16.003	16.3912	16.4513	16.8897	16.9917	17.1716
PRC2B_HUMAN	Q5JSZ5	S168	SRLLSFSPEEFPT	+	0.0233156	0.747523	4	1	1	0.012951	14.837	15.1926	15.2103	15.3931	15.4126	14.8393	16.5983	16.104	15.8852	16.1414	15.9098	15.8362
HJURP_HUMAN	Q8NCD3	S185	PLPSLASPAVPAP	+	0.0494163	0.747393	1	1	1	0.000636706	13.1572	14.1329	13.3415	13.969	13.5401	13.0473	14.9637	14.6962	14.4875	14.2903	14.3034	14.205
TBD2A_HUMAN	Q9BYX2	T290	AKRQNNTFPFFSE	+	0.0407474	0.747147	2	1	1	9.54348e-09	12.5807	11.2872	12.8671	12.7714	13.5662	13.1443	13.8564	13.6164	13.955	13.8619	14.1008	13.7607
MDC1_HUMAN	Q14676	S1095	APEAPLSSELEPF	+	0.00875722	0.746443	1	1	1	1	15.1592	15.2473	14.5881	15.1381	15.2914	14.8892	15.9035	15.6507	16.1185	16.0587	15.7445	15.7549
LZTS2_HUMAN	Q9BRK4	S99:S105	EDFRTESPPSPSS,SPPSPSSDVEDAR	+	0.0276262	0.746218	1	1	1	1	12.2404	13.2515	12.0628	12.1782	12.0916	11.822	12.5048	12.7071	12.7504	12.7229	13.1339	12.4736
PHF8_HUMAN	Q9UPP1	S807	VSNSPASQRTPGK	+	0.0262304	0.746187	1	1	1	0.661464	13.5249	14.3433	13.7748	13.2998	13.5635	13.7335	14.4178	13.7578	14.0473	14.6033	13.9975	14.2346
BTF3_HUMAN	P20290	S30	GGEATLSQPPPRG	+	0.0310058	0.745945	18	4	4	9.54401e-09	18.3648	18.7047	18.7948	18.5913	19.1348	18.6762	19.2424	18.7969	18.566	19.836	19.3095	19.4947
ARHGC_HUMAN	Q9NZN5	S1394	HSDENPSEGDGAV	+	0.00536691	0.745931	1	1	1	8.96069e-09		14.5985	14.8368	14.7677	14.865	14.9156	15.0279	15.1283	14.4955	15.7745	15.3455	15.666
JUPI1_HUMAN	Q9UK76	S71	SAGAKSSGGREDL	+	0.0222896	0.745785	4	2	2	0.0129509	17.3741	17.1028	16.41	17.0866	17.2548	16.8258	17.7751	18.0377	17.7109	17.9755	17.9546	17.4744
REPS2_HUMAN	Q8NFH8	T479	RGEDPPTPPPRPQ	+	0.00631887	0.745612	2	1	1	7.77672e-09	17.3954	17.5889	17.4999	17.8266	17.6333	17.9417	17.8634	18.3853	18.2443	18.4689	18.4063	18.7633
TFP11_HUMAN	Q9UBB9	S568	RLEPLYSPIRSKL	+	0.029627	0.745321	1	1	1	0.354802	13.8035	13.6207	12.7428	13.3815	12.6367	13.0178	13.6564	13.6831	13.7565	13.7603	13.8711	13.6406
UBP34_HUMAN	Q70CQ2	S3386	LTPTSTSDNETRD	+	0.0299355	0.745107	1	1	1	0.0322211	14.5791	14.5055	15.3361	14.4545	14.0091	14.5168	15.1628	14.7905	14.3595	15.158	15.2948	14.7629
INT12_HUMAN	Q96CB8	S427	TSESSSSPSASLK	+	0.0247068	0.74484	1	1	1	0.0233131	15.0087	15.3448	15.1971	15.0686	15.5104	14.8971	16.1641	15.9835	15.5347	16.1198	15.7987	15.7921
SSH1_HUMAN	Q8WYL5	S834	ELERLKSVPADPA	+	0.0108597	0.744524	1	1	1	9.54334e-09	15.9054	15.6655	16.1425	15.8459	15.8845	15.9446	16.0508	16.2808	16.4163	16.5762	16.3886	16.9439
MSX1_HUMAN	P28360	S55	GAKPKVSPSLLPF	+	0.00120027	0.743868	1	1	1	0.237329	12.6595	12.1285	12.665	12.7397	12.8285	12.6237	13.5961	13.3184	12.9842	13.5876	13.485	13.3509
BCOR_HUMAN	Q6W2J9	S422	QDRKDGSSPPLLE	+	0.00267103	0.743791	1	1	1	0.867815	16.5194	16.4531	16.7354	16.4412	16.2078	16.5486	16.7156	16.8156	15.9505	17.2248	17.1498	17.0543
PHC1_HUMAN	P78364	T922	PNTAPPTPELHGI	+	0.0126388	0.743532	2	1	1	9.5436e-09	14.9474	13.439	14.8086	15.6672	15.5862	15.1552	15.5395	15.8713	15.3594	16.0772	16.2722	16.2897
SRRM2_HUMAN	Q9UQ35	S1727:S1729	PPRHRRSPSVSSP,RHRRSPSVSSPEP	+	0.0422392	0.743264	3	1	1	0.000636338	15.7544	16.2028	15.5796	15.6411	16.0331	16.1388	14.8961	15.5824	15.254	17.0519	16.6344	16.3565
SMAP2_HUMAN	Q8WU79	S219	LLASVPSPSSSGS	+	0.0163647	0.743063	5	2	2	0.0129499	18.0273	17.5668	18.2634	17.9445	18.4002	18.1865	18.6914	18.1533	18.3652	19.0373	18.6563	19.0668
MINT_HUMAN	Q96T58	S3433	GPTSFPSPVSVSM	+	0.00377454	0.742867	1	1	1	0.00254389	13.4751	13.2646	13.7698	13.5667	13.1616	13.3881	14.1509	13.953	13.974	14.1654	14.0434	14.1363
PKHG5_HUMAN	O94827	T125	KARRRHTDDPSKE	+	0.0182455	0.742833	1	1	1	9.54335e-09	14.2809	13.652	14.7467	14.6517	14.7064	14.7397	14.0808	14.4041	14.6414	15.4797	15.094	15.7526
EST1A_HUMAN	Q86US8	S332	HLERNWSGRGEGE	+	0.0297564	0.742576	1	1	1	8.22003e-09	14.5647	14.6589	14.779	15.5981	14.9785	15.3678	15.2522	15.2135	14.8188	16.2015	15.7912	16.1793
MPRIP_HUMAN	Q6WCQ1	S377	KSLDRRSTEPSVT	+	0.00500128	0.742412	5	3	3	0.0233151	15.5339	15.2288	15.2397	15.4495	15.2798	15.0834	15.8054	15.6941	15.6726	15.9454	16.1728	15.9218
SEPT9_HUMAN	Q9UHD8	T255	VGDMADTPRDAGL	+	0.00268024	0.74186	2	1	1	8.19628e-09	14.5361	15.1976	14.3908	14.6674	14.8794	14.6611	15.7805	15.7471	15.6791	15.3481	15.4455	15.6399
UNG_HUMAN	P13051	T60	GQEEPGTPPSSPL	+	0.0348357	0.7417	6	2	2	9.54413e-09	19.1188	19.7325	19.2447	18.7353	19.0328	18.3401	20.3975	20.1547	19.5782	19.691	19.2896	19.3526
KLF16_HUMAN	Q9BXK1	S109	SSSAASSPSSGRA	+	0.0130644	0.741381	3	2	2	0.0129509	16.2999	15.3072	15.6059	16.2657	16.2179	15.7924	16.4878	16.4531	15.9705	16.9553	16.6635	16.8813
HELLS_HUMAN	Q9NRZ9	S832	LENSEDSSPECLF	+	0.00757369	0.741279	1	1	1	0.338749	12.6313	12.5564	12.371	12.3378	12.1352	12.541	13.4497	13.4118	13.2156	13.2415	12.9244	13.072
BUD13_HUMAN	Q9BRD0	T123	RHFRHDTPDSSPR	+	0.0152639	0.741142	1	1	1	9.54336e-09	13.6602	14.1592	12.5162	13.6151	13.3377	13.6787	13.4161	14.3499	13.9333	14.0763	14.574	14.2048
TM1L2_HUMAN	Q6ZVM7	S160	ADLDALSPIHTPQ	+	0.0073363	0.74098	1	1	1	9.54363e-09	14.4047	14.2524	14.4868	14.6538	14.8197	14.9027	15.4928	15.1565	14.8945	15.7113	15.6028	15.2851
DDB2_HUMAN	Q92466	S26	RNKRSRSPLELEP	+	0.00229981	0.739903	16	6	6	7.11089e-09	21.0186	20.7563	21.0946	20.9624	20.8566	20.7222	21.4509	21.7032	21.8179	21.4978	21.5135	21.7496
ARHGC_HUMAN	Q9NZN5	S1541	ALTDKHSDKS---	+	0.00299778	0.739712	1	1	1	9.54236e-09	16.7133	16.4908	16.6898	16.8107	16.8118	16.5995	16.4285	16.4122	16.776	17.6318	17.3181	17.4913
CPSF7_HUMAN	Q8N684	S60	PVRQEPSPKPNNK	+	0.0198096	0.739545	2	1	1	9.54361e-09	15.5828	14.3375	15.2617	15.1974	15.2577	15.0457	14.6979	15.7699	15.7678	15.7676	16.2756	15.6763
[truncated: 26,511 more rows]
