# Supplementary material for: SDS22 coordinates the assembly of holoenzymes from nascent protein phosphatase-1
Source: Nat Commun. 2024 Jun 25;15:5359. doi: 10.1038/s41467-024-49746-4 (PMC11199634; doi:10.1038/s41467-024-49746-4)
Supplement: Supplementary file 6 — Supplementary Data 3 [file 41467_2024_49746_MOESM6_ESM.xlsx]

## Sheet: Hoja1
Table S3. Genetic Findings in P1.
gDNA	Gen	Anotation	cDNA	protein	AAF (%)	Coverage	Zigosity (inheritance)	gnomAD v4	ACMG Classif.	Evidence
2:242109282	PPP1R7	NM_002712.3	c.906G>A	p.Trp302Ter	46	44	Heteroz (de novo)	0.000001591	Pathogenic	PS2; PS3; PM2; PP3
1:236212189	NID1	NM_002508.3	c.326C>T	p.(Ala109Val)	100	107	Homoz (maternal)	0.00002169	VUS	PM1; PP3; BP1
13:23904298	SACS	NM_014363.6	c.13717A>C	p.(Asn4573His)	100	21	Homoz (maternal)	0.004405	VUS-LB	PM1; PM2; PP3; BS2
2:234602081	UGT1A6	NM_001072.4	c.431T>C	p.(Phe144Ser)	47	159	Heteroz (de novo)	0.000002052	VUS-LP	PS2; PM2
6:99848712	PNISR	NM_032870.4	c.2122G>T	p.(Asp708Tyr)	42	53	Heteroz (de novo)	0.000001204	VUS-LP	PS2; PM2
6:32018075	TNBX	NM_001365276.2	c.9139A>C	p.(Thr3047Pro)	51	398	Heteroz (de novo)	0	VUS	PS2; PM2; BP4
AAF: Alternative Allele Frequency; Classif: Classification; VUS: Variant of Unknown Significance; LB: Likely Benign; LP: Likely Pathogenic.
Variant clasification according to ACMG Guidelines (PMID: 25741868 )
