# Supplementary material for: SDS22 coordinates the assembly of holoenzymes from nascent protein phosphatase-1
Source: Nat Commun. 2024 Jun 25;15:5359. doi: 10.1038/s41467-024-49746-4 (PMC11199634; doi:10.1038/s41467-024-49746-4)
Supplement: Supplementary file 7 — Supplementary Data 4 [file 41467_2024_49746_MOESM7_ESM.xlsx]

## Sheet: Table S4
Table S4. Amino acid sequences of the constructs used in this study.
ID	FASTA sequence
EGFP-I3 (1-70)	LLIVINYGVISSPIYGVPRYITYGKWPAWLTAQRPPPIDVNNDVCSHSNANRDFPLTSMGGVFTVNCPLGSTSSVSYAKYAPYRQRMARLALCPVHDLMGLSYLAVHLRISHRYYHGDAVLAVHQWAWIAVLTGISKSPPHRQWEFVLAPKSTGLSKMSQLRPIDANGRACTVGGLYKQSWFSEPSDPLALPVATMVSKGEELFTGVVPILVELDGDVNGHKFSVSGEGEGDATYGKLTLKFICTTGKLPVPWPTLVTTLTYGVQCFSRYPDHMKQHDFFKSAMPEGYVQERTIFFKDDGNYKTRAEVKFEGDTLVNRIELKGIDFKEDGNILGHKLEYNYNSHNVYIMADKQKNGIKVNFKIRHNIEDGSVQLADHYQQNTPIGDGPVLLPDNHYLST…
EGFP-SDS22-E192A	LLIVINYGVISSPIYGVPRYITYGKWPAWLTAQRPPPIDVNNDVCSHSNANRDFPLTSMGGVFTVNCPLGSTSSVSYAKYAPYRQRMARLALCPVHDLMGLSYLAVHLRISHRYYHGDAVLAVHQWAWIAVLTGISKSPPHRQWEFVLAPKSTGLSKMSQLRPIDANGRACTVGGLYKQSWFSEPSDPLALPVATMVSKGEELFTGVVPILVELDGDVNGHKFSVSGEGEGDATYGKLTLKFICTTGKLPVPWPTLVTTLTYGVQCFSRYPDHMKQHDFFKSAMPEGYVQERTIFFKDDGNYKTRAEVKFEGDTLVNRIELKGIDFKEDGNILGHKLEYNYNSHNVYIMADKQKNGIKVNFKIRHNIEDGSVQLADHYQQNTPIGDGPVLLPDNHYLST…
EGFP-SDS22-E192A,E300A	LLIVINYGVISSPIYGVPRYITYGKWPAWLTAQRPPPIDVNNDVCSHSNANRDFPLTSMGGVFTVNCPLGSTSSVSYAKYAPYRQRMARLALCPVHDLMGLSYLAVHLRISHRYYHGDAVLAVHQWAWIAVLTGISKSPPHRQWEFVLAPKSTGLSKMSQLRPIDANGRACTVGGLYKQSWFSEPSDPLALPVATMVSKGEELFTGVVPILVELDGDVNGHKFSVSGEGEGDATYGKLTLKFICTTGKLPVPWPTLVTTLTYGVQCFSRYPDHMKQHDFFKSAMPEGYVQERTIFFKDDGNYKTRAEVKFEGDTLVNRIELKGIDFKEDGNILGHKLEYNYNSHNVYIMADKQKNGIKVNFKIRHNIEDGSVQLADHYQQNTPIGDGPVLLPDNHYLST…
EGFP-SDS22-F170A,E192A,E300A	LLIVINYGVISSPIYGVPRYITYGKWPAWLTAQRPPPIDVNNDVCSHSNANRDFPLTSMGGVFTVNCPLGSTSSVSYAKYAPYRQRMARLALCPVHDLMGLSYLAVHLRISHRYYHGDAVLAVHQWAWIAVLTGISKSPPHRQWEFVLAPKSTGLSKMSQLRPIDANGRACTVGGLYKQSWFSEPSDPLALPVATMVSKGEELFTGVVPILVELDGDVNGHKFSVSGEGEGDATYGKLTLKFICTTGKLPVPWPTLVTTLTYGVQCFSRYPDHMKQHDFFKSAMPEGYVQERTIFFKDDGNYKTRAEVKFEGDTLVNRIELKGIDFKEDGNILGHKLEYNYNSHNVYIMADKQKNGIKVNFKIRHNIEDGSVQLADHYQQNTPIGDGPVLLPDNHYLST…
EGFP-SDS22-F170A,F214A,E192A,E300A	LLIVINYGVISSPIYGVPRYITYGKWPAWLTAQRPPPIDVNNDVCSHSNANRDFPLTSMGGVFTVNCPLGSTSSVSYAKYAPYRQRMARLALCPVHDLMGLSYLAVHLRISHRYYHGDAVLAVHQWAWIAVLTGISKSPPHRQWEFVLAPKSTGLSKMSQLRPIDANGRACTVGGLYKQSWFSEPSDPLALPVATMVSKGEELFTGVVPILVELDGDVNGHKFSVSGEGEGDATYGKLTLKFICTTGKLPVPWPTLVTTLTYGVQCFSRYPDHMKQHDFFKSAMPEGYVQERTIFFKDDGNYKTRAEVKFEGDTLVNRIELKGIDFKEDGNILGHKLEYNYNSHNVYIMADKQKNGIKVNFKIRHNIEDGSVQLADHYQQNTPIGDGPVLLPDNHYLST…
EGFP-I3 (DE4A)	LLIVINYGVISSPIYGVPRYITYGKWPAWLTAQRPPPIDVNNDVCSHSNANRDFPLTSMGGVFTVNCPLGSTSSVSYAKYAPYRQRMARLALCPVHDLMGLSYLAVHLRISHRYYHGDAVLAVHQWAWIAVLTGISKSPPHRQWEFVLAPKSTGLSKMSQLRPIDANGRACTVGGLYKQSWFSEPSDPLALPVATMVSKGEELFTGVVPILVELDGDVNGHKFSVSGEGEGDATYGKLTLKFICTTGKLPVPWPTLVTTLTYGVQCFSRYPDHMKQHDFFKSAMPEGYVQERTIFFKDDGNYKTRAEVKFEGDTLVNRIELKGIDFKEDGNILGHKLEYNYNSHNVYIMADKQKNGIKVNFKIRHNIEDGSVQLADHYQQNTPIGDGPVLLPDNHYLST…
EGFP-SDS22 (KR7E)	LLIVINYGVISSPIYGVPRYITYGKWPAWLTAQRPPPIDVNNDVCSHSNANRDFPLTSMGGVFTVNCPLGSTSSVSYAKYAPYRQRMARLALCPVHDLMGLSYLAVHLRISHRYYHGDAVLAVHQWAWIAVLTGISKSPPHRQWEFVLAPKSTGLSKMSQLRPIDANGRACTVGGLYKQSWFSEPSDPLALPVATMVSKGEELFTGVVPILVELDGDVNGHKFSVSGEGEGDATYGKLTLKFICTTGKLPVPWPTLVTTLTYGVQCFSRYPDHMKQHDFFKSAMPEGYVQERTIFFKDDGNYKTRAEVKFEGDTLVNRIELKGIDFKEDGNILGHKLEYNYNSHNVYIMADKQKNGIKVNFKIRHNIEDGSVQLADHYQQNTPIGDGPVLLPDNHYLST…
Strep-I3 (DE4R)	LLIVINYGVISSPIYGVPRYITYGKWPAWLTAQRPPPIDVNNDVCSHSNANRDFPLTSMGGVFTVNCPLGSTSSVSYAKYAPYRQRMARLALCPVHDLMGLSYLAVHLRISHRYYHGDAVLAVHQWAWIAVLTGISKSPPHRQWEFVLAPKSTGLSKMSQLRPIDANGRACTVGGLYKQSWFSEPSDPLALPVATMWSHPQFEKGGGSGGGSGGSAWSHPQFEKRSRAQASNSAVDMAEAGAGLSETVTETTVTVTTEPENRSLTIKLRKRKPEKKVEWTSDTVDNEHMGRRSSKCCCIYEKPRAFGESSTRSREREERGCGHTHCVRGHRKGRRRATLGPTPTTPPQPPDPSQPPPGPMQHAAALEISGSTGSRLIIISHTTFVEVLLALKNLPHLPL…
LgBiT-Flag-PP1a-FL-SDS22	MVFTLEDFVGDWEQTAAYNLDQVLEQGGVSSLLQNLAVSVTPIQRIVRSGENALKIDIHVIIPYEGLSADQMAQIEEVFKVVYPVDDHHFKVILPYGTLVIDGVTPNMLNYFGRPYEGIAVFDGKKITVTGTLWNGNKIIDERLITPDGSMLFRVTINSGSSGGGGSGGGGSSGMADIDKLNIDSIIQRLLEVRGSKPGKNVQLQENEIRGLCLKSREIFLSQPILLELEAPLKICGDIHGQYYDLLRLFEYGGFPPESNYLFLGDYVDRGKQSLETICLLLAYKIKYPENFFLLRGNHECASINRIYGFYDECKRRYNIKLWKTFTDCFNCLPIAAIVDEKIFCCHGGLSPDLQSMEQIRRIMRPTDVPDQGLLCDLLWSDPDKDVLGWGENDRGVSF…
I3 (DE4A)-Flag-SmBiT	SATGLRSRAQASNYPMAEAGAGLSETVTETTVTVTTEPENRSLTIKLRKRKPEKKVEWTSDTVDNEHMGRRSSKCCCIYEKPRAFGESSTASAEAEEAGCGHTHCVRGHRKGRRRATLGPTPTTPPQPPDPSQPPPGPMQHKPGSDATFVRFGSSGGGGSGGGGSSGVTGYRLFEEILGGSGGDYKDDDDKSGRDSRSSAIPHLRFYLLKTSHTSPTNIKMQLLLLTCLLQLIMVTNKAIASQISQIKHFFHCILVVVCPNSSMYLKAIVSVNILLKFALNFCISSFFNQAEIGKIPYKSKETEIGLSVVPVWNKSPLLKNVDSNVKGRKTVYQGDGPLREPSPSSFLGSRCRKALNRNPKGSPRFRARGKPANVARKEGKKAKGAGARALASVAVTLR…
EGFP-PP1b-FL-SDS22	MVSKGEELFTGVVPILVELDGDVNGHKFSVSGEGEGDATYGKLTLKFICTTGKLPVPWPTLVTTLTYGVQCFSRYPDHMKQHDFFKSAMPEGYVQERTIFFKDDGNYKTRAEVKFEGDTLVNRIELKGIDFKEDGNILGHKLEYNYNSHNVYIMADKQKNGIKVNFKIRHNIEDGSVQLADHYQQNTPIGDGPVLLPDNHYLSTQSALSKDPNEKRDHMVLLEFVTAAGITLGMDELYKSGMADGELNVDSLITRLLEVRGCRPGKIVQMTEAEVRGLCIKSREIFLSQPILLELEAPLKICGDIHGQYTDLLRLFEYGGFPPEANYLFLGDYVDRGKQSLETICLLLAYKIKYPENFFLLRGNHECASINRIYGFYDECKRRFNIKLWKTFTDCFNCL…
EGFP-PP1b-FL-SDS22(KR7A)	MVSKGEELFTGVVPILVELDGDVNGHKFSVSGEGEGDATYGKLTLKFICTTGKLPVPWPTLVTTLTYGVQCFSRYPDHMKQHDFFKSAMPEGYVQERTIFFKDDGNYKTRAEVKFEGDTLVNRIELKGIDFKEDGNILGHKLEYNYNSHNVYIMADKQKNGIKVNFKIRHNIEDGSVQLADHYQQNTPIGDGPVLLPDNHYLSTQSALSKDPNEKRDHMVLLEFVTAAGITLGMDELYKSGMADGELNVDSLITRLLEVRGCRPGKIVQMTEAEVRGLCIKSREIFLSQPILLELEAPLKICGDIHGQYTDLLRLFEYGGFPPEANYLFLGDYVDRGKQSLETICLLLAYKIKYPENFFLLRGNHECASINRIYGFYDECKRRFNIKLWKTFTDCFNCL…
pcDNA5-FRT-TO EGFP-SDS22	RIGRSPDPLWCTLSTICSDAALSQYLLPACVLEVAECASKIATTRQGLTDNCMKNLLRVRRFALLRDVRARYTRHLLTSYSITGSLVHSPYMEFRVTLTVNGPPGPPNDPRPLTSIMTYVPIVTPIGTFHRQWVEYLRTAHLAVHQVYHMPSTPPIDVNDGKWPAWHYAQYMTLWDFPTWQYIYVLVIAITMVMRFWQYINGRGRFDSRGFPSLHPIDVNGSLFWHQNQRDFPKCRNNSAPLTQMGGRRVRWEVYISRALPISDRDLPISDRDRRRARLVNRQIAWRRHPRCFDLHRRHRDRSSLRTLAFKLKLTMVSKGEELFTGVVPILVELDGDVNGHKFSVSGEGEGDATYGKLTLKFICTTGKLPVPWPTLVTTLTYGVQCFSRYPDHMKQHDF…
pcDNA5-FRT-TO EGFP-SDS22- K133A, R155A, K175A, R197A, R199A, K219A, R241A	RIGRSPDPLWCTLSTICSDAALSQYLLPACVLEVAECASKIATTRQGLTDNCMKNLLRVRRFALLRDVRARYTRHLLTSYSITGSLVHSPYMEFRVTLTVNGPPGPPNDPRPLTSIMTYVPIVTPIGTFHRQWVEYLRTAHLAVHQVYHMPSTPPIDVNDGKWPAWHYAQYMTLWDFPTWQYIYVLVIAITMVMRFWQYINGRGRFDSRGFPSLHPIDVNGSLFWHQNQRDFPKCRNNSAPLTQMGGRRVRWEVYISRALPISDRDLPISDRDRRRARLVNRQIAWRRHPRCFDLHRRHRDRSSLRTLAFKLKLTMVSKGEELFTGVVPILVELDGDVNGHKFSVSGEGEGDATYGKLTLKFICTTGKLPVPWPTLVTTLTYGVQCFSRYPDHMKQHDF…
