# Supplementary material for: SDS22 coordinates the assembly of holoenzymes from nascent protein phosphatase-1
Source: Nat Commun. 2024 Jun 25;15:5359. doi: 10.1038/s41467-024-49746-4 (PMC11199634; doi:10.1038/s41467-024-49746-4)
Supplement: Supplementary file 8 — Supplementary Data 5 [file 41467_2024_49746_MOESM8_ESM.xlsx]

## Sheet: ﻿KEY RESOURCES TABLE
﻿KEY RESOURCES TABLE
﻿REAGENT or RESOURCE	﻿SOURCE	﻿IDENTIFIER
﻿Antibodies
﻿Mouse monoclonal anti-SDS22	﻿Santa Cruz	﻿Cat# 612548
﻿Rabbit monoclonal anti-GAPDH	﻿Cell Signaling Technology	﻿Cat# 2118
﻿Rabbit polyclonal anti-phospho- Ezrin(T567)/Radixin(T564)/Moesin(T558)	﻿Cell Signaling Technology	﻿Cat# 3141
﻿Mouse monoclonal anti-alpha-tubulin	Sigma-Aldrich	﻿Cat# T6074
﻿Mouse monoclonal anti-beta-actin	﻿Santa Cruz	﻿Cat# sc-69879
﻿Mouse monoclonal anti-PP1	Home made	N/A
﻿Rabbit monoclonal anti-histone H3	Sigma-Aldrich	﻿Cat# h0614
﻿Mouse monoclonal anti-GFP	﻿Santa Cruz	﻿Cat# sc-9996
﻿Rabbit monoclonal anti-Inhibitor 3	Eurogentec	﻿Cat# SY0193
Mouse monoclonal anti-phosphoserine/threonine	BD Transduction Laboratories	Cat# 612548
﻿Mouse monoclonal anti-MYPT1	﻿Santa Cruz	﻿Cat# sc-514261
﻿Rabbit monoclonal anti-CDCA2(Repoman)	Sigma-Aldrich	﻿Cat# HPA030049
Rabbit polyclonal anti-MAD2	Bethyl laboratories Inc	﻿Cat# A300-301A
Rabbit polyclonal anti-BCLAF1	Bethyl laboratories Inc	Cat# A300-610A
﻿Mouse monoclonal anti-PP1 gamma	﻿Santa Cruz	﻿Cat# sc-515943
﻿Mouse monoclonal anti-Flag	Sigma-Aldrich	﻿Cat# F1804
Bacterial
DH5alpha competent cells	Home made	N/A
BL21-Gold(DE3) competent cells	Agilent	Cat# 230132
Cell Lines
HCT116 Tet-OsTIR1	Obtained from Riken Cell Bank, Japan	N/A
HCT116 Tet-OsTIR1-SDS22-mAID-clover	This work	N/A
HEK293T	ATCC	ATCC Number: CRL-11268
HeLa Flp-In T-REx Host cell line (Stephen Taylor)	Received from Prof.D.Taylor, Manchester Uni, UK	N/A
HeLa Flp-In T-REx (Stephen Taylor) - Clover-PP1g	Previous work in host laboratory	N/A
HeLa Flp-In T-REx (Stephen Taylor) - Clover -PP1g (K147A/K150A)	Previous work in host laboratory	N/A
HeLa Flp-In T-REx (Stephen Taylor) - EGFP-SDS22	This work	N/A
HeLa Flp-In T-REx (Stephen Taylor) - EGFP-SDS22 (KR7A)	This work	N/A
HeLa Kyoto - H2B mRFP/mEGFP α tubulin	Received from Prof.D.Gerlich, Vienna Biocenter	N/A
HeLa FLpIn T-REx PP1gamma-2x Strep	Received from Prof.H. Meyer, Duisburg-Essen Uni, Germany	N/A
Chemicals
Thymidine	Sigma Aldrich	Cat #50-89-5
Doxycycline	Sigma Aldrich	Cat #24390-14-5
IAA-(auxin analog)	Sigma Aldrich	Cat #87-51-4
Nocodazole	Sigma Aldrich	Cat #M1404
RO3306	TOCRIS	Cat # 4181
TEV-protease	Home made	N/A
Western Lightning Plus-ECL, Enhanced Chemiluminescence Substrate	PerkinElmer	Cat# NEL105001EA
Recombinant DNA
pMK290	Addgene	Cat# 72828
pX330	Addgene	Cat# 42230
GST-PP1a	Hendrickx et al., 2009	N/A
His-I3	Lesage et al., 2007	N/A
pCHWMS-EGFP-IRES-puro TEV site-SDS22	Heroes et al., 2018	N/A
EGFP-I3-WT	Lesage et al., 2007	N/A
EGFP-I3-(1-84)	Heroes et al., 2018	N/A
EGFP-I3-(85-126)	Lesage et al., 2007	N/A
EGFP-I3-(1-70)	This work	N/A
EGFP-SDS22-WT	Heroes et al., 2018	N/A
EGFP-SDS22-KR7A	Heroes et al., 2018	N/A
EGFP-SDS22 -(78-360)	Heroes et al., 2018	N/A
EGFP-SDS22-E192A	This work	N/A
EGFP-SDS22-E192A,E300A	This work	N/A
EGFP-SDS22-F170A,E192A,E300A	This work	N/A
EGFP-SDS22-F170A,F214A,E192A,E300A	This work	N/A
EGFP-I3-DE4A	This work	N/A
EGFP-I3-KAEA	Lesage et al., 2007	N/A
EGFP-SDS22-KR7E	This work	N/A
Strep-I3-DE4R	This work	N/A
LgBiT-Flag-PP1a	Claes et al., 2023	N/A
I3-Flag-SmBiT/I3 (KAEA)-Flag-SmBiT	Claes et al., 2023	N/A
I2-Flag-SmBiT/I2 (KAEA)-Flag-SmBiT	Claes et al., 2023	N/A
Repoman-Flag-SmBiT/Repoman (KAEA)-Flag-SmBiT	Claes et al., 2023	N/A
LgBiT-Flag-PP1a-FL-SDS22	This work	N/A
I3 (DE4A)-Flag-SmBiT	This work	N/A
EGFP-PP1b-FL-SDS22	This work	N/A
EGFP-PP1b-FL-SDS22-KR7A	This work	N/A
pcDNA5-FRT-TO EGFP-SDS22	This work	N/A
pcDNA5-FRT-TO EGFP-SDS22- K133A, R155A, K175A, R197A, R199A, K219A, R241A	This work	N/A
siRNA sequence
siCTR	Dharmacon	UAAGGCUAUGAAGAGAUACdTdT
siSDS22	Dharmacon	UAACAGAGCUGGAGAUUCUdTdT
siMAD2	Dharmacon	AAGAGUCGGGACCACAGUUUAdTdT
si I3	Dharmacon	GAAGAGGGCTGTGGTCATA
Primers used for SDS22-degron cell line
Product	PCR/annealing conditions	Sequence
pMK290 backbone	98℃ 1min, 35X(98℃ 10s, 67℃ 30s, 72℃ 90s), 72℃ 2min	GGTACCCAGCTTTTGTTCCC; GGATCCCGGGGAGCTCCA
mAID-Clover-Hyg	98℃ 1min, 35X(98℃ 10s, 65℃ 30s, 72℃ 45s), 72℃ 2min	agccaagaaggacGGATCCTAGTGAACCTCTTCG; gttcgtccgcttctcctcagcaAAGGAGAAGAGTGCTTGTCC
SDS22 5' homology arm	98℃ 30s, 35X(98℃ 10s, 51℃ 30s, 72℃ 25s), 72℃ 2min	ggcgaattggagctccccgggatccTGCAAGAGAACTCTTCCTGC; ttctcctttgctgaggaGAAGCGGACGAACGTTGC
SDS22 3' homology arm	98℃ 30s, 35X(98℃ 10s, 63℃ 30s, 72℃ 25s), 72℃ 2min	ttcactaggatccGTCCTTCTTGGCTCCTCATG; ctaaagggaacaaaagctgggtaccTCTGTCAATGTACATTTTATATTAAAAAAGCC
Phosphorylated duplex 4 (G4S) linker DNA	37℃ 30min, 95℃ 5min, ramp down to 25℃ at 5℃/min	tcagGTGGCGGAGGTTCTGGTGGCGGAGGTTCTGGTGGCGGAGGTTCTGGTGGCGGAGGTTCT; tgaaGAACCTCCGCCACCAGAACCTCCGCCACCAGAACCTCCGCCACCAGAACCTCCGCCACC
pMK290-SDS22-mAID-Clover backbone	98℃ 2min, 35X(98℃ 10s, 63.8℃ 30s, 72℃ 25s), 72℃ 2min	GCTAGCCGCCCGCCCCAC; TCCGGATCTATCCATGCTAG
Neomycin resistance gene	98℃ 45s, 35X(98℃ 10s, 58.5℃ 30s, 72℃ 25s), 72℃ 2min	ctagcatggatagatccggaATGATTGAACAAGATGGATTG; tcgtggggcgggcggctagcTCAGAAGAACTCGTCAAG
Phosphorylated duplex gRNA-encoding DNA	37℃ 30min, 95℃ 5min, ramp down to 25℃ at 5℃/min	caccgAGATCGATGCCACGTTCGTC; aaacGACGAACGTGGCATCGATCTc
Software and Algorithms
ImageQuant LAS4000 imaging system	GE Healthcare	N/A
GraphPad Prism	GraphPad Software, Inc	https://www.graphpad.com/
PyMOL	Schrödinger	https://www.schrodinger.com/products/pymol
ImageJ	National Institutes of Health	https://imagej.net/ij/
LAS AF Lite	Leica	https://www.leica-microsystems.com
Inkscape	Inkscape Project	https://inkscape.org/
UCSF ChimeraX	National Institutes of Health	https://www.cgl.ucsf.edu/chimerax/
Other
JetPRIME transfection reagent NuPAGE	Polyplus-transfection SA	Cat# 114-75C
Lipofectamine 2000	Invitrogen	Cat# 11668019
RNAiMAX	Invitrogen	Cat# 13778075
NuPAGE 4-12% Bis-Tris gels	Invitrogen	Cat# NP0322BOX
Q5 High-Fidelity Polymerase	NEB	Cat# M0491
NEBuilder	NEB	Cat# E5520S
EGFP-trap beads	Home made	N/A
